# Supplementary material for: Variability in Gene Expression is Associated with Incomplete Penetrance in Inherited Eye Disorders
Source: Genes (Basel). 2020 Feb 9;11(2):179. doi: 10.3390/genes11020179 (PMC7074066; doi:10.3390/genes11020179)
Supplement: Supplementary file 1 [file genes-11-00179-s001.zip]

Archive with 6 entries (6 files):
- Supplementary File 1.xlsx
- __MACOSX/._Supplementary File 1.xlsx
- Supplementary File 2.docx
- __MACOSX/._Supplementary File 2.docx
- Supplementary File 3.xlsx
- __MACOSX/._Supplementary File 3.xlsx
