# Supplementary material for: Variability in Gene Expression is Associated with Incomplete Penetrance in Inherited Eye Disorders
Source: Genes (Basel). 2020 Feb 9;11(2):179. doi: 10.3390/genes11020179 (PMC7074066; doi:10.3390/genes11020179)
Supplement: Supplementary file 1 [file genes-11-00179-s001.zip › Supplementary File 1.xlsx]

## Sheet: GTEx LCV
Gene	Adipose - Subcutaneous	Muscle - Skeletal	Artery - Tibial	Artery - Coronary	Heart - Atrial Appendage	Adipose - Visceral (Omentum)	Uterus	Vagina	Breast - Mammary Tissue	Skin - Not Sun Exposed (Suprapubic)	Minor Salivary Gland	Brain - Cortex	Adrenal Gland	Thyroid	Lung	Spleen	Pancreas	Esophagus - Muscularis	Esophagus - Mucosa	Esophagus - Gastroesophageal Junction	Stomach	Colon - Sigmoid	Small Intestine - Terminal Ileum	Colon - Transverse	Prostate	Testis	Nerve - Tibial	Skin - Sun Exposed (Lower leg)	Heart - Left Ventricle	Brain - Cerebellum	Cells - Cultured fibroblasts	Whole Blood	Artery - Aorta	Pituitary	Brain - Frontal Cortex (BA9)	Brain - Caudate (basal ganglia)	Brain - Nucleus accumbens (basal ganglia)	Brain - Putamen (basal ganglia)	Brain - Hypothalamus	Brain - Spinal cord (cervical c-1)	Brain - Hippocampus	Brain - Anterior cingulate cortex (BA24)	Ovary	Brain - Cerebellar Hemisphere	Liver	Brain - Substantia nigra	Kidney - Cortex	Brain - Amygdala	Bladder
ENSG00000187634					89.8											92.4									94.8									91.8													73.4
ENSG00000188976	49.2	34	27.2	56	18.4	58.6	38.4	54	38.6	30.2	47.6	50	68.4	7.4	53.6	21.8	43	40.6	34.4	35.2	19.6	31.4	12.6	21.2	28.2	8.4	67	35.2	42.6	31	90.4	37.2	33	14.6	48	46.4	45.6	50	29.4	2.6	42.8	53.4	35.4	16.8	59.4	52.2	26	49.4	34.4
ENSG00000187961	69.2		72	61.6	69	72.6	75.2	63.4	56.2	72.2	59.6	63.8	68.2	69	58.4	58	65.8	71.2	84.6	59.4	45.4	57.8	47.4	48	57.4	39.2		65.2	65.6	87.4	58	70	69.6	63	58	77.4		76	75			71		88.6	41.8		55.4		61.4
ENSG00000187583										82.4									82.8									86.2
ENSG00000187642		92.6			95.4					79.6									94.2									88	78.4
ENSG00000188290			95.6	89.2	96.8	95	94	88.8				82.8						78.8		80.6		86.2			87.8		90		92.2				89.4		79.4	86.6	82.6	81.2	81.4			85.6				80.6		82.6	84.8
ENSG00000187608	99.6		99.8	87.8	98.8	99.8						100			95.2	100		100		87		97.6	81.4	87.8	93		100		99.8		97.4	99.6	99.6		100	99	99.8	99.8	100	97	100	100			100	95.2	100	99.8	86.4
ENSG00000188157	83.6	76.4	79.4	65.4	78.8	82	86.6	74.6	86.6	68.8	66	39.2	77.8	43.6	54	89.8	57.4	76.6	62.2	69.6	68.8	76.4	59	49.6	74.6	68.6	89.4	70.6	91.2	93.6	85.2		76.8	92.8	47.2	57.8	70	56.6	76.2	86	60.4	42.2	85.2	96.6	42.6	61.2	31	55.2	98.8
ENSG00000237330																			96.8
ENSG00000131591	39.4		35.2	47	52.2	44.6	62.6	65.4	67.4	49.8	48.6	43.6	75	63.2	37	65.6	64.4	63.8	70.2	57.4	53	52.6	33.2	61.2	56.4	81.2	49	44	75.2	61	23.8	66.6	34	34.6	43	59.2	59	58.6	38.4	65.8	44	41.8	44.6	64.4	49.6	36	34.8	49.6	48
ENSG00000162571																										95
ENSG00000186891										87.8																		86.4
ENSG00000186827																91.6
ENSG00000078808	20.8	9.6	20.8	11.8	3.2	14.8	19.4	17.2	22.8	24	31.8	24	21.6	30.2	10	24.2	21.6	5.8	12.8	4.8	11.6	11.2	55.6	41.6	19.2	19.6	39.4	21	3.4	72	10.8	1.6	15	9.2	19.4	19.8	16	21	8.4	6.6	9.2	7.8	11	64.8	6.4	10.2	10.2	13	14.8
ENSG00000176022	47.2	59.8	50	66.4	50.4	63.8	73	52.2	45.8	67.6	32	57.6	31.6	65.4	81.4	70	45.6	46	49.4	53	36.6	42.6	27.2	35.4	40.2	25.2	58	59	40	74.4	56.6	79.6	74.2	37.8	53.4	53.2	38.6	46.6	47.8	50.6	56.2	42.2	70.4	74.2	60	38.4	64.2	46.2	59.4
ENSG00000160087	21.8	23.2	5.2	25	23	39.8	19.2	32.8	29.4	40.6	17.8	5	66.4	29.6	16.8	21.4	20.6	4.8	29.8	4.4	14.6	9.6	13.4	19.8	12.8	62	14.8	31.8	21	35.6	67.6	55.4	18.4	35	10.8	15.8	21.6	7	20.4	35	25	10.8	57.8	64.8	22.8	11.2	37.8	10.8	55.6
ENSG00000162572					82.2	75.8	83.4	91.4	74.6		75.6	61.4	68.4	78.4		74.2	86	85.4		83	60.2	78	56		75.6	52.6	74.2		80.8	89				64.8	62.6	64.8	70.6	63.4	50.8	57.2	46.2	58.8	77.6	84.2	87.4	55.8	77.6	59.2	51.2
ENSG00000131584	67.6	55	64.8	68.2	62.6	65.2	69.8	53.2	55.8	57	66.2	39	76.4	68.2	51.2	60	54.8	82.4	64.6	73.6	36	72.8	46.4	53.2	63	74.6	72	55.6	43	82.2	50.8	39.4	69.6	56.4	33.8	53.4	51	52.8	50	66	31.4	20.2	70.8	82	29.4	63	36.4	35	53.6
ENSG00000169972					24.2		62.2	80.2		55	50.8	15.6	29.6				55		55.6		32.2				47			64.8	15.6	75.4	46.6	40.2		38.4										42.8	53.6				22.8
ENSG00000127054	22.8	14	68.4	59.6	17.6	16.2	37.4	23.6	5.2	6.8	11.8	28.6	39	14.2	6.8	20.6	15.2	34	7.2	19.2	2	44.4	8.2	27.4	17	6	23	6.8	5.6	40.6	6.8	15	62.6	10.6	15.2	19.8	12.2	20.4	10	17.6	14.8	10.8	33.2	67.2	5.4	28.2	7	18.4	37.6
ENSG00000224051	48.6	92.2	58.8	79.2	85.4	57	28.2	81.2	48.4	75	70.2	35.4	40	54.4	53.2	43.2	35.8	49	90.4	57.4	81.6	77.8	77	84.6	46.2	84.6	47.2	74.6	57.6	53	20.2	75.8	47.8	51.8	42	32.8	52	23.8	40	35.2	57.8	27.2	58	68.8	49	55.2	77.6	26.4	11.6
ENSG00000107404	31.2	16.8	52.2	46.4	38.4	31.6	45.6	53.6	20.6	35.2	54.6	20.6	59.2	28	24	49.6	54.2	18.2	57.6	20	23	39.2	35.4	22.4	13.8	39.4	25.6	39	23.6	53	63.4	34.4	51	28.6	22	22.8	16.4	16.4	30.2	28.4	59	28.4	53	26.6	32.6	15.4	23.2	28.6	65.4
ENSG00000162576	62.4	88.6	76	40.4	86.6	65.2	59.2	59.8	44.4	96.6	85.8	82.8	92.2	68	82.2	85.2	92.8	93.8	90.2	90.4	89.2	67	79.4	84.4	79.4	93	53.8	95.8	96.8	89.6	70.2		56.6	96	63.6	67.6	67.2	70	56	86	67.2	61.2	62.8	90	87.2	67.2	71	52.8	54.6
ENSG00000175756	73.8	42.6	77.6	68.2	61	70.8	60	58.4	77	55.2	54	31.8	46.4	74.8	59	58.2	43.8	26.2	50.4	51	39	43.2	52	51.2	35	74	75	53	36	61.6	76.2	62.8	57.2	33.4	45	57.4	55.2	43.4	45	52.2	52	39.2	33.8	84.2	15	45	59.2	63.4	70.6
ENSG00000221978	9.2	41.2	28.2	25	42.8	12	25.4	16.2	7.4	40	19.4	44.4	69.2	39.4	22.6	37.4	41	41	37.6	25.6	15.8	24.4	10.8	25.8	21.6	70.6	13.8	35.8	52.4	3.2	55.2	5.4	21.6	13.6	34.2	34.8	32.8	34.6	28	47	25.8	29.8	22.2	17.6	24.6	41.8	9.2	44.2	17.8
ENSG00000242485	57.4	22.4	76.2	49	54.4	62.6	53.6	42.8	58.6	23.2	21	8.2	45.4	64.2	37	29.8	45.6	32.8	37	48.6	36.8	56.2	22.2	23	37.8	3.4	68.2	27.2	31.2	22	71	9	50.6	25.4	20.8	44	31.8	27.6	13.8	26	42.4	38	20	58.4	33.2	25.4	64.6	66.4	56.8
ENSG00000235098								88.2	93.2		48.2	78.6					93.2	76	77.6	77.6	72	70.4			64.4		76			83					76.2	71.8	74.4	73.4	73.8	85.2	81	74.4		84		81.2		64.6	86
ENSG00000205116																																								87.6
ENSG00000179403	86.2		91.6	98	90.6	87.6	93	87.8	83.2	77	81.6	94.4	84.2	94	82.2	90	97.4	83.6	78.6	89.2	87.2	88.6	94.8	88.6	74	99.6	79.4	75.4	92.8	87.4			90.4	92.6	95.2	87.8	92.4	87.6	93.8	77	87	91.2	95.6	97.6	86.4	82.6	60.4	82.4	80.2
ENSG00000215915														86.4			87.8
ENSG00000160072	60.6	50	60.8	74	73.6	75.4	80	50.8	60.2	78.4	54.4	59.2	98.2	51.8	48.4	67.2	81.2	82	78.6	73	44.6	70	33	49.4	62.2	46	76	68.8	78.2	76.8	90.2	73.4	59	66.8	55.6	51.8	55.8	51.8	45.2	42.2	44	60.4	58.8	70.2	80.2	48	53.8	65	80.2
ENSG00000197785	68.6	42.4	60.8	70.6	60.2	79	65.2	60.8	72.8	69.6	42.6	22.8	88.6	45.6	70.4	67	69.8	58.6	70.6	59.2	56.6	51.8	53.6	59.4	60.8	24.2	78.8	62	47.8	46.8	93.2	59.4	65.4	88.6	26.8	18.2	13	13	12.4	7.8	18	20	57.8	40.2	69	9.6	44.8	20	70.6
ENSG00000205090												64.4																		70.2					65.4	80.2	69.2	82.6	69.4		76.2	57		77.4				61.8
ENSG00000160075	55	19	27.2	25.4	23.2	52.6	12.8	40.6	48.2	30.8	25.6	6.8	14.4	29.2	20.2	11	15.2	13.4	15.4	22	10.4	19.4	11.2	14	21	2.4	41.6	30.6	8	2.6	24.8	30.6	14.6	19.4	7.2	23	9.2	24.6	11	10.8	22	8.4	24.2	16.8	13.2	7.8	15	31.8	46.2
ENSG00000228594										87.2		69.2	81.2						79.6							70.6		84.6		67.8				88	73.4	63	80.4	61.6	82.6	80.4	83.4	71		74.8		88.4		71
ENSG00000197530	60.4	49.8	57.2	66.2	57.2	51.6	63	50.6	49.2	66.4	63.6	34.4	76.4	72	63	79.4	84.2	68	61.8	58.8	39.6	49.4	37.2	36.4	61	59.8	63.6	58.2	46.4	78.2	70.4	66	75.2	56.4	54	44.4	49.2	48	44.2	47.2	40.4	39.6	56.6	81.2	48.6	44.8	42.6	42.6	33.4
ENSG00000248333	13.4	59.2	42.6	23.4	2.2	9	4.2	3.4	16.8	15.2	10	11.8	69.4	11.4	85.4	13	26.8	27	3.2	38.6	10.2	18.4	22.6	14	8.2	14.8	24.2	12.8	13.8	34	40.8	13.4	23	50.6	70.6	26.6	29.4	50.2	48.2	60.2	43.2	37.8	20.8	15.6	22.4	43	63.4	44.4	50.8
ENSG00000189339	65	65.6	69.8	71	71.6	67.2	75.8	67.4	68.6	69.2	69.8	74.8	71	75.6	62.6	74	80.4	71.6	70	63.4	47.8	72	55.6	45.6	56	78.8	82	70.4	58.4	85.2	80	42	78.8	78.4	74	64.2	71.6	65.6	57.4	79.4	59.2	71.4	80.8	85.4	56	64.6	66.2	74.8	59.2
ENSG00000008128	69.2	60	71.4	58.2	61.8	58.2	61.6	50.4	51.2	73.2	53.4	77.6	84.2	80.4	82	80.2	79.6	68.4	61.4	66.8	54.8	68.2	67.2	68	73.4	60.6	69.6	71.2	60.8	92.6	48.8	17.2	54.6	74.8	75	57.2	61.2	60.2	72.8	58.2	71.6	79.4	62.2	89.6	67.6	63.8	67	77	62.6
ENSG00000215790																														63.4														77.8
ENSG00000008130	81.8	59.4	77.6	50.4	62.2	65.2	53.2	49	85.4	53.6	14.6	3.8	24.6	37.8	31.4	24.6	25.4	64.6	17.4	57.4	55.6	60	37	66.8	25	8.6	81.6	45.8	66.6	11.8	22.4	56.2	70	18.4	4	15.4	7.8	21	2.4	38.6	14	3.2	76.6	4.6	34.6	33	33	13	17
ENSG00000178821		93.6											71.2				81									55.2
ENSG00000142609																										71.4				89.6														90.6
ENSG00000187730												88																		77.2					83.6	96.6	92.6	97.2			98.2	91.2		76.8				95.2
ENSG00000067606					74					35.8	32.2	80.2	43.2	84.4	86.2	41.2	50.4		55.6				88			77.2		57.4		63.6		89		75.2	76.4	93.2	85.2	91	77.6	62	81.4	83.4		39.8	54	88.2	78.6	91.6
ENSG00000162585	34.6	16	56.8	44.4	58	34.2	48.4	51.4	35.4	46.8	23	55	66	61.2	26.4	61	60.4	48.8	69.2	53.6	32.8	67.4	44.4	52	53.4	68.4	56.2	42.4	48.8	57.2	43	49.6	45	63.2	64.4	72.4	74.2	70.8	40.4	62.2	51.2	63.8	51.4	78.8	43.6	46.6	38.2	71	45.2
ENSG00000157933	46.4	68.8	23.4	36.8	12.8	51	21.2	50.4	44.4	58.8	4.4	52.6	36	23.6	19	38.4	32	32.8	20	16.4	78.2	33.2	59	72.6	53.8	60.6	28.6	34.4	51.6	34.6	43.6	63.4	20	87.2	27.6	14.8	28.6	23.2	44	43.8	31.2	26.4	73	23.4	81.8	37	51.4	28.6	27.4
ENSG00000116151														68.4												68.2	52.4			85.4				48.2									65.8	78.6			50
ENSG00000157916	16.6	3.6	12.8	6.4	0.6	20.4	0.2	63.2	26	3.4	36.6	0.8	2.8	5.6	25	0.8	8.4	1.8	27.2	0.6	27.4	9.2	43.2	53.2	5.8	4	17	2	0.8	5.4	15.6	61.2	13.8	4.8	9.4	3.4	16	16.4	4.6	11.6	5	5	0.6	5	17.6	12.6	10.2	7.6	11.4
ENSG00000157911	46.2	43.6	28.6	24.2	22	52.8	38.2	42	49.4	10	16	46.6	28.2	20.8		27.6	20.2	26	10.8	23.2	7.8	13.8	30	7.8	73.4	38.8	28.4	18.4	43.4	72.6	12.2		15.8	16.6	48	44.4	49.4	53	25.6	57.2	30.4	49.8	28.4		78.8	61.6	22.6	39.2	10.2
ENSG00000149527								94.6		65.4	86.2	87.6				91.6	99		65.4				93.6		96			65		92.4		95.6		97.2	89.2	89.2	85.6	88	91.8	87	94.2	82		94.4	97.8	95.4	96.6	92.8
ENSG00000157881	18	37.8	26.4	10.2	43.8	4	2	0.6	10.6	36.2	18.4	49.2	5	4.2	24.2	2.4	4.2	27.8	5.6	30	1.8	28.4	3.2	9.6	1.6	14	24.4	24.6	60.2	71.8	28.2	12.8	6.6	10.2	55.2	50.4	63	56.6	26	20.6	26.8	53.6	9.8	42.8	20.4	34.4	3.6	33.2	31.8
ENSG00000157873	70.4	68	89.6	83.8	83.8	70.8	89	79.4	58	78.2	50	60.2	82.6	80	44.8	31.6	82.8	89.6	87.2	82.4	59.2	85.6	42.2	55.2	61.6	99	67.6	83.4	93.8	83.8	92.2	10.4	83.6	77.4	73.4	78.8	93	79	80.4	82.6	82.6	81.8	86.2		49.2	66.6	59.6	92	74.8
ENSG00000157870	52.8			74.6	37.8	55.6	68.2	46.6	53.2	43.8	33.4	49.2	60.4	52.6	46	52.8	67	55.8	35.2	55.6	71	73	74.8	82	56.8	23.8	37.2	35.8	53	17.8	51.2	60.8		66.8	36.8	40.2	39.4	49.6	58	39.6	77	39.4	79	27.8	69	75.4	45.6	52	41.8
ENSG00000142606																										93.8
ENSG00000215912																										93.6
ENSG00000169717																										93.8
ENSG00000142611			77.6	84.2								93		71	76.4		66.4			91.2	85.2						85.8		65.4				60.8		92	82	78	82.4		93.6	76.2	86.8				87.4	93.4	86
ENSG00000130762										81.8	69.8			52.4			53.8		80.4						84.6		93.8	77						77.2											94.8		48.6
ENSG00000162591	96.6	90.4	89.6	74.6	97.8	87.8	97.4	89.2	87.4	65.2	84.8	75.4	94	95.2	77	88.8	90.6	93.4	78.6	96	90.8	96.2	76	93.8	81.8	100	95.8	61.4	100			69.6	68.4	87.8									98.8		93.2		84		98.8
ENSG00000158109	36.8	6	17.2	29.4	10.4	30	28.8	31	50	51.2	43	50	11.8	25.2	31.2	29.8	51.4	29.8	63	21.2	12	27	70.4	42.2	27	24.8	25	42.6	13.4	11.6	45.2	44.8	16.2	39.6	48.2	64.2	51	67.4	62.8	70.4	77.2	52.6	15.2	22.4	10.4	82.8	69	75.4	26
ENSG00000116213	8.4	12	7	7	10.2	12	4.4	2.2	6	5.6	4.8	3	1.4	5.8	9.2	3	54.2	2.6	10	5.2	14.2	1.8	15.4	4.4	1.6	17	14.6	4	6	17.6	2.6	42.2	10	1	4.8	3	1.6	3.2	2.2	8.8	5.6	1.4	11	16.2	5.6	11.6	0.6	10.6	5.2
ENSG00000078900										87									81.6									87.4		87														78.8
ENSG00000162592																										94.6
ENSG00000235169																										65.8
ENSG00000130764	18.4	3	19	28.2	27.2	36	9.4	27.4	19.2	30.8	13	40.6	13	25.6	48.2	11	41	28.2	4.6	29.8	15.8	40.2	12.6	20	15.8	37	5.2	31.6	35.2	5	21.4	4.2	17.6	6.2	39	14.4	13	20.8	25.8	11	15.6	39.4	17	22.2	3.4	14.4	10	15	41.6
ENSG00000116198	27.2	31.8	63.4	51	16	12.8	17.4	12.8	13.6	26.4	4.6	31	37.8	23.8	32.8	32.4	13.6	70.6	8.4	71.2	24	59.8	10.6	28	21.8	55.6	31.6	26	26	24.4	10	1.6	33.6	9.4	80	46.8	58.8	64.4	64.2	57.8	55.6	37.6	36	27.6	16.6	45.2	13.2	59.8	65.6
ENSG00000169598							43				47	52		74.6		22.6	24.6			60.2	24.2	46	36.2	29.8	57.8		31.6			50.6	5.2			54.6	55.6	61.4	64	66.6	44.6	57	52.8		60	47.4	72.2		53.8		1.8
ENSG00000198912	16.8	17.8	11	14.8	11.8	13.6	21	14.4	8.4	21.4	14.8	7.4	7.4	22.2	12.2	27.2	24.2	34.8	8.4	23.8	7.4	7.4	7.2	7.6	17.6	3	27.8	19.4	8.4	9.6	26.8	16.4	25.8	9.8	3.8	1.4	5.8	6	1	28.2	8.8	1.8	21.8	13.8	14	15.2	12	3	15.4
ENSG00000196581												81.2																		78					79.8	85	90.2	86	74	88.8	82.6	82	95.8			81.4	88.8	84.8
ENSG00000131697	62.8		26.2	33.4	36.8	90.6	22.2	44.6	81	74.4	17.4	44.8	34.8	51	5.8	17.2	30.2	16.8	6.4	13.8	14.2	5.4	11	8.4	6.4	30.6	19.8	60.6	31	31.4	18.2	5.4	14.2	89.6	39.8	58.6	60	68.4	50.4	51	62.8	43.8	42.4	24.2		26.6	12.6	46.6	25.8
ENSG00000069424	93.6	99.6	95	97.2	86.6	91.6	47	72	95.8	76.2	84.6	56.4	69.4	97.2	79	72	98.2	55.2	92	62.8	72.2	55.6	88.8	70.4	72.8	42.2	60.4	73.6	81	27.4		5.4	93	97.2	42.8	77.2	59.8	74	92	95.8	74.6	51.6	66	76.2	92.2	98	94.8	85	14.2
ENSG00000116254												67.8						94.8		96.6						80.4				87.4				79.8	60.4	99.2	97.6	93.8	75.4		83.6	65.6		81.8		97.2		80.2
ENSG00000158286				83	87.4	80.2	85	79.4	80.4		73.4	77.8	77.2	76.8			79.6	88.4	80.8	81.2	62.8	83.2	57	74.4	78		77		84.6	78.2	62.4		79.6	61.8	73		78		76			80.8		79.6	64.2		70		70.4
ENSG00000116237	58	93.4	46.2	52.4	59.4	49	80.6	65.8	68	53.2	58.8	35.8	46.8	50.8	59.8	51	52.6	65	31.6	52.2	48	52.2	59.2	30.8	49.2	49.8	51	55.8	72	93.4	67.4	24.2	55.8	37.6	20.8	61.4	47	60.2	39.6	8.8	14	24.6	85.8	92.2	36.6	54.4	39.8	8.4	56.6
ENSG00000158292	94.4				93.6	91.8	83.8	84.4	96.6	76		79.8			84	89.2		86	86.2	90.8		81.6	97.2	77	88.6		79.2	79.2	92.4		92.4			92.2	77	86.6	77.4	92.6	91.8		94	80.4	90					92	86.8
ENSG00000097021	62.8		69.6	75	72.6	75.6	77.2	94.2	75.4	79.2	97.2	82.6	92		60.6	79.2	59.4	75	70	63.2	78.8	68.4	68.4	66	69	62.8	74.8	72.4	81	85.8	95.4		69.6	87.2	81	92.4	81	92.6	78.2	93.6	92.6	87.6	69.8	91	63.6	97.8	95.8	91.8	81.2
ENSG00000069812										83.8									76.6									84.8
ENSG00000187017										87.2									88							67		88.4		89.2				92.4											72.8		96.4
ENSG00000215788						92.8		92.2	91	90	90.6	93.8	92.6			91.6			82.2				67.6	84.8	80.6		92.2	85.2	92	78.4		87.8		86.8	86.8	80	89.2	84.6	76.8		95.2	87.8		92.8			69.6	82
ENSG00000171680	91.6	75.6		86.8	76.6	91.4	74.6	84	86.6	72	91	88.8	80.8	77.6	73.8	78.2	72.6	78.2	70.2	72.8	66	77.8	58.6	55.4	69.8	69.8	85	61.6	70	81.2			87.8	74.2	79.8	84.2	89	87.6	86	99.4	88.8	76.6	80.2	89		81.2	68.2	89	70.6
ENSG00000162408	29	44	35.6	27.8	13.4	42	7.8	14.4	20.2	68	9	20	33.8	37.2	47.2	21.4	23.8	8.2	20.2	5.4	9.2	9	17	12.8	4	17.2	18.6	39.4	3.8	22	54.8	26.2	51.6	26	16	13.6	16.4	14.8	7.6	28.6	26.6	22.6	13	30.2	30	9.8	40.4	14.2	34.2
ENSG00000204859	10.4	41	13.6	29.2	35.2	17	53	22	27.4	24.2	20.8	11	66.2	9.2	7.2	37	57.8	46.6	60.2	38.2	8.2	39.4	24.8	32.4	58	36.2	19.8	20.2	45	30.4	12.4	24	49.6	41.2	14.4	13.4	30.2	20.6	15.4	14.8	20.4	22.6	24.2	49	71.2	7.8	12.4	14.2	27.6
ENSG00000116273	56.8	69.8	71.8	61.2	70.6	40.6	68	68.4	42.8	84.4	37.6	15.2	18.6	77.8	76	32.6	21.4	60	88	61.8	73.4	72	63	71.6	34.2	30	48.4	77.4	51.2	68.6	15.2	77	64	54	11	13.4	9.2	14	31.2	43.6	24.2	6.2	61.2	46	53.4	31	19.4	18.8	41.4
ENSG00000041988	37.2	16	33.8	10	24.8	51.4	25.2	46.2	39.6	51.4	19.6	2.4	30.4	37.8	17.4	22.8	42.2	15.2	55	8.6	29	35.6	21.8	38.4	18.2	18	21.6	36.8	11.2	8	19.6	15.8	40.4	8.6	17.4	4.8	2.6	6.8	6.6	15.8	3.2	2.2	39	18	33.2	2.2	33.6	13.4	38.6
ENSG00000007923	18.8	31.2	2	12.8	67	51.4	10.4	35.2	27	11	8	56.4	35.8	7.6	36.6	6.2	2	6.2	54	14.8	39.2	56.2	27.2	70.6	4.8	0.8	9	5.6	78	26	61.2	19.4	10.2	5.4	60.8	43.2	52.6	32	33	23.2	44.6	58.2	4.8	22	58.6	44.6	82.6	21	7.8
ENSG00000171735	35.6	60.6	79.2	60.2	38.6	25.2	27.8	16.4	19.6	14.6	12.2	56.4	56.6	40.6	52.8	53.8	45.8	45.8	12	52.2	51	48.4	65	41.6	37.8	7.8	23.2	8.4	21.2	41	50.6	4.4	54	62.6	48	61.6	40.2	60.2	52.6	88.8	57.8	57.8	30.6	22.4	13.2	79	56.6	28	73.2
ENSG00000049245	16.6	1.6	21.8	12.4	5.4	2.2	24.2	9.8	57.4	15.8	62.4	86.2	9.4	26	15.4	24.6	20.8	21.6	26.6	18.4	42.2	5.8	41.6	16.4	38.6	49.2	20.8	20.4	13.8	73.2	7.4	33.6	11	19.4	96.4	60.2	83	63.4	85	36	66.2	81.2	18.8	68.8	8.4	43.2	42.2	54.6	1
ENSG00000049246	90.2	89.4	94.8	91	93.4	96.4	91	90	90	94	94	73.6	84.8	96.8	90.4	93.4	97.8	94.6	97	95.4	90.6	93.6	92.4	96	88.8	56	93.6	92.8	90.8	76.4			95	89.6	60.2	46	46.2	58.2	60.6	82.4	54	51	86.6	58.8	97.6	61.6	89.2	52.2	90
ENSG00000116288	43	6.6	50.4	24.6	28.2	35.6	50.2	42.2	49.4	46.8	37	2.4	8.6	67.4	34	49.4	13.8	32.8	59.8	42.8	27.8	26.4	51.2	33	44.2	25.6	51.8	51.4	26.8	17	31	17.6	22.2	17.4	6.4	21.4	13.6	12	17.8	14.4	20.4	14.2	29	74.4	22.8	6.8	51	42.4	47.2
ENSG00000116285	78.6	99.6	88.6	95	98.8	92.6	94.6	92.2	79.2	89.8	91	84.4	95.6	99.4	95.2	99	93.8	96.8	96.8	96	96.8	96	98.4	98.8	94.2	96.2	97.6	92.8	99.2	97.6	87.6		94.2	95.2	63	35	72.6	54.6	86.4	84.8	53.4	60.2	81	94.8	78.2	76.4	94.8	75.4	86.8
ENSG00000162426			75.4				30.6					75.4						76.6		76.8		58.2								29.8			64.4	59.8	73.6	66.6	57.6	66.2	56.2	54	71.4	69		31.8		83.4	91.2	58.8
ENSG00000142599	16.6	66.2	18.4	23	44	21.6	45.4	36.4	15.8	54.6	13.2	3.2	28.4	17.2	18.4	12.6	10.6	25.4	37	21.4	25.6	29.6	14.4	34.6	8.4	0.6	14.4	46.2	56.6	18.6	10.8	68.4	17.6	1	5.8	3.2	4	3	8	30	3.8	3.2	23	25	13.8	3	13.2	3.8	47.8
ENSG00000074800	68.8	84.8	75.2	68.2	81.2	76.6	73.6	70.6	62	68	73.4	19.2	74	74.4	76.4	68.8	73.2	81.6	46.4	80.4	61.4	79.6	49.4	54.6	72.2	10.8	77	65.8	83.8	88.6	84	41.2	70.2	74.8	8.8	22.2	19.8	30.4	20.4	58.4	16.6	20.2	83.6	88	87.8	31.4	64.8	23.2	84.2
ENSG00000131686																												98
ENSG00000142583		95.8														98.4							99.8		97.8	88.4										98		97	94.8	98.4	98.8					98.6		97.6
ENSG00000180758		79.4		69.2	68.6		45.8	94.6		80.8	92.4		72.6	75.6	52	61.6	18.6	40.2	80.8	29.6	30.8		47.2		53.8		24.6	85	67.6				55.8										65		96.8		69.6		79.4
ENSG00000171621	87.4	97	88.4	91.2	95.4	97	96.6	78.4	87.8	77.4	89	98.2	99.4	89.2	97.4		97.2	83.6	74	79.4	98.2	92.2	83	74.8	94	90.8	94	79	96.8		76.2		83	94		82.4	94.4	83.2	95.8	77.2	95		90.4		98.2	83.4	95.2		74.4
ENSG00000171612	92.4	94.8			80.2	91			87.8		67.4	82.4		65.2				61.6		71.4	82.4					56.6					95.6			69.2	84.4	84.2	75.8	85.2	70.4	57.2	62.2	79.2			91	69	75.2	83.8
ENSG00000188807	29	88.2	39.8	68.8	47.2	59.8	54	12.6	29.6	13	58.4	18	57.6	12.8	38.4	30.2	11.6	26	52.2	27.2	26.6	7.4	17.4	14.4	19.2	28	27.6	38.8	29.8	35.2	80		54.4	73.6	12	37.4	34.8	29.8	30.4	35	12.4	9.8	50.4	27.2		16.8	55.4	18.4	40.4
ENSG00000171608	63.6		71	89.2	68.8	81.2	66.6	60	64.4	53.6	72.8	53.2	55.2	94	74.4	44.4	77.6	66.6	64.4	66.6	67.6	59.6	95	74.2	65.6	36.8	65	53.4	66.4	90.4	72.8	53.4	74	74.2	54.8	72.4	67.6	73.8	59.6	81.8	63.6	34.4	82.6	89.8	76.2	63.8	79.6	61.8	53
ENSG00000171603	42.4	19.6	8.2	10.8	5.8	38.2	13	23.2	55	38.4	25.4	52.4	48.6	26.8	7.2	6.4	23.4	3.2	4.6	1.8	51.8	6	23.4	42	21.2	70.4	19.2	44.8	6.8	26.8	5.8	79.4	14.6	26	52.2	6.8	3	2	27.4	28.2	45.4	57.6	4	17.8	64.2	61.2	10.4	33	12.8
ENSG00000178585	78.6	81.8	85.4	41.4	83.6	73	37.8	98.2	71.2	69.6	88.8	48.2	33.2	73.4	82	32	82.4	28.4	73.4	44.2	70.8	7	45.8	31.6	74.4	27	32.2	66.6	55.4	43	41.8	5.4	11	74	49.2	61.2	66.4	59.8	35.6	67.8	54.6	45.6	53.2	36.4	61.6	37.6	58.4	55.8	43.6
ENSG00000162441	12.6	4.2	19.2	23.2	18	9	29.2	27.4	19.8	12	29.4	43.4	37.2	23.6	29	10.2	23	33.6	34.2	26.2	29.8	27.4	38.2	24.6	23.4	56.8	33	14.6	45.8	26.4	23.6	16	25.4	28.4	53.8	32.6	53.4	47.6	54.4	48.4	45	33	16.4	51.2	34.6	33.4	50.6	30.2	27.8
ENSG00000173614		86.4			60						61.6		43.4	50.6			35.2	28.8	39.6	29.8		53.4	85.4	76.4					66.4		2.8					13.2		16		19					28	13.8	47.2		11
ENSG00000162444	98.6				89.2	96.6			99.2					79.8		94.4			75.8									97	95.2			89.8								77.2
ENSG00000130939	46.4	71.2	61.8	47.6	66.2	41.6	43.6	39.2	41.6	63	52.6	28.6	59	31.2	20.6	1.8	67.8	82.8	45.2	82.6	54.2	77.6	40.4	57.6	44.6	51.8	7.6	68.4	78	2.4	35.4	26	61	22.4	28.2	16.8	21.4	24	13.6	24.6	21.4	42.2	37	9.8	32	44.4	6.6	24.8	64.6
ENSG00000054523	22.2	51.6	55.2	29.6	53	18.2	66.2	55.8	29	29.6	69	13.2	26.8	22.6	35.6	52.8	40.8	58.6	68.4	55.6	68.8	51.2	62.2	48.8	60.4	9.2	21.8	71.8	70.2	10.6	37.4	72	67.4	76.8	8.6	3.2	11.6	6.2	5	10.8	5	4.8	29	14.8	39	7.4	19.6	7.8	78.4
ENSG00000142657	92.2	69.4	84.8	97	85.2	92.8	86.8	91.2	95.6	83.6	99.2	43.2	73.2	83	87	97.6	74.4	94	55.4	93.6	87.4	88.2	86.2	84.4	70.2	52.6	92	74.4	45.4	57.6	76.8	84.2	95.2	64.6	53.6	79.6	74.2	68.8	51.2	64.2	55	58.2	69	52	85	74.4	46.2	58.4	73
ENSG00000175279													21.2	63			39									73.4					68.2			46.6	55.6	72.4	48.4		56.8								88
ENSG00000241563																																				97	93.4	97.6
ENSG00000160049	12.4	14	10.6	37.6	21.8	32.8	25.4	22	16	15.8	16.2	28.8	15	32.6	19	6	11	39.8	12.8	26.4	7.6	25.4	16.8	26.6	9	14	29.6	16.2	21.4	21.4	37.4	1.6	33.2	21.6	37	25.6	18.6	17.2	24.2	11.2	11.4	25.2	15.8	19.4	16.2	0.6	32.2	22.2	32
ENSG00000142655	31.4	4.8	8.2	2	21	48.6	4.6	76.4	30.2	17.2	7.6	46.6	4.8	4.4	21.6	7.4	0.8	59.6	25.4	32.8	16.4	49.6	34.4	4.6	88.8	6.6	6.2	11.6	27.2	31	5.8	43	4.2	4.6	48.8	48.4	31.4	52.8	32.8	20.6	45	31.6	0.4	30.6	38	46	3.6	26.2	97.2
ENSG00000130940		51.4	83.2	74	79		78	86.2	94.2	57.2	52			61.8	72.8		30.2	75.4	58.8	81.2	56	78.8	84.2	73.2	74.6			64.2	74				70.2														67.8		79.8
ENSG00000009724																														72.4														87.2	20.8
ENSG00000116649	84	28.6	84	86.6	64	90.6	91	72	86.4	86	64	20.6	88	86.6	93.8	92.8	72.4	75.6	83	81.6	74.4	81.6	72.6	72.6	76.8	44.4	91.2	84.4	72.8	61.8	80.4	56	88	71.4	28.6	42.4	32	24.4	38.2	45.4	61.2	26.4	78.6	76.8	93.4	41.6	79.8	30.6	97.8
ENSG00000171824	1.4	4.6	2	0.8	0.4	0.4	14.4	2.8	0.8	1	0.4	19.4	0.4	1.4	0.2	6	0.8	0.4	5	0.2	0.2	0.2	3.2	0.2	3	4.4	11.4	1.4	1.8	15.6	70.8	34.6	3.4	36.4	19.2	26.2	29.4	18	17.4	65.6	27.2	21.6	25.8	31.4	12	39	8.4	33.4	2.6
ENSG00000198793	50.2	40	40.8	39.6	48.2	40.2	49	43.2	33.8	47.6	8	22.4	6	19.8	22.8	8.2	50.8	56.6	43.2	61.6	26.8	48	8.6	24.2	25	30.8	60.6	26	54.4	26.4	56.2	14.4	64.2	30.8	27.2	9.6	18.6	12.8	26.4	20.6	19.6	27	57.4	21.4	49.2	48.6	33.6	15.2	54.4
ENSG00000171819																											88.6
ENSG00000120942	51.2	51.4	34.8	59	39.4	56.8	38.8	42	40.2	94.8	17.2	11.8	30.2	39.8	70.2	35.2	41	52.6	41.2	49	22.4	42	9.6	22.4	40	25.4	39.8	57	39.6	0.4	86	22.6	60.8	14.6	39	5	11	11.4	20.2	66.8	35.6	22.6	39	6	59.4	19.2	28.8	6	51.8
ENSG00000204624												70.2														80									74.6	71.4	72.4	73.2	75.4			81.4						86
ENSG00000116661					96			86.8		71.8	65.8	49.2	81.2				92								69.8	48	93	74.2		81.4				83	37	50.4	51.2	44.8	44.8	62.2	48.8	51		88.4	88.6	61	82.8	53.4
ENSG00000132879	69.2	52.4	77.4	71.2	49	78.8	84	68.4	87.6	50.2	63.4	32.6	64.6	56	50	67	77.6	73.2	77.2	68	50.2	64.2	77.8	71.4	55.6	38.6	75.4	48.8	44.4	23.2	66.2	74.6	79.2	50	39	47.6	41.2	57.6	42.6	62.8	59	38	77.4	42.6	82.2	67.6	57.6	52.2	35.8
ENSG00000116663		54.8								56.8	53	22.6	53.6		45.8	79.4	71.4	50.2	80	48.4	61.6				60.6	76.2		50	53.2			68.6			37.8	16.8	17.8	29.6	25.8		39.2	32.6		10	55.8	61.2		33.4	25.6
ENSG00000116670	58.6	25.2	75.4	65	69.8	61	79.4	44.6	69.8	45	46.8	61.2	57	77	68.8	52.8	85	75	58	79.4	61	74.2	56.8	82.2	63.4	68.4	75.6	55.8	55.8	50.2	61.6	43.2	70.6	61.6	68.2	52.6	38.2	60.4	52.4	40	41.2	53.2	62.8	58.4	57.2	57	52.4	47.2	76.4
ENSG00000177674	68	93.4	85.8	81.2	75.4	67	70.6	70.4	77.4	81.4	80		89	49.6	57.8	90.4	97.4	90.8	82.6	83	71	74.2	53.8	66.2	90	52	76.8	79	83.6		76.8	83.2	89.4	71.2		88	92.6	89	78.8	65	77.6	94.4	49.4		86.4	74.4	60.2	82	94.6
ENSG00000215910																										95.4
ENSG00000177000	65.4	74.8	85	63.6	73.8	83.6	68.4	72.6	54.4	84	52.4	13	78.4	60.6	50.4	46.6	93.4	79.4	68.2	68.8	67.8	75.2	48.6	57.6	72	23	74.6	73.2	81.2	63.6	88	14.4	75.6	70.8	9	16.8	17.8	23.4	11.6	25.4	26.6	13	91.6	60.6	86.8	29	75.2	18.8	56.4
ENSG00000011021	9.8	51.8	38.4	18	25.6	16.2	48.6	55.6	14.4	19.4	22.2	25.4	68	26.6	21.2	27.8	48.2	3.2	23.8	3.6	33.6	16.4	20.2	30.8	11	28.6	7.4	22	10.4	8.2	61.4	41.2	24.4	54.4	34.2	6.8	21.4	9.8	51.4	44.6	25.6	32	53.4	8.2	56	69.6	38.4	18	16
ENSG00000175206					87.4																								100
ENSG00000120937					99.6
ENSG00000116685	31.2	48.8	50.6	51.6	11.6	18.8	61.6	25.2	35.6	45.2	24	2.6	1.8	32	37.4	30	51.2	40.2	7.6	40	17	41.4	79.6	62.2	47	34	22	50.4	15	2.8	42	83.2	42.8	29.6	2.8	8.6	5	19	18.8	53.4	30	0.6	29.2	4	18.4	21.8	22.8	7.2	46.4
ENSG00000083444	77	45	87.4	78.8	72.2	76.4	85	83.8	72.4	76.2	58.8	86.6	73.8	89.2	73	81.6	61.4	67	68.2	61	73.4	83.4	68	69.4	61.8	94.4	79.4	76.8	66.8	89.8	66.2	63.6	86.8	86.4	86.8	86.4	83.2	72.2	81.6	89.8	73.8	86	88.2	84.8	38.6	80.2	64.4	91.2	88.2
ENSG00000116688	16.2	38.4	27	79.2	49.8	40.2	59	42.4	23.6	6.2	76	4.8	8.8	26.6	36.8	38.6	3.2	46.2	5.4	59.4	42.6	35.8	59.4	32.2	69.8	10.8	11.8	19.8	57.8	3	56.2	57.4	34.6	5.4	40	2.2	5.4	1.2	11.4	10.2	3.6	8	20	2.8	6.8	3.6	30.2	4.8	75
ENSG00000116691	37.8	57.4	47.2	48.6	61.8	44.6	77.8	41	46.6	44.6	28.6	60.2	65.6	60.8	40.4	74.2	80	54	54.2	56	41.6	59	41	29.2	23.6	36.6	71.8	47.2	67.8	43.4	50.2	54.8	40	36.2	55	40.6	42.6	45	44.6	36.6	32	46.8	73.2	55	35.2	39.4	26.2	35	56
ENSG00000120949																																70
ENSG00000028137	77.8	82.6	97.4	89	90	70.6	89.6	87	90.2	93.8	87.2	96.8	77.4	90	84.4	46.4	91.6	88.6	91.2	89.4	87.4	92.2	59.6	75	90.4		82.6	92.8	90.2		79.6	35.2	96.4	96		97.8	94.2	94.2	94	97	98.4	98	85.6		96.2	97.4	94.2	96.8	96
ENSG00000048707	56.6	46.4	63	50	50.2	44.2	44.6	31.4	45.8	46.4	38.8	30.8	51.4	54	48.6	39.6	28.8	51.8	49.2	46	39.6	31	21.2	29.2	55.6	19.8	24.6	39	83.2	25.6	60.2	11.8	50.2	30	51.2	9.6	23.6	13.6	14.6	32	13.2	45.4	42.8	32.8	45	10	23.6	18.8	45
ENSG00000162496	82.6	73.8	91.2	86.6	73	58.6	96.8	76	87.8	73.2	61.6	86.2	82.4	84.6	69.2	79	59.4	89	85.6	84	53.8	90.2	80.4	62.4	67.6	78.4	71.8	73.8	57.8		96.8	92.4	96.4	95.2	89.2	92.4	97.6	90	75	89.4	71.6	87.6	95.4		11.4	88.4	54.6	83	88.8
ENSG00000157330																										94.6
ENSG00000162494		95.8											94.6
ENSG00000162493	99.6	82.2			98	95	93.6	83.2	95.2	94.2	79.4				91.6			98	94.4	97.8	93.6	95.8	95.6	97.6	91.6		96.4	97.4	94.2				98.2			97.2	99.2	97.6	98.2	97.4	95.8		88.2			96.4		97.2	93.6
ENSG00000116731	8.2	49.4	7.4	3.4	12.8	17.8	13.6	9.4	16	22.6	4.2	48.6	3	23.6	1	39.2	3	1.2	22	2.4	30.6	5.6	52.2	35.4	23.4	21.4	1.8	15.2	2.2	4.8	60.8	47.6	10.2	29	49.6	33.4	53.6	41.8	30.4	16.6	25	62.8	20.6	3.6	3.6	17.2	34.8	32.2	12.8
ENSG00000189337	78.6		83.8	72	78.6	71.6		88.4	66.4	51.4	83	77	93	61	80.6	78.6	29.8	82.2	79.6	90.8		82.6		87.4	62.6	88.4	68	43.6		35.6	62.6		65.6	79	72.2	59.2	77.2	70.4	61.8	81	48.4	71.6	75.8	30.4	89.6	71.8	37.4	57.8	79
ENSG00000171729			87.2	81				68.2		51.6	81.2		39.2		55.6	65.2	78.6	64.2	57.8	85.6	40.8	51.4	69.8	28.6	63.8					78.4													75.6	82.6			66	73.8	84.4
ENSG00000142621																										95.8
ENSG00000142634	61.8	79	64.2	84	60.4	84.8	56	67.8	74.6	77	72.6	72.4	96.6	97.6	71.2	58.8	80.2	65.8	90.4	70.2	78.6	72	72.4	69.2	67.6	19.6	70.2	49.8	83.8	84.2	85.4	55.6	86	76	63.4	81.2	72.6	70.8	70.6	93	91.8	68	92.6	84.6	62	99.6	86.2	85	81
ENSG00000162438																	91.4
ENSG00000142615																	97.4
ENSG00000215704																	96.4
ENSG00000132906	66.4	57.4	90.6	57.8	60.8	83.2	90.4	65	45.6		53.8	21.4	99.8	81.8	48.4	50.2	99.6	67.4	79.4	69.6	47	60.4	45	49	68	31.2	85.6		55	14.4	30.6	16	69.4	69.4	2.2	17.2	14	13	16.4	11.8	8	4.6	96.8	58.8	77.4	23.6	50	22.2	49.6
ENSG00000116138	6.4	33.4	14.4	9	20.4	8.2	13.2	19.4	3.2	7	6.4	24	14.8	26.2	18.8	10.8	9.8	8	2.2	5.2	4	6	20.4	38.2	2.6	10.4	4.4	6.4	29.8	2.2	17.6	11.2	20	0.6	42.8	11	18	19.4	8.8	22.2	16	45.4	68.4	0.8	10	21.2	89.4	12.8	23.2
ENSG00000116771																																													76.6		99.4
ENSG00000197312	78.8	91.4	50.2	19.8	52.4	59.2	53.6	70.6	66.2	19.4	45.2	13.6	29	6.2	51	7.6	44.2	16.6	46.2	25.4	22.4	14	30.2	10.2	60.4	21.4	52.2	28.4	39.2	13.4	22.2	76	10.6	0.8	33.2	13	7.8	24	15.6	41.8	26	29.2	59.4	18.8	45.2	47.4	13.6	19	68.8
ENSG00000116786	46.6	15.8	33.2	16.4	17	48.6	22.2	57.6	48.6	49.4	82	47.2	55.6	22.4	30	12.6	29.2	24.6	28	23.2	35.2	21	24	36.6	30.6	46.2	44.8	48.6	8.8	11.8	27.2	7	14.8	65.2	43.6	17.8	14	9.2	53	58.2	60.4	28.8	42.2	63	40.6	8	39.8	17.4	46
ENSG00000162461		96.6																											93.8	87.2			72.2											86.4
ENSG00000162460																																													87.2
ENSG00000162458	94.8		32.8	65.4	62.8	84.4	86.6	87.2	68	85.2	65		86.4	88.8	81.2	89.4	30.2	56.4	84.6	71.4	73	66	83.8	71.2	82.4	98.2	87.8	86.2	63.8		83		18	85.2									95.2		88		94.4		62.2
ENSG00000233954		63			86.4																								87.4						77.4									75.8
ENSG00000065526	37.6	56.8	36.8	31.4	33.8	40	21	19	19	21.2	15.4	24	25	19.2	42.6	37.8	19	50.4	22.2	51.4	46	44.6	18.8	22.8	39.4	40	23.6	14.2	16	90.2	62.4	39.8	27	25.2	55.4	47.2	40	58	49.4	58.6	48.4	47.4	32.4	72	22	42.8	49.4	40.8	44.4
ENSG00000116809	42	46	22.4	35.4	40.2	30.6	26.4	24.8	32.4	20.6	7.6	15.2	81	31	52	38.2	38.2	30	50	22.2	2.8	19.8	31.6	3	14.4	35.4	27.2	10.8	16.6	32.4	28.2	10.8	23.8	17.6	5.2	11.8	7.6	24.2	24.6	37.2	21.6	7.8	32	17.8	10	22.2	33.8	14.6	39
ENSG00000173641	96.6	60.2	87	93.4	63.8	98	93.6	98.6	100				97	97.8	99.8			93.6	99.4	89.4	99.6	97.2	99.8	99.4	99.4	86.2	99.6	99.8	57.4	97.4			78.4										98.4	96			95.4		97.8
ENSG00000186510														97.8																				96.8													98.8
ENSG00000184908														94																99.4																	81.4
ENSG00000185519												82.8																		92.2					70.6				69.6	96.6		59.6		94		94.2		75.4
ENSG00000142627	84.2	55.2	85.4	79	77.8	71.6	77.4	93	68.4	96.4	98.8		88	80.6	94.6	92	94.8	89.2	79.6	98.4	99.8	75.2	94.6	99.8	96		66.2	91.4	81.4		92.8		84.2	90									92.4		99.4		94.4		97.6
ENSG00000142632							65.6	88.8	79.2	69.2	74.4		86.8	75.8		68	76.4		67.8		73.6		64.6		89.4			71.6			69.8												82.8						87.6
ENSG00000037637	40	41.4	69.4	69.6	24.8	30.4	68	31.2	7.2	64.2	45.6	12	15.4	5.6	7.4	4	0.4	39.4	35.4	62.4	34	0.2	0.6	6.6	25.4	2.4	56.4	68.6	36	19.4	24.8	3	75.6	12.4	13	8.8	27.8	7.2	39.2	30.8	16.8	7.8	70	32	4.4	26.6	25.2	8	60.6
ENSG00000055070	28	48.4	40	43	14.6	34.8	31.8	37.4	30	52.6	24.8	76.6	22.8	43	16.2	11.8	18	19.8	18.6	36	59.8	17.8	16	16.6	34.4	27.6	43	37	14.2	42.6	29	5.6	43	60.8	83.4	63	69.4	62	66.4	11	33	77.4	39.8	59.8	38	45.8	13	45	66.4
ENSG00000157191	21	24.4	30.8	45.8	56	25	21.2	25.4	39	42.4	47.6	80.4	19	10.2	15.6	25.8	44	45.4	63.4	57	32.8	41	46.4	40.2	7	10.2	29.2	48.2	86.6	15.6	11.2	5	24.8	45.4	86.6	72.6	81.4	76	51.6	35	47.2	82.2	27	3.8	21.4	63.2	11.2	55.4	64.6
ENSG00000219481	76.6		81	68	76.6	70.2	70.8	63.4	70.6	58.4	67.2	70.2	90.2	80.8	73.8	75.4	79.2	81	56	74	65.8	72	73.6	70.8	73.2	58.2	81.8	83	71.8	89.8	50.6		82.2	63.8	72.8	71.4	73.6	82	72.2	94.2	65.6	70.8	87.6	92.2	67.8	77.6	69	71.4	52.4
ENSG00000058453	63	92.2	69.4	61.2	64.8	50.6	60.2	40	51.6	67	53	69.2	74.2	70.6	87.8	61.2	48.2	62.2	66.8	55	88.8	45.4	52.2	63.4	52.6	59.6	61.6	60.2	69	89.6	41.2	82.2	65	75.2	58.2	93.8	96.8	60.6	93.6	75.6	75.8	45.6	60.6	96.8	45.6	68.4	43.8	85.2	18.6
ENSG00000117122	93		87	89.6		84.2	95	81.8	87.8	94.4	86						89.2								84	62.8	91.4	91			90.8		89										85.2						86.8
ENSG00000159363	66.6	65.6	50.8	59.6	54.2	64.8	31.8	79.2	70.8	82.2	76.8	54	49.8	56.2	57	81.2	71.8	32.6	91.2	31.8	68.6	45.8	41.4	70.6	67.2	32	58.8	63.4	70.2	26.6	69.2	32	70.6	73.8	54.8	39.4	46.8	35.4	52.4	95.2	75.4	51	54.8	21.4	68	91.4	45.4	57.4	61.4
ENSG00000117118	66.4	63.6	75	69.8	71	79.8	67	55.2	77.6	20.6	78.8	9.4	37.6	67.8	55.4	62.8	37.4	63.6	44.8	74.4	56	84.8	76.2	73	59.6	23.4	59.4	32	64.6	13.4	72.6	51	60.4	22	15	46	40.8	36	43	16.2	35.6	26.8	60.4	48.4	42.6	28.2	87.2	60.8	55.6
ENSG00000117115		84									98.6	95.6			97	98.8											98	99		94.6		82.6			95.6	66	96.2	69	93.2	59.6	66.4	88.6		96.4		44.8		72.8
ENSG00000142623										98.2									94.6									97.4
ENSG00000159339																99.4																57.8
ENSG00000179051	64.2	66.8	80.4	69	70.2	58.6	76.4	82.8	58.8	43	32.6	19.8	62.2	49.2	28	29.4	66.6	57.4	39.2	59.4	70	70.6	58.6	62.2	57.6	28.8	60.8	58	81.8	69	56.2	29.6	74.4	75.4	27	24.4	25.2	34.2	37.6	19.4	29.2	26	76.6	33.8	72	35.6	49.4	27	69.2
ENSG00000074964	72.4	68	49.6	60.8	40.4	68.4	94.6	58	50.6	54.2	40.4	86.8	52.8	68.8	62.6	74.4	77.4	70.8	56.6	67.2	47.8	82.4	72.8	71.4	64.6	61.8	59.4	43	60	41.6	65	82.6	53.4	63.2	25.4	52.8	23	50.6	59.2	86.4	43.4	35.4	93.6	50	51.6	66.2	43	55.6	53.8
ENSG00000117154												65.6				93.6														59					68	79.8	80	74.4	78.2	81.2	80.8	52.8		74.6		68.8		87.2
ENSG00000179023																																													89.8		95.4
ENSG00000159423	97.4	78.6	86.8	89.6	83.6	98.4	78.8	86	99	85.8	93.2	97	84.4	85.6	54	85.8	68.6	80	52.6	82.2	76.2	50.8	95	70.4	94.2		88.2	85.2	76.6	95.4	38	89.8	78.8	66.6	96.6	82.2	92.6	90	90.8	85.6	85.6	88.6	81.2	96.6	21.4	89	90	82.4	95.4
ENSG00000127463	26.4	21.4	32.4	44.2	19.6	44.8	49.2	20.4	24.4	14	5.4	26	25.6	19	49	5.2	14.4	12.6	17.2	12	15	13.6	5.2	16	15	46	44.4	8.6	29	15.4	65	48	33.4	4.2	42.2	12.4	33.8	9.6	47.4	24.6	14.4	39	34.4	28.6	49.8	29.4	38	18.4	47.8
ENSG00000053372	69.8	65	80.2	85.6	79	87	83	66.8	74	62	63.4	48.8	87	60.6	87.4	71.4	78.8	77.6	75.2	77	62	73.6	45.6	56	66.2	7.8	83.8	60	85.2	27.8	91	32.6	81.6	56.6	41.4	54.4	28	30.8	33.2	18.2	62	45.4	66.8	47	68.8	52	71.4	56.6	92.6
ENSG00000162482																	96.2																												89.8		96.2
ENSG00000053371	61.8	54.6	64.4	24.2	37.8	47.4	38.4	38.2	55.6	57	31.2	64.8	48.4	57	46.2	45.2	62.8	52.6	63	42.6	54.2	60.4	70.2	70.4	29	36.6	51.4	67	37.2	43	62.4	36.4	39.6	36.4	66.2	79.2	76	83.2	42	53.4	50.6	61.8	32.6	35.4	41.8	68.8	88.2	71.4	9.8
ENSG00000040487	33.6	62.4	31.6	17.4	9.4	26.2	20.2	9.2	22.2	55.2	17.6	17.2	68.4	25.4	59.4	26	46.4	7	24.6	15	53	15.6	68.6	48.4	33.6	41.2	17.8	57.6	9.8	73.2	24.2	9.8	11.4	43.8	16	9.4	15.6	8.6	17.4	23	8.4	10	16.8	80.2	58.8	5.4	40.2	5	9.2
ENSG00000173436	31.2	52.2	60.8	45.8	47.4	38.6	57.8	36.8	53	23.6	52	34.8	27.6	66.2	14.2	44.6	11	39	19.8	49.6	39.4	37.6	45.8	28.2	49.8	1.2	48	21	26.4	17	73.8	12.6	31.6	18.2	45	57	53.2	40	41.4	67.8	45	40.2	36.8	57.6	48.6	46.6	43.2	68.2	73
ENSG00000158747	55.8	81.6	52.8	72.8	92.2	43	73.4	52.4	61.6	56.2	85.8	35.4	96.4	88	81.8	98.6	94.6	51	66.6	40.4	71	50.2	62	37.8	54.8	99.2	78.4	51.2	96.2	92.6	92.6		59.4	91.4	25.6	57.8	62.8	52.6	45	86.2	53.4	23.2	64.6	94		61.2	89.8	36.4	37.8
ENSG00000162542	16		57.6	12.4	12	20.6	33.6	49	40.6	63	47.8		20.6	72.4	20	62.2	27.8	17.4	57	21.2	65.8	30.8	21	36	67.6		34	56	15		39.4	61.8	85.8	42		53.8	60.6	67					34		34		47.8		62.8
ENSG00000178828																	92.6
ENSG00000169914	40.4	22.4	79.6	55.8	34.6	27.2	75.2	30.2	69.4	41.6	27	79.8	89	55	54.4	31.2	24.8	37	13.2	46.8	25	50	15	28.8	38	8.2	55.6	36.8	14.4	80	14.6		85.4	46.2	78.4	76.4	73.2	79.2	47.8	63.8	55.8	80	57.6	85.6	50.6	57.4	30.2	79.2	22
ENSG00000188257	98.6		99.6	97.4	99.2	98.4			99.8	99.8	97.6							99.8	100	99.4		100	88	99.8	100		99.8	99.6	99.8				99.2										99.4		100				100
ENSG00000127472				93.2	56.2													90.6		85.4		94			89.4	97.4			64.4				89.6			92.2		96.2					95.4			90
ENSG00000158786										93.6																		95.6
ENSG00000162543												73.2						91.6		92		92		94.8		85.6								66.8	75.4				95.2
ENSG00000158816																										92.6								91.4
ENSG00000162545	74.6	63.6	87.4	82.6	63.4	70.6	66.8	89.4	80.2	95.4		68.6	83	81	79	94.2	90.8	46.2	97	49.4	94.6	62.4	93.6	77.6	83.2		76.8	86.6	87	96.8	95.8		77.8	99.2	45	82.4	69.4	55.8	69.2	76.4	70.2	46.4	84	99.6	49.6	71.8	65.4	76.8	61.6
ENSG00000090432	27.8	63.2	28.8	51.2	69.4	45.4	54	44	20.4	64.8	32	14.2	19	60.6	66.2	35	43	56.2	49.2	62.4	21.4	55.6	45.4	41.6	25.8	9.8	22	61.4	43.8	18.2	58	74	71.2	25.4	29	7.6	5.6	15.4	18.8	54	17.2	14.4	57.4	21.4	42.2	37.8	73	11.8	41.6
ENSG00000183114												78	78																	94.6					72	75.8	67.6	75	78			73		95				82
ENSG00000158825																98.6			97.2									92.2				67.8													67.4		93.2
ENSG00000158828	55.4	60.6	62.4	61.8	73	41.4	63.2	64.4	59.4	54.8	83.2	45.6	85.6	39.4	35.8	57.2	73.4	81.4	78.4	82.6	53.6	66.4	63.8	50.8	69	72	40.8	64.6	87.4	63.6	50.2	78.2	58.4	69.8	55.6	53	51	56	58.2	70.2	61.4	43.6	62	70.8	85.2	50.6	59.4	49	80
ENSG00000244038	33.6	30.2	32.4	39	25.6	55	62.4	41.2	23.6	35	21.4	27	47.8	59	61	34	37	29	23.6	30	43.6	63.2	55	62.4	47.8	28.4	60	36.2	27.6	13.2	10.2	8.8	32.8	39.4	25	18.6	30.4	41	56.2	34	20.8	21.2	35.4	20.6	79.6	51.4	44	40.2	65
ENSG00000117245												79.6	75.6			93.2										86.2									78.6	76.6	75.8	77.2	77.6		80.8	76						76.6
ENSG00000189410												83.2														90.4									81.6	96	89.2	97	94.2		94	86						91.2
ENSG00000127483	33.4	21.8	22	26	23	38.6	42.2	34	24.8	34.6	38.4	11.2	10.6	64	38.4	54.8	64.2	33	18	29.6	36.2	44	37.2	29	34.6	62	50.2	25.6	15.4	27	10.6	32.4	30.6	65	2.2	8.4	10.6	10.6	3.4	11.2	20.4	5	44.2	19.8	23.4	14.4	19	4.6	18.6
ENSG00000075151	15.8	73	35	22.4	34.6	13.4	59.8	33	32	53	59.8	53.6	17.8	18.2	19.4	33.4	55.4	63	37.8	66.2	57.6	41.8	18.2	35	55.4	44.2	21.4	49	40.4	46.6	10.4	49.4	57.6	4.6	52.8	28.8	45.8	35.8	19.6	18.4	15.4	64.8	36.8	42.4	62.8	38.6	28.6	14.6	34.2
ENSG00000142794													52								83.8					82				81.4	84.4			63										88.6
ENSG00000162551	99.8			98.8	96.2	96.4			99.6			91.8	97.4	96.4	96.8	98.8							89.4						86.2			93			82.6	94.2	98.6	99	91.8	93.6	94.2	81.6			83.6	96.2	94.4	97.4
ENSG00000076864					89.6						95.2	67	93.4	82.2	96.6		68.4		89						91.4	30.6	95.4			71.8				86	65.8	80.8	83.8	86	80.2	94.6	64	65.8		59.6	96.8	87.8	92.6	84.8
ENSG00000090686	6.6	3.2	4.8	1.8	0.8	7.8	0.4	0.2	6.2	9.8	24.4	45.8	35.4	24	9.4	29.4	5.6	6.6	5.8	5.6	10	4	44.2	0.4	6.8	17	6	4.4	14.2	39.2	29.6	6.4	1.4	21.6	23.8	32.4	39.2	38	21.6	16.6	30	35.6	1	30	4.6	43.2	5.8	20.6	5
ENSG00000187942			69	74.4																													61.4
ENSG00000142798	34.8	75.8	62	46.8	23.6	44	89.6	76.2	70	77	40	98.6	43.6	53.8	58	89.2	76	61	78.4	52.6	71.8	71	85.4	74	84	98.2	43.6	78	36.6		73		44.4	90.2		93.8		94.4	93	98.6	98.6		98.6		95.4	99.2	70.4		83.2
ENSG00000219073																	85.8
ENSG00000142789																	85.2
ENSG00000070831	6.8	8	7.8	24	11	7.4	51	43.8	18.8	10.4	43.6	32.2	12.4	31.2	8.4	28.6	38.6	25.4	15	19.2	18.2	12	17.4	25	26.2	64	21.8	13.2	19.8	31.6	14.6	9.8	32.4	4.6	17.8	12	28.6	12.4	12.6	20	10.6	21.4	34.2	41.8	24.6	18.6	26.2	8.2	15
ENSG00000162552										97.2			95.6						90.8									98.2															98.2
ENSG00000184677	61.6	62.4	60.4	72.6	32.6	38.4	59.4	43.4	51.8	76.2	46.2	24	62	56.6	44.4	67.6	77	63	47.8	74.6	39	72	70.2	44.2	41.4	18.2	62.2	61.6	16	56	14.8	52.6	63.6	50.8	32.6	31.4	15.6	27.8	35	88.2	45.2	22.6	28.8	50.6	38.4	31.2	42.6	31	69.4
ENSG00000173372	96		97.8	98.4	97	92.8	95.2		95.6		94		96.4		90.8	90.6	98.2	97.8		99.2	92	97	82.4	90	91.4		97.2		97.2			98.4	96.8	97.8		99.6		99.4	97.6	99.8	99.8					98.8			89.4
ENSG00000159189	97.6		98.6	98.6	98.4	96.2			95.8		95		95.8		95	92.4	97.6	98.4		98.4	93.4	97.8	81.6	92.6	94.4		98.6		97.6			99.2	97.8	98.2		99.4	99	99.2	98.2	99.4	99.8					100		99	91.2
ENSG00000133216					89							68.8		79.6			67.2						93	95			91.2				92.4				57.2	63	63	61	57.6	77.6	64.4	65.8	90.8			70
ENSG00000227868																										95.6
ENSG00000004487	1.6	1.4	0.4	1	3	6.6	6.2	14.2	3	0.4	29.2	9.2	8.6	2.6	1.6	1.4	1.2	7.8	27.6	12.6	5.6	24.2	1	7.6	5.8	19.6	1	0.6	4.2	0.8	64.8	22.8	0.4	19.8	10.2	0.4	2.4	1.6	22.2	3	14.6	12.4	14.4	1.4	9.6	10.6	2.6	0.2	17.2
ENSG00000169641	53.4	47.6	54.2	60.6	65.6	72.6	76.6	48	56	56	38.8	76.2	65.2	43.4	78.2	63.2	41	47.6	38	36.4	66.2	46.6	79.4	46.6	33.8	66.8	41.2	42.2	52.8	84.6	69	87.2	73.2	70.4	76.6	57.2	49	39.2	74.2	81.6	79.2	81.4	55.2	87.2	57.2	91.2	20.2	39.2	45.6
ENSG00000179546																																					88.8
ENSG00000125944	47.8	26.6	26.2	39.2	46.4	39	41	26.2	33	18.4	19.2	14.2	35.2	30.8	40.4	43.4	49.2	55.6	37.6	44.4	36.8	51.4	12.4	24	50.6	50.8	29.8	27.6	59.4	48.2	80.2	37.2	16	16.2	9.6	10	13.4	8.6	6.6	3.2	6	6	33.4	23.6	58.4	11.2	22.4	5.4	56.6
ENSG00000125945	88.6	84.2	75.2	77.4	78	76.6	91.6	80	70.6	78	90.6	51.4	98.8	81	88.4	79.2	99.4	86.6	65.6	80.6	87.2	88.2	64.6	81.6	84.6	19.4	85	79.8	62.8	95	95.8		82.8	85.8	47.8	59.8	55.2	57.2	72	67.8	54.2	49	96.2	78.4	89.6	81.4	70.8	57	77
ENSG00000204219	90.8	55.2	87.4	81.2	82.8		83.4	72	86.6	69.4	91.2		79.6	77	67	93.8	67	92.8	78.6	90.8	83.6	92	80.6	84.4	78.4		89.2	74	80		89.2		85.6	73.4								81.6	85.6		64		88.4		80.2
ENSG00000088280	70.8	84.2	77.4	71.2	22.2	55.2	47.6	50.4	59.4	26	36.8	89	50	25.8	50.6	71	47.6	76.2	89	76.4	52.8	66.4	66	36.4	41.6	30.2	54.4	24.4	44.4		95.8		74.8	69.2	87.2	87	85	91.2	85	74.4	65.6	83.6	50.2		81	88.2	86.6	89.8	59.8
ENSG00000007968										84.4									76.8							70.4		83.8				92.8
ENSG00000142676	25.6	13.4	32	12.4	7.4	15.2	34.2	12.8	31	15.2	15.6	51.2	30.4	31	12.6	27.2	13.6	7	8.8	12.2	28.2	14.4	29.4	8.8	30.2	45	30	14.6	6.6	26.8	54.8	72	22.4	20	90.6	29.8	46	35.4	63	33.8	32.6	57.4	54	73.4	1.6	48.6	35	51.8	20.2
ENSG00000011007	67.2	47.4	13.2	46.6	38	54.2	8.8	39	72.6	26.2	22	0.4	31	21.4	36	2.2	25.2	34.4	30.6	16.4	73.2	17.2	23.2	3.4	7	5.2	24	25	34	21.2	52.2	1.6	39	4.2	9.2	2.2	4.2	1	1	0.4	1.4	51	63.6	54	50.6	0.6	2.2	63.8	36.2
ENSG00000057757	1	9.8	5.4	1.6	7	1.8	4.6	82.6	0.8	41.4	58.8	50	26.2	13	4.8	13	33.8	13	43.8	17.8	7.2	3.4	2	1.4	41	8.2	56.6	35.8	33.6	17.2	39.2	65.6	2.4	54.6	48.2	59	53.6	60.2	56	25.4	57.4	65.2	1.6	39.4	1.8	75.2	10.8	62.8	22.8
ENSG00000011009	19.6	24.6	25.8	29	10.4	47	26.4	58.8	40.6	43.2	44.4	8.8	37.2	44.2	30.6	42.6	44.8	31.2	55.6	33.2	67.2	65.4	60	79.4	56.4	13.4	33.8	48.2	11.4	21	27.6	50.2	38.4	52	25.4	46.4	43.2	53.2	18.2	52.2	76.2	16	15.6	43.8	18.6	27.6	40.6	27.2	75.4
ENSG00000117308	75.8					75.2	79.4	92.6	83.6	51.2	90.2	38.4	62.4	74.4	85.4	66.8	92.8		81		94.8		90	94.2	85.6	23.8		47.8	74	21.2	88.6	36.4		61	24.8	27.6	31.4	34	31.4	45.8	52.2	25.2		26.6	41.4	53	75.8	27.4	88.8
ENSG00000117305	26	76.8	21.4	14.4	39.2	48.4	35	37.8	31.4	52.2	24.4	57.4	34	43.6	51.2	40.8	30.2	13.2	56.8	16	69	53.6	59.2	78.6	42.2	67	19	27	52	65.8	49.4	37.6	23.8	18.2	60	57	61	67.4	27.2	78.8	20	49.4	30.2	72	29.4	41.4	84.4	39.2	38
ENSG00000179163	78.6	89	82.2	82.8	58.2	83.2	56	58.8	74.6	38.8	82.8	39.2	83.8	80.6	89.6	92.6	68.8	67.6	59.2	77	76.2	98	84.6	92.8	65.4	34.8	59	28	47.4			79.8	85	44.2	56.8	30.8	38	37	52.4	74.8	28	39.6	50.6	29	76.6	39.8	80.2	49.2	97.2
ENSG00000188822																89.2
ENSG00000189266	60.6	48.8	56.6	41.6	34.2	46.2	51	45.8	52.2	65.6	20.2	48.8	48	60.6	62.6	29	52.8	31.2	22.6	34.8	37.2	60.2	22.4	23.4	37.4	57	53	55	13.4	43.2	35.6	32.8	52.4	54.2	32.2	21.8	23.2	21.8	31.2	12.6	13.2	26.6	36.6	18.6	8.4	10.6	52.6	19.6	31.6
ENSG00000188529	34	51	26.8	9.6	24	13.2	20.8	7.8	15.2	36.6	17.6	25.4	7	48	26.6	14.2	12.8	13.6	11.4	12.8	2.6	31	15.8	4.6	11.4	13.6	25.8	46	12.4	82	23.4	49.6	21.8	11.6	20.4	9	15.8	12.2	9.8	6	10.4	8.2	12.6	64.2	2	4	4	9.2	28
ENSG00000142661		82.2			77																					72.4			81.2																		94.8
ENSG00000142677										89.4							74.8		89.8									88																	82.6
ENSG00000185436										70.4	41.2			51			31		56									76.2		28.4				56.2										25.2	69.6
ENSG00000158055										95.4									78									95
ENSG00000001460						55.8	16.6		44	37.2		63.8	40	29			24.8		13.6			43.8		80.8	85.2	87.8		46.8		13.6	43.2			36.4	64.6	63.2	59.4	53.8	47.8	37.4	67	67		7		61	4.2	47.6
ENSG00000001461	82.2			66.4	83.4	65.4	75	87.4	69.4	61.2	57.6	82.4	68	54.2	53	22.6	33	68	46	63.8	55	80.4	42	53	96.8	81	76.2	58.8	79.6	77.4	51.4	61.4	76.6	50	94.6	54	85.2	62.2	86.2	49.8	68.2	86.8	49.8	76.2	52.4	66.8	52.6	70.8	93.6
ENSG00000117602	76.2							84.8	67	40.6	42.8			47.6	60.6	63.8	62.4	54	56.4	57	62.2	63	72.6	40	97.4		58.8	55.6	45.6	85.4	74.2	79.4		70				69.8	72.2	71.4				51.6		71.8	69.4
ENSG00000184454											85.2						83.6										94.2
ENSG00000133226	20.8	22.8	31.6	31.6	11.2	27	40.8	28	26.2	23.6	13.6	64.6	5.4	26.2	39.4	16.6	1.4	7	4.6	8.8	19.6	8.8	17.2	24.4	13.8	8	26.6	6.2	10.4	25.8	32.8	55.2	38.2	18.2	31.6	32.6	33	53	41	49.4	62	30	24.6	48.2	3.6	63.2	28	30.4	17.8
ENSG00000169504	55.4	83	62.4	60.6	30.6	49.6	76.4	77.6	61	95	68.2	98.6	76.4	86.8	57.4	83	80.4	59.8	90.6	57.8	87	51	92.8	77.8	91	79.6	79	94.6	82.4	99.2	3.6	78.8	59.8	97.8	98.8	77.8	99	75.4	95.8	61.2	81	97.2	96.6	98	59.4	66.4	68	92.8	73.6
ENSG00000020633										86.2	80.6				91.2	78.2							93.6					88.2				96.2
ENSG00000117614	44.2	50.2	50	41.6	12.8	21.2	47.4	34.8	28.8	32.4	39.8	20.6	16	41.8	27.2	16.8	75	43.4	6.8	41.2	39.2	34.4	12.6	23.4	47.4	11.6	53.4	41.8	9	23.4	23.8	52.2	43.8	25.8	41.8	27	11.4	29.4	10	26.8	21.8	74	72.2	27	3.8	26.2	39.6	76.6	16.2
ENSG00000117616	69.4	72.2	72.2	53.4	61.4	78	65.6	36.4	59.4	81.8	67.6	55.2	86.2	53	48.8	47.4	79.8	73.6	57.2	69.2	63	82.4	47.4	53.4	33.8	68.8	54.2	78.4	63.8	80.6	76.6	78.8	69.4	47	51.4	46	44	48.6	43.4	60.4	46.4	79.2	57.4	74.2	48.4	73.6	31	83.2	62.6
ENSG00000183726	13	18	34	29.8	20.2	7.6	59.6	26.6	31.8	22.4	30.4	15.6	39.2	22	10.4	33.2	32.4	32	9.6	31	17.4	10.8	31	29.8	42.6	55.8	54.8	25	12.8	27.6	54.2	47.6	35.4	50.2	4.2	13.8	10.2	7.8	26.4	32.4	8.2	4.2	57.4	17.4	52	29.4	31.4	6.2	10
ENSG00000204178	11.2	77.6	28.4	3.8	11.2	1	7.4	58.6	5.2	6.2	49.6	19.6	55.4	11.6	5.4	56.4	73.6	17	90	45.8	59.2	8.6	24.4	22.2	12	43.4	18.4	9	4.6	27	29.6	88.8	10.4	14.6	9.8	8.4	13.6	10.8	12	9.4	4.6	8	49.8	16.4	48	4.4	16.4	4.6	2.4
ENSG00000157978	34.8	17.6	69.2	58	59.8	45	66.4	62	28.2	51	53.8	98.2	29.8	57.2	50.2	68.4	36.4	40.2	17.2	41.6	42.6	75.4	65.6	75.4	70.4	57.6	65	48.8	33	89.2	32.2	66.4	72.2	65	97.2	87.8	96.4	87.4	97.4	84.4	92.2		59.6	93.6	12.8	94.2	61.4	91.6	68.2
ENSG00000117643	84		84.2	72.8	76.8	80.4	81	82.2	79.2	73.6	76.8	77.8	77.6	87.6	64.6	78.6		89.2	84.6	81.2	90.4	77.6	77.8	86.6	63.6		85.6	78.8	55.8	17.2			79.2	80.8	73.4	88.4	80.2	70.2	76	91	80.8	80	84.6	14.2	94.8	84.8	83.4	81.6	79.4
ENSG00000162430	41.2	85.6	68.8	52.8	35.2	53.4	47.4	51.2	55.8	55	33	61	14.6	28.2	18.4	63.4	31.4	46.6	36	26	52.8	47.4	55.2	68.4	22.8	67.4	57.4	53.2	36.6	28.4	9.6	32.8	70	70.6	72.4	59.6	59.2	64.6	53.2	79.8	28.4	65.8	55	31.6	67.8	73.6	32.4	41.8	55.4
ENSG00000117640	12.2	61.8	18.2	34	37.6	16.4	2.8	14.8	9.8	8.2	47	1.2	34.8	31.4	4	10.4	37.6	13	37	18.6	31.2	17.4	44.8	38.8	10.8	57.6	21.2	18	35.4	1.6	2	0.2	5	4.4	1	2	4.6	5.2	2.6	0.8	10	1.2	31.8	6.6	52.6	12.4	58.8	2.4	55.6
ENSG00000127423																										47.8
ENSG00000182749			37.6	21.6		70	44.4	67.4		75.2		29	73.6	41.4	26.8	66.8	51.8	13.2	84.4	21.8	53.2	24	55.2		68.6	31	16.6	84.6		47.8	26.6		15.8	40.4	41.4	43.6	44	36.4	48.4	39.8	33.4	44.6	90.8	67.2		45	49	39.6	85
ENSG00000117632	84.8	74.2	87	78.8	78	80.4	80	80.8	83.2	83.8	93.8	55	91.6	80.4	87	94.2	84.4	73.4	81.2	61	84.8	61.6	75.6	65.8	68	16.4	69.2	67	73.4	16	98.6	99.2	82.2	92.8	54.2	80.4	93.2	81.8	41.8	53.6	57	66.2	76.6	57.8		39.8	78.4	69	42
ENSG00000158006	24.2	96.2	27.8	17.2		33.6	10	59.4	38.4	42.4	19.4		44.2	30.6	55.6	1.4	97.8	6.8	36.4	7.8	76.6	69.8	85.2	81.4	32.2	7.4	37.6	45.8	74.4		3.6	56.8	24	9		14.8	18.2	24.6	6.4	23.8			21		31.8	7.4	74.4	5	51.4
ENSG00000158008												82.4															96.4								84.6	84	67	76.4	87.6	77.2	90	73.4				75.2		92.6
ENSG00000158014																	96																														97.4
ENSG00000158022		96.8			89.4																								81.8
ENSG00000175087										57.8	43.6	43.8		59.8		40.8	71.4		28.2		60.2		29.2	69.4		37.2		60.8		54.6					41	39	22	34	35.2	29.4	36.2	40.8		38.4	64.8	51.6		21.8	60.4
ENSG00000197245	92.6								90.6
ENSG00000142675		43.4								46.8	43			45.2	74.4		19		71.4						77			51.6		78.4				74.2										82.6			57.4
ENSG00000188782																										90.6
ENSG00000130695		81			89.2		50.6	79.2		30	92.4	70.2	24.2	70.2	37.8	41.4	23	39.4	41.2	45.4	66.6		45.8	71		59.6	88.2	39	90	27	84.8	42.2		33	45.6	51.4	61.6	78.4	71	88	76.4	78.2		20	26	81.4	76.2	70.6	48.2
ENSG00000142669	84.8	70.8	89.8	82.4	88.6	77	83.2	80.2	92.2	81	96.8	37.2	76.6	77.4	63.6	75	76.2	75.8	56.6	80.6	77.8	92.6	55.2	82	76.8	61.8	82.6	77.6	93	65.2	71.2	23	84.4	89	60	49.2	51.2	42.8	51.6	66.4	57.2	49.8	79.4	80.6	93.8	50.8	72.8	59.4	96.8
ENSG00000158062	79.8	47	91.6	81.8	46.2	57.4	79.8	41.8	56.2	43.4	47.8	35.6	47.6	70.2	74.6	80.2	62.8	64.4	49.8	56.8	29.2	40	53.4	36.4	57.6	75.2	55	45	49	64.4	6.6	40.4	58	56	40.2	71	65	72	83.6	75.2	74.6	37.2	61.2	63	57.8	56.8	27.6	71.2	82.2
ENSG00000169442															92.4	87							97.6									73.8
ENSG00000176092										80.6									76									84.2
ENSG00000176083																										98.4
ENSG00000131914																										92.2
ENSG00000117682	87	41.2	17.8	73	59	91.4	36.8	50.2	89.8	36.6	47.2	74.8	60.4	49.2	62.8	31.8	39.6	20.8	56	26.4	42.8	72.6	66.6	86	21	18.4	41.4	15.4	44.6	92.2	9.4	2.2	48.4	69.2	39.8	15.2	35	17.8	51.8	47.4	67.2	45.6	23.2	93	70.2	80.8	63.4	19.4	1.2
ENSG00000198830	54	72.4	64.8	42.4	51.2	50.8	43.6	38.2	43.4	43.6	34.2	68.8	45.6	42.4	23.8	60	50.2	65.4	56.2	59	46	65.6	46.6	39.4	39.6	36.8	47.8	51.6	47.6	47.2	92.2	37	73.4	21.8	64.6	39.6	36.4	43.6	31	30.6	41.8	68.4	42.4	45	46	51.6	49.6	48.6	60.2
ENSG00000117676	94.4					89.8		86.4	91.8	58	55.8	86.6	88	59	48.8	65.2	65.2		82.4		86.4		89.2	95.6	82.2	53.4	77.2	71.2		71.6		62		83.6	96.8	82.4		78	68.8	86.6	81.2			64.4	82.8	82	58.8	86
ENSG00000117713	5.6	20.4	25.2	18.4	41.4	17	44.6	32.6	3.8	19.6	8.6	8.2	22.4	17.2	7.8	13.6	3	24	4.8	24.2	11	29.2	29	10.6	9	12.6	15.6	36.8	30.2	3	44	41.2	28.8	12.8	10.2	17.8	8.4	15.2	14.8	50.2	16.2	20.4	49.6	24.6	11.8	21.8	36.8	24.8	37.2
ENSG00000060642	48.8		17.2	32.2		47.4	12	25.4	47.2	47	45.8	27.8	73.2	52.8	60.2	30.4	49.4	18	28.4	23.2	48.4	18.4	25.6	53.8	29	66	24	55.6			43.8	78.2	37.2	47	29.2	40.8	35.8	44.2	22.6	37.2	18.4	20.2	40.4		63	45.6	41.6	25.6	34
ENSG00000204160	81.2	35	21.4	33	56.2	76.2	40.4	57.4	88.4	39.2	58.4	57.6	58	85.4	61.4	74.4	29.4	30.2	86.4	29.8	34.4	37.8	41.8	53.4	21	36.6	16.6	31.8	65.4	51.6	11.2	52.6	40.4	66	59.4	45.6	56	33.8	74.6	67	62.8	57.2	90	65.8	54.4	66.2	45.4	68.8	56.6
ENSG00000175793								96.4		91	99.6				98.6				70.4						97.2			91.2
ENSG00000142751	2.4	41.6	7.4	6.2	9	8.6	2.6	13	2	1.2	0.8	3.2	38.2	14.4	4	0.2	3	21.4	0.2	13.8	3.6	12.2	5.2	23.2	13.8	5	3.4	9.2	15	1	0.2	3.4	9.6	26.6	2	1.2	2.6	2.2	2.6	1.2	2	1.8	3.8	2.2	1.6	2.2	4.8	4.2	4.2
ENSG00000198746	12.8	40.4	19	15.2		7.4	11	39.4	3.6	42.6	14.4	22.2	13.2	11		22.8	18.8	8.8	6.8	9.6	23	17.6	12.8	21.2	7.6	14	7.6	43.8	5.2	32.4	0.2	18.6	29.8	6	33	22.4	13.6	35.4	25.8	32.6	10.8	12	27.8	34	17.2	13.8	18.8	22.6	2.2
ENSG00000090273	33	26.6	43.6	59.6	31.6	62	53.8	31.4	31.2	31	12.2	17.2	56.6	57.4	75.2	55	34.8	30.8	39	41.2	40	48.8	51.2	55.2	35.2	10.6	42.4	40.4	29	56	83	87.4	53.4	64.6	29.4	37.6	33.2	50.6	51.8	48.6	32.6	33.4	82.2	76.2	35.8	43.8	58.2	44.4	72.4
ENSG00000131910																	89																												96.6
ENSG00000175707										57	36.2			56.8			5.8		53.6									66						67.8													33.4
ENSG00000253368			83.6	77	75.2	82	90.2	75.6		74.8		73.4			68.6		88.6	78.8	94	79.4	93.2	64			88.2		92.6	89.8	67.8	34.6	93.4		68	73	78	87	76.4	88.8	81.8		92	79		52.8		96	90.4	88.6	68
ENSG00000158246			92.8	95.4	96		98	97.6		82.6	98.2				95.4			94	86.4	95.6		92.4				57		82	95		90.8		94																99.4
ENSG00000090020	54.4	83.8	46	23.2	61.6	42.4	66.4	70.2	52.6	61.2	60.4	64.6	62.6	38.2	42	22.2	39.4	38.2	87.6	48.2	96.6	78.2	71	78.6	63	56.8	20.2	51.2	61.8	61.6	76.2	65	65.6	74.8	69.2	85.6	75.6	87.6	60.2	69.6	71	78.2	50	70	66.2	84.8	68.4	86	94.6
ENSG00000142784	29.2	18	44	35	22.6	16.8	10.8	23.6	22.2	41.4	20	13.8	9.4	18.2	10.4	8.8	8	21.4	23.6	20.6	7.4	19.6	13.6	25.2	5.4	62	28	40.2	18.6	6.6	41.2	24.6	23.4	9.4	20.6	19.4	16.8	26.6	3	23	41.6	23.4	7	1.8	24.4	9.4	7	36.6	44.4
ENSG00000186501	41.4	21.8	48.2	17.8	21.4	33.8	13	15.4	41.6	45	28.8	23.2	56.2	37.4	35.4	31.2	54.4	24	66.2	27.8	19.2	20.4	3.8	7	53.8	14.2	45.2	45.2	25.4	28	11.6	72.6	25.8	36.8	31.2	35.2	51.2	27	19	41.6	29	24	32.8	66.2	44.4	26.6	17.6	24.8	22.8
ENSG00000142765								93.8		61.2	88			91.6	68.8	75.8	56.2		64.6				95.8		93.4			80.6		92.2		23.8		78										94.4				97.4
ENSG00000142733	73.4	85.2	73.6	56	64.2	73.2	82.2	52.4	71.6	44.2	70.2	89	75.4	92.4	59.4	84.2	85.8	84.6	48.2	77.2	79.6	84.8	80	72.2	64.6	96.4	70.6	36.4	75.4	86.4	62.6	54.2	71.2	93.6	79.4	91.4	95.4	94.2	77.2	87.2	81.2	80	94.6	81	80.2	87.6	75.4	87.8	84.4
ENSG00000142748													96		90.2														98																97		99
ENSG00000174950																			86									89.2
ENSG00000158195	22.8	40.4	42.8	31.6	17.6	25.6	9.8	58.8	26.4	61.8	37.6	92	4.6	20.6	16.8	25.8	50	40	45.2	38	41.4	9	5.2	23.4	27.4	12.6	14.6	38.6	25	88.6	1.6	16.6	32.2	68.8	94.6	71	82.8	77.8	76.8	35	65.4	86.6	18	90.2	75.4	60.2	35.8	73.2	41.2
ENSG00000126705	76.6	66	55.4	61.8	51	68	64.8	81.8	69.6	66.4	79.8	42.4	67.6	75	76.6	71.8	69.6	58	69	51.6	73.4	68.4	73.6	82.8	57	84.8	61	65.8	29.8	64.4	54.2	88.8	69.8	43.4	32.2	45	39	49.8	68.6	75.6	60.4	29.8	67.6	47	61.4	66.8	86.6	54.8	79.4
ENSG00000000938	95.8			97		98.2	84.2	80.8	94.2		91.4		83.4	85.8	77.4	89.2				90			76.8		99		88.2		94			53.2						96.6		93.2					91.2	87.2	96.6		94.8
ENSG00000126709	98.4		100	96	100	100	99.6	99.6	100		98.6	99.2	98.8	100	93.6	100	99.8	99.2		93.4	99.8	97.4	89.2	88	92	99.4	100	99.4	99.6	99.8	99.4	99.6	99.2	98.6	99.6	99.6	100	98.6	97.4	97.8	100	99.6	99.6	99.8	100	88.6	100	99.6	91
ENSG00000009780	44.2	52.2	22.4	30.8	31.8	53.8	8	21.8	39	15.8	16	23.2	17.8	44	28.4	8.8	20	54.6	23.8	61.4	17.4	37	3.8	26.2	27.4	40.6	14.4	13.2	9.2	53.8	18.6	3.4	12.6	36.8	19	12.2	22	12.6	26.6	40.4	25.4	19.2	22.2	43.4	40	22.4	13.8	14.4	36.2
ENSG00000117758	61.8	92.2	19.8	26.4	54.2	60.8	72.2	35.4	73.4	17.4	63	14.8	31.8	88.6	73.6	50.4	52.6	50.8	58.8	45	83.8	30	27.4	23.4	61.6	68	43.4	13.4	72.6	27.4	29	24.8	46.2	69	9	15	21.6	9	12.2	11.4	13	20.4	65.4	17.8	67.6	6.4	47.4	9.4	32.6
ENSG00000117751	5.4	4.4	10.2	36.6	27	8.2	62.2	33	9.4	6.4	24.2	0.6	15	21	59.6	25.4	19	49.8	19.2	49.6	23.8	28	5.6	7.6	31	8.8	32	5.4	15	1.6	48	20.4	49	3	2	10	7.8	4.8	1.6	31.4	2	5.2	30	4.2	34.8	17.2	5.4	6	20.2
ENSG00000130775	93.4			97.6	94.8	93.2		86	93.8		88.8		86.6	93.4	79.4	76.8		91.4		91.2	93	88	90.6	92.2	96.8	86.6	91.6					25.2	96.4						91	86.2	87					91.4	97.6	92	89
ENSG00000117748	30.6	50.6	43.2	23.8	46	29.2	45.2	44.4	29.2	55	39.8	43.8	55.8	50.8	38	49.8	44	51	56	41.4	24.6	42.8	56	15.8	30.8	19.2	50	56.8	34.4	31.2	80	11	49.6	74.6	40	51	43	45	40	39.8	40	42.2	48.6	41.6	49.4	37.4	43.4	42	29.8
ENSG00000130768														85.8			84.2
ENSG00000158156		54.6		37.4	46	51.4	26.8	7.8			38.8		35.8	62.8	43.2	35.4	56.6	15	42.6	22	56	32.2	15.8	42.2	35.6				39.2	61.4	34	70.4	29.8			10.8	30	13.8		64.8	21.8	68		63.2	65	43.8	36.2	33.4	21.6
ENSG00000158161	6.2	13.6	27.6	21	13.6	23.6	6.6	31.8	3.4	17	18.8	21.6	6.6	7.6	16.2	1.8	5.2	6.6	68.4	11.2	6	9	13.2	33	10.6	22.8	3.2	31.8	8	24.6	3.8	29	30	9	24.8	21.4	21.8	14.2	22.8	30.6	22.4	23.4	19.8	26	4.4	14	29.4	24.4	50.8
ENSG00000169403															96.4	94.4			95.2				71.6									93.8
ENSG00000126698	8.2	11.6	22.8	12.4	2	7.4	35.2	16.2	30.8	1.6	29.4	3.4	3.2	8	4.8	15.2	10.6	23	21.4	17	48.2	20.4	14.6	25.6	29.8	2.4	27	2	7.4	0.8	36.8	2.8	10.4	17.2	5.4	21	8.4	7.2	2.2	16.4	2.8	14.8	12.4	15.8	18	2.4	5.8	28	42.8
ENSG00000130770	37.6	79.6	45.6	73.8	64.8	38	44.2	49.8	57	43.4	48.8	25.4	9.8	66.2	50	56.8	49.6	32.4	34	25	69.6	82.4	57.4	76.8	45.2	78.6	43.4	28	57.6	25	68.6	20.6	52.4	48	34.2	61.4	34	63.2	28.8	24.2	47.6	42	72	41.4	51.4	51.6	70.6	65.2	62.2
ENSG00000130766	91.6	95.2	78.6	80.2	99.8	89.4	85.4	93.6	90	82.6	91.4	96	98.8	97.8	83.2	94	94.6	83	97.6	96.6	99.4	80.8	75.8	87.4	68.8	66	99.2	75.6	100	68.4	97.2	94	93.2	90.4	99	99.4	98.6	99.4	97.2		99.2	97.6	97.4	61	83	98.6	94.6	99.8	79.6
ENSG00000130772		34								62			56.8			63	64.4		63.4		60.4		62.4					66.6	32.6		71.4														19.4				33.8
ENSG00000204138	17.6	87	5.8	10.6	25.8	17.6	27.6	87.8	5.2	44	90.8	68	60.6	6.2	58	40.2	5.8	12.8	91.4	84.2	5.2	17.8	30	44	27.8	30	52.6	50.8	39.8	4.2	23.6	39.2	27	34.6	61	56.8	50.2	57.2	54.6	51.6	75.2	65.8	22.2	2.2	4.4	53.6	9.8	56.6	9.6
ENSG00000180198	91.4	93	94	93.2	98.2	84.8	77.8	80.2	79.6	76.8	86.6		83.2	89.2	79.6	74.8	93.4	90.6	75.6	91.2	81.6	88.8	61.8	80.4	73.6	85.2	95.8	79.6	98.8		91.2	36.2	93.2										86	73.4	94.2		81.8		98.6
ENSG00000180098	1.6	43.8	2.6	3.2	0.8	1.6	5.8	2.8	4	2.2	49.6	14.4	12.2	8	5.6	3.4	33.8	18.2	22.4	13.8	4	1.8	2.4	4	9.6	8.2	1	1.2	0.8	6.4	15.8	27	1.2	5	22.8	14.6	5.6	20.4	2.6	2.4	9.8	3.2	45.8	24.4	32.2	11.4	11	1.8	5
ENSG00000120656	8.8	32.2	9	10.6	2.8	5.2	15.6	10.6	32.4	5.2	35.8	2	13	23.2	24.4	14	31.2	10.6	3	8	13.2	17.4	13.8	23.2	15.2	7	32.6	6.2	5.2	2.6	32	57.4	4.4	10.8	2.6	18	15.4	18.4	8.2	23.6	3	5.8	9.6	6.4	30.8	5.8	32	20.8	40.4
ENSG00000162419	11.8	56.8	7.4	4.8	6.2	7.2	5.6	14.4	2.2	22.8	21.4	11.6	0.8	1.8	15.4	2.4	26.8	8.8	18.8	3.8	2.8	8.4	7.8	8.8	3.4	5.4	9.4	15.6	8	28.4	45.6	0.4	8.2	0.8	14.2	2.6		4.2	4.2	0.2	0.8	3.6	1.4	24	33.4	3.6	5.8	2.2	14.8
ENSG00000198492	3.6	37.2	8.6	32	46	58.2	37.6	49	6.2	22.2	4.2	15.8	31	53.4	35.2	8	13.4	44	15.4	32.2	28.2	57.2	13.4	31.8	10.6	43.6	8	12	20.8	17	83.2	6.8	66.2	33.2	35.2	19.8	11	13.8	22.4	22.4	26.6	36.2	44.4	20.6	30.8	11.2	37.2	22	14.8
ENSG00000116329												85.6																							85.4
ENSG00000159023	67.8	35.2	41.6	46.2	39.2	52.6	45.8	61.4	45.6	37.6	33.6	98.2	70.2	58	43	87.4	32.2	53	63	49.6	82.4	63	76.2	68	31.2	59.2	51.6	50	74.2	42.4		87	17	43.6	51.8	92.2	85.8	93.6	72.6	97.8		60.6	49.8	49.8	30.4	78.4	56.6		82
ENSG00000253304	63		41.4	64.6		61.6	75.4	87.6	71.6						86			53.8		41		73			89.6	78.2	51.4				55.8		65.6										76.4						80.2
ENSG00000116350	22	32	9	10.6	5.8	12	4.8	0.8	23.8	5.4	1.4	1.8	32	15.6	36	1.6	9.8	9.6	1.6	9.6	7.2	9	0.6	1	10.2	21.2	4.4	2.6	6.2	6.4	14.8	12.8	2	23	4.2	1.6	3.6	4.2	5.4	11.8	4.2	4	8.2	17	12	6.8	27.4	3.2	13
ENSG00000116353	72.2	65.4	21.8	31.6	36.8	79.2	41.6	12.6	66.8	68.2	30.2	46.6	5.2	11.2	38.4	19.6	8.2	13.8	14.4	23.8	11.4	12.6	86	16.4	2.4	30	15.4	18.8	51.2	45.8	18.4		11.8	20	47.6	54.4	50.2	38.4	32	45.6	71.8	51.8	26	45	28.8	53	36	67.2	8.6
ENSG00000060656	61	75.6	56.4	52.6	74.8	47.6	90.2	75.8	74.2	73.6	77.2	74.6		76.2	78.2		71.8	64.8	76.2	57.4	60.4	76.2		81.8	68	30.8	82.6	67.8	78.8	86.2	80.2		67.8	82	69.2	60.4	78.8	85.4	73.8	81	94	65	77.2	87.6	87.8	95.6	82	74.6	94.6
ENSG00000162511	97		100	99	97.6	87.8	94.8	91.8	97.4	89.8	95.2	97.6	90.2	99	63.8	66.2	98.6	95.8	96.4	95.8	89.2	95.8	81	84.6	93.2		94.4	92.8	95.8			7.4	99.2	97.8	100	99.8	98.6	99.2	98.6	97.8	98.4	98.8			97.6	97.4	98.8	99.2	93.4
ENSG00000162512	73.8	67.4	86.8	74.8	60.2	56	96.6	92.6	60	81	73	46.2	44	68	63.4	81.6	85	64.6	91.8	66.4	95.4	70	93.4	91	83	79.2	68.6	73.8	79	96	89.2		77.6	90.8	33.6	49.4	36.2	51.4	43.2	77.2	19.2	47.2	97.8	98	93.2	67.6	82.6	16.4	82.6
ENSG00000134644	6.6	35	4.6	8.6	16.4	13.2	2.4	8.2	12.6	11	1.8	8.8	29.6	13	8	20.6	5.4	26.6	11.8	16.6	4.6	14.2	0.4	6	17	27.8	3.8	3.2	39.6	26.4	1	35	1.6	0.2	21.2	5.6	12.4	2.6	35.2	14.6	17.6	12.4	18.2	15.2	3	3.4	9.6	5.6	14.2
ENSG00000084628		91.8										88.4	99.8																	90					70.4				71.2		86.8			88.8		92.6
ENSG00000060688	19.6	3.4	7.6	10.8	6.4	30.2	35.8	34.8	17	6	23.6	2	4	31.6	36.6	28.8	10.8	6.8	55	12.6	11.2	7.6	13.8	22	10	21.6	28.8	15.4	3.6	5.4	74	11.2	12.8	2	3.4	1.4	3.4	6	2.6	34.4	16	6.4	35.8	23.4	44.4	16.4	12	11.8	19.6
ENSG00000121766	4.2	55	5.6	3	26.6	7.2	8	5.4	4.8	0.6	11.8	27.2	54	7.4	1.6	2.4	2.2	6.4	10.2	9.6	3.2	3	16.8	8.6	8	39.6	29	1.8	56	5.2	32.8	22.6	1.4	31.6	22.8	37.6	22.6	20.8	24.2	76.6	36.6	34.2	0.4	27	9	34.4	15.2	54.6	20.8
ENSG00000121769		88	95.8	100	70.6		97.6					89.2	92.6					94.4		93.6	92.8								43.8	84			93.8		88.8	88.8	88.4	90.6	92.2	88.4	97	90.4		88.2		85.6	89	96.4
ENSG00000168528		90.6						98.4	99.4	94.6	46.4		91	88.6	86.6		95.2		83.6				98.4		91.8			86.6			95.2	93		94.6											90.6		58.2
ENSG00000142910	44.8	59.4	68.6	55.2	48.4	43.8	76.6	88.2	50.8	94.2	57.6	97.2	91.4	66	54.8	63.8	80.4	76.8	92.6	65	64.2	93	74.6	60.2	75.6		82.8	94.4	21				62.2	92.8	94.8	95.6	97.6	96	94.4	93.4	96.8	98.8	99		88.4	92.2	62.2	98.4	45.6
ENSG00000162517	18.4	71	58.4	41	6.6	9.2	20	15.4	31.8	57	26.8	16.4	20	77.2	15.2	21.6	15.6	12.8	27.8	14.2	45.4	19	22	9.8	25.6	2	38.2	55.2	22	13.6	5.4	36.2	27.6	15.8	21.4	40.6	29.2	25.2	13.2	15	26.6	17.8	32	48.2	28.4	22.2	9	51.4	59
ENSG00000121753					88.2							56		90.6												61			87	89.8				88.6	44.2	64.8	46.8	62	79.4	82	67.6	40.2		66.6		37		43.6
ENSG00000134668																										69.6					95.2
ENSG00000121774	17.2	24	10	4.2	12	7.8	23.2	7.2	7.6	22.2	34.2	22.8	16.8	20.6	8.8	22.4	32.2	33	34.2	24.4	31.6	12.8	12	6.2	36.6	16.4	27.8	12	17.2	58.8	64.8	2.8	14.4	23.6	9	26.4	22.2	29	6	14.4	15.8	14.2	33.4	53.4	31.6	19.4	28.2	12.2	11.2
ENSG00000121775	19.6	17.2	40.8	14.8	9.6	20	12	4.8	14.4	7.6	14.4	9.2	2.8	5.8	18	6.4	21.6	23	6.2	23.2	9.4	8.2	6	6.2	8.2	1.6	28	10	45	42.2	21.4	1.2	49.6	5.2	22	7.8	31.6	12.2	20.2	3.8	36.6	26.2	7.8	67.6	16.2	7.8	5.2	27	19.6
ENSG00000025800	7.8	2	5.8	21.6	20.6	8.8	22.8	8.6	10.8	15.2	14.6	30.2	10.6	5.8	41.8	1.8	3.8	33.8	11.6	31	24.8	34.2	15.4	31	23.8	2.6	6.4	15.2	43	15	5.2	1.4	5.2	11.6	36.8	9.4	29.4	12.6	44.4	22	24.6	45	19.6	43	46.6	48.2	3.4	24.6	40.6
ENSG00000084652	32	33	23.6	26.8	42	54.8	22.2	17.6	33.4	72.2	6	26.8	11.8	28.4	29.6	39.8	19.2	21.8	19.6	18.2	48	21.4	34.8	28.8	26.8	0.8	33.2	40	45.6	30.2	12	7.8	13.2	39.4	48.4	20.2	9.6	28.8	35	27.2	30.2	34.8	39.8	24.2	46.6	15.6	35.8	50	64
ENSG00000160050		89										44.2	28.2													40.2			88.6	39.4				68.4	43.2		20.2	51.8				59.8		52.6				75.6
ENSG00000160051																										33.4				42				15										43.2
ENSG00000160055	34.4		39.4	39.2	13.4	49.8	61.4	32.4	28.4		30	29.8	65.6	61.4	60	52.6	56.2	59.8	46.2	55.4	19.8	49.8	16.6	28.6	31	33.2	35.8		22.2		5	34	25.6	26.8	37.6	82	51.8	25.8	80.6		77	28.4	67		29.4		15.4	85.6	61
ENSG00000084623	34	9	37.2	29.8	17.4	36.8	32.4	28.6	36	25.4	37.2	9	34	45.6	48.6	39.4	33.6	33.2	43.4	41.4	20.6	28.8	33.8	32.2	35.6	29.2	77.4	38.8	48.2	10.2	18.6	19.8	32.2	30.8	7.2	15.8	10.6	14.8	20	16.2	17.8	9.8	20.6	24.2	73	18.6	35.6	31.4	66.6
ENSG00000183615													92																																		89
ENSG00000182866																86.8							96									86.4
ENSG00000116478	34.4	8	8.4	3.6	3.8	19.2	11	46.8	42.2	6.2	38.2	76.4	3.4	15.6	12.2	3.6	1	3.2	21.4	7.4	54.6	66.8	34.8	65.4	2	29	14.6	5	1.2		30	2.4	1.6	2.4	80.2	66.2	65	65.4	27.2	11.4	44.4	70.6	13.2		19.2	38.6	12	39.4	15.8
ENSG00000175130	83.4			93.2	99	75.4	94.6	91.6	91.6	96.8	85.2	87.2	89.8	82.2	92.4	70.4	89.8	89.4	98.4	91.6	89.6	98.2	69.4	87.8	76.2	62	85.2	87.2	91.8	69.4	89.6	81.2		93.8	86.6	56.6	81	56.4	75.8	80.8	49.8	68.4	85.6	82.6	91.2	55.4	77	37	91.8
ENSG00000162526																51.8							71.6			80.6				82.2		69.8											76.8	93
ENSG00000225828																										92.4
ENSG00000160058	5.4	18.4	3.4	4.4	1.2	27.6	35.2	10.2	6.4	4.4	28.8	0.4	8.6	10.8	12.6	8.6	14.4	2.6	5	2.2	3.8	3.2	21.2	6.8	3	3.8	7.2	9.6	0.4	11.2	39.4	6.2	10.2	5.4	0.8	0.4	0.4	0.2	0.8	3.8	5	0.2	52.6	21.8	5.4	0.2	2.2	1.4	1.6
ENSG00000273274																																							72.8
ENSG00000160062	64		23	20.6		53	61.4	58.4	57.6		64.6			21.4	59.2		19.6	32.6		22.4	31.6	9.4		27	38.2		63			20	11		16.8										30.4	15.4					20.4
ENSG00000176261	11	31.6	27.2	30	6.4	7.6	12.6	25	24	13	3	4.4	13	4.6	35	19.4	14.4	23.8	6.2	24.6	2.4	7.6	7.4	15.2	9.4	4	25.2	17.2	3.2	20.2	35.4		12.6	10.6	13.6	26.2	7.8	16	9.2	30.2	12.4	13.4	18.2	37.2	4	9.6	30.6	23.6	12.2
ENSG00000162521	0.2	1	0.2	0.6	8.2	0.6	10.6	3.2	3.8	1.2	1	3.2	4	7.6	1.6	7.6	12.4	5	8.6	10.4	2.6	4.8	3	0.6	2.8	21.8	0.6	1.2	14.6	0.8	0.2	11	0.6	1.6	0.4	1.4	1.2	1.4	1.4	3.2	1	1.4	6.2	3.6	28	4.4	5	1.2	6.2
ENSG00000162520		89.6	87															97.8															90.4
ENSG00000162522	81.8	61.6	77.4	66.8	67.4	88.8	82	95	95.8	47.2	32.6	61	86.2	64.4	84.2		29.6	62.8	43.8	64.4	67.6	99.2	91.4	89.2	77.4	46	81	40.8	34.2				72.4	76.8	64.8	53.2	39	63.4	67.4		87.8	56	86.6		75	68.8	43.8	75.4	98.8
ENSG00000134684	86.4	84.2	87.4	87.8	89.2	82.6	92.8	79.4	90	69.6	66.4	59.8	50.8	94.2	80.8	66	93	86.6	80.4	87	83.8	89.2	56.6	73	83	6.8	97.2	71.8	83.4	70.8	83.2	66.4	90	88.6	56.2	83.6	74.6	88.4	63	77.6	67.6	69.6	90.2	61.6	82.4	78.4	80.4	65	89.2
ENSG00000116497	28.2	45.8	11.2	15.6	29	51.6	25.4	22.6	18.6	9.8	16.8	59.8	31.6	41.4	20.2	31.4	25	10.8	27	11.8	19	12.6	48.6	25.4	11.8	32.6	36	4.2	44.6	25.8	8.4	4.8	7.6	15	35.6	59.6	35.8	64	35	23.6	36.4	25.8	22	25.6	43.4	16.2	13.4	17.6	13.6
ENSG00000160097		96.8			87.8						99.8	82	83.6					97.2		97	93.2								82.4	78.6				77	74.4	64.2	62.2	58.2	91.6		85.6	71		86.4		88.4		74.4
ENSG00000121905												79.6																		93.4					73.8	88.8	91.6	90.2	100		98.2	94.6		97		99.8		97
ENSG00000121900				84			79.6	88.4	98.8	83.6	75.2	61.2		82.6	57.6		79.8	65.8	80.4	73.6	92.2	97.6	94.8	97.6	70.4			87.6			61.6		75	67	66.8	79	85.2	79.8	55.4	70.4	55.6	71.2	91.4			69.2	88.6	77	79
ENSG00000116514	63.2	46.8	93.6	85.2	49	77.8	89.6	88.2	68.4	71.8	77.6	66.8	93	54.8	81	59	77.2	71.4	88.6	78.2	64.4	83	72.8	86	92.6	58	70	63.6	64	84.6	68.8	56	86.8	77.2	69.2	50.2	69.2	61.2	75	48.4	81.6	80.6	50.4	83.6	92.8	47.6	63.6	87.8	73
ENSG00000004455	72.4	12	39.6	61.8	38.6	71.6	17.8	59.8	68	14.6	24.8	39.2	32.6	5	27	7	4.2	16	12.4	29.8	25.4	37.4	57.8	63	21.8	1.8	32	14	22.6	15.6	37.6	19.2	39	27.8	65.8	36.6	50.6	43	27.2	5.8	24.2	47	22.6	8.2	1.4	14	53.6	25.8	54.8
ENSG00000142920							84.6					74.4	49.4	74.4										90.6		82.4				71.2				48	67.4	49.4	57.6	61.2	68.2	89.4	69.2	67.6	62.2	57.4		75	43.6	58.8
ENSG00000116525	27.8		47.6	42.8				81.2	60.6	73.6	47.8	64.4	44.2	11.4		5.4		32.8	29.6	31.4	22.4		22.8	12	39		32.8	75		47.4	75	20.2	40.6	50.8	51.4	57.2	72.2	63	34.2	64	67.8	50.8	36.2	25.2		55.8	45.4	47.8	57.4
ENSG00000160094	44.6	10	73.8	68.4	38	23.4	47.2	28.2	24.4	45.8	17.2	6	34.2	23.4	51.4	27.6	31.8	15.4	58.2	10.6	35.8	35.4	51.8	62.8	27.4	61	33.4	54	21.8	15.8	49.2	30.2	60.6	40.6	6.8	3.2	7.4	2	9.4	31.6	18.8	6.6	35.2	15	64.2	11.8	53.8	10.8	25.4
ENSG00000121904												68.6																		87					69.2	84.2	84.8	85.6	81.8		80.8	68.6		88.8		82.2		68.8
ENSG00000176256																										92.2
ENSG00000142698																										92
ENSG00000163866	61.4	64.8	77	67.6	77.2	77.4	70.2	55	78.4	34.2	50.2	54.4	87.8	67.8	46.4	40.6	59.6	62.4	29.2	68.4	39.6	47.4	31.2	45.4	74.4	39.8	78	35.2	54.8	25	38.4	36	68.8	65.8	48.6	37.2	45.2	30.4	47.8	52.8	40.4	54.2	80.8	23.4	64.8	62.4	63.2	31.8	74.2
ENSG00000189280										89.6									71.8									93
ENSG00000189433										93.6																		95.4
ENSG00000188910										81.8									86									82.2
ENSG00000187513	95.4	66.8	89.8	83.4	92	79.8	93	97.8	94.8		92.2		89.2	92.6	95.2	82.8		90.6		88.8	94.4	92	89		94		95.2	93.2	85.2				90.4										98.8		96.6		90.6		97.6
ENSG00000116544												82														51.8				80.6				81.2	84	89	80	89.8	96.2		98.8	76.6		57.2		95.2		88.2
ENSG00000243749	34.8		42.2	19	52	14.6	31.8	70	49		46		30.2	31	11.2	26.2	15	36.4		57.8	56.8	33.2	37	39	22.2	41.8	48		82.2		70	27.6	36.2	46.4						59.4			29.8		13.2		32.8		35.2
ENSG00000163867	14.8	2.6	11.4	13.8	6.8	9.8	7.8	3.4	5.6	15.6	8	13.2	19.2	19.2	19.2	27	13.2	4.8	3.4	4.6	8	5.2	33.4	10.2	2.4	25.6	13.6	20.6	9.2	49.8	10.2	27.4	10.2	32.8	5.6	17.6	3.6	16.2	2.8	7.6	1.2	6.2	19.6	17.6	23.2	6.2	2.6	6.8	6.6
ENSG00000197056	35.8		24.6	15.8			18.8	12.6	28.4	36.4	16		38.4	48.4		20.4	31.4	25.2	19.6	28.2	30.2	11.8	17.2	14	23	16.2	32.6	35.2			45.4												31.6		25.4		59.6		0.2
ENSG00000146463	2.8	14	1	0.2	2.2	19	0.4	0.4	3.6	7.2	7	7.4	1.6	7.4	1.6	15.8	2.2	0.2	0.6	1.6	0.4	4	15.6	29.4	3.4	28	8	6.8	13.2	14.6	14.2	6.6	0.4	2.6	10	5.8	7.2	1.4	8.8	0.6	1	5	20.6	7	1	4.8	1.4	2.6	3.4
ENSG00000142687	1.8	1.6	3	18	41.4	2.6	7	33.2	34	0.6	48	9.4	10.8	7.4	19.2	17.4	21.8	0.8	15	0.6	72.2	19.2	45	48.8	52.6	0.6	16.2	0.8	45.6	11.6	13.4	69.4	1.6	7	12.2	2.2	7.2	2	13	1.8	8.2	3.8	1.2	8.6	35.8	8.6	2.8	6	44.2
ENSG00000020129	61	46.8	67.2	35.4	30.4	47.8	29.2	46.8	54.2	63.6	45.6	69.8	20.2	39	40	40	59	34.2	41.4	29.2	44.6	33.2	66	65.2	15.4	39.6	69.2	71.2	33.2	41.2	17.8	44	55.2	91.4	56.8	90	87.8	91.8	91.8	99.8	93.8	74.6	18.6	23.8	73.4	94.8	19.8	85.4	46.4
ENSG00000116819												75.8																		80.4							79.4		76.4	81.6				94
ENSG00000126067	11.8	62.8	32.2	32.4	16.6	31.6	47.8	50.4	27.4	34.4	53.2	21.4	50.8	48.4	41	58.6	28	39.4	67.6	41	30.8	28	41	28	46	6	40.8	49.8	22.8	0.8	74	12.6	20.2	15.6	18	19.8	12	19.4	30	37	31.6	26	23.6	16.2	43.2	33.4	41.6	23.6	42.2
ENSG00000142686	46.4	23.4	36.2	40	16	44.8	61	62.6	61.2	53.6	37.2	85.2	7	56.4	32.2	37.6	46.2	21.6		29.6	86	58.8	75.6	82.8	50.4	44.6	20	45.8	4.6	71.4	73.2	33.6	24.8	80.8	82.6	88.2	82.8	81	80	59.4	88.8	90.6	47.8	82.2	46.8	86.2	83.2	93.6	86
ENSG00000092853																										80.6
ENSG00000134698	40.6	48	37.8	33.2	17.2	58.8	47	30.2	39.2	46.8	31.6	14.4	18	20.4	33.6	63.8	56	28.6	41.4	38.2	27	19.6	11.6	36.4	21.4	24.4	32.6	39.4	7	27.4	55.8	82.6	41.4	16.4	28.8	28.4	12.6	22.4	23.2	34.4	27.6	20	12.4	28.2	28	27.4	32.2	37.2	23.8
ENSG00000092847	13.8	1.6	40	18	11.2	10.6	4.4	11.2	12.6	24	4.2	6	10.8	7.8	3.2	13.4	2.8	6	2.2	6.6	3.4	5.4	16.6	0.4	6.2	36.4	5.8	26.8	1.4	6	36.2	45.8	26.6	24.6	34.2	23.6	7	34.2	15.8	16.2	15	3.2	7.4	4.2	21.4	30.8	9.6	27.2	38.6
ENSG00000126070	27	15.2	33.2	17.8	16.4	32	8.8	25	29.6	6.8	14.2	42.2	5.6	29.2	22	22.2	16.8	28.4	13.2	28.8	40.6	9.8	24.6	41	22	4.8	38.8	11.2	5.4	30	15.2	20.2	14.4	74.2	20	25.6	22.8	32.8	23	49.8	52	31.6	21	47.6	20	49.6	29.2	33	35
ENSG00000092850																										95.8
ENSG00000116863	27.4	25.8	22.2	39.8	19.6	33.6	29.6	51	32	47.2	54.8	10.2	48.8	23.2	64.8	32	29	43.6	44.4	48.6	22.6	41.8	10.4	20	27	6.8	29.6	57.2	15	24.6	73.8	16.6	30.6	37.2	21.4	19.2	19.4	12.4	28.8	48.2	31.2	2.8	21.6	35	54	39	65.4	15.6	61
ENSG00000171812	98		83.8	89	87.2		93.4	74.6	86.6	90.4	64.6			96.4	72.8	94		92.6	74.8	88		88			90.2		86.8	82.6		83			83.6	89.8										83.8					95
ENSG00000054116	9.4	11.6	8	10.6	5.2	16.4	11	38.6	14.6	7.4	22.6	12.8	35.8	31.6	6.4	5.2	4.6	14.4	7	24.4	13	13.8	4	6.2	1.2	6.6	3.2	8	7.4	0.2	15.4	40	5	29.4	31.6	10.2	6.6	16	6.4	16	4	21.4	6.4	3.8	3	9	15.2	15.4	44.2
ENSG00000116871	64.6	36	56.2	37	21	77.2	64.4	68	69.4	64.6	94.6	33.6	33.8	79.6	36	38.6	77.8	30	92	34.8	95.4	46.8	81	78	55.6	53.4	48.2	53.2	22	54.8	50.4	14.4	23.4	42.6	18.2	15.4	19.6	19.4	13.8	25.8	11.6	32.6	74.4	49.8	63.8	23	71.8	22.4	71.8
ENSG00000054118	1.8	43	12	2.2	9.2	4.2	3.6	2.4	6.2	1.4	3.8	0.4	11	25	0.4	2.4	3.4	48	2.4	37.2	16	21.8	2	8.6	38.6	47.8	0.6	3.2	15.6	0.6	14.4	4.6	1.8	2.8	1.4	1.2	2	1.6	0.2	2	0.2	1.2	4.8	0.6	2.8	2.6	19.8	0.2	19.8
ENSG00000214193								95		95	85.6	78.4		96	76.6				83.6						92	90		92.6		72.8	73.4												82	78.8			98.4
ENSG00000142694	67		79	73.8		56.2	67.2	72.2	86.8		76.4			69	54.8	82		76.2		79.2					57.2			82			67.6		69.2										54.6				57.6		83
ENSG00000196182	68.6	85.6	74.8	77.8	63.6	81.8	61.2	70.4	74.6	79.4	66.2	81.6	85	75.6	55.8	35.4	81.4	49	88.8	63.8	87.2	75.4	60.6	69.8	76	5.6	92	73.4	43	94	49.2	37.6	70.2	82.8	90.4	71.6	84.4	80	94	86.6	78.2	85.6	54	60.2	88.4	80.2	89.2	94.4	89.4
ENSG00000181817	53.8	67.6	64	54.2	57.2	57.2	49.8	37	62.8	41.4	51.6	33	57.4	63.8	32.4	44.4	29.8	44.8	31.2	68.4	67	68	53.6	59.8	47.2	56.2	61.4	60.8	40.4	35	87.6	46.8	41.2	46.8	29.6	51	46.6	31	49.8	58.2	58.6	45.6	45.8	44	35	29.2	42	59	76.4
ENSG00000116885							25.4					54.2		30												89.4								58.6	50	76.2	63.8	71.4	70.2		79.8	61.2					36.2	75
ENSG00000116898	71.4	28.8	55.8	47.8	43.6	70.8	44.6	38.4	75.8	26.6	57.2	4	18	45.4	46.4	27.6	17.6	16.2	35.6	29.2	33.4	45.8	50.6	24.8	22.8	82.4	69.2	35.2	39	12.8	50.6	33.6	21	22.2	12	38.6	22.2	27.4	38	40	37.8	23.4	46.2	35.6	17.6	30.8	68.2	45.6	75
ENSG00000119535	96			98.6	100	99.6			96.4				82.6		88.2	96.2							98		98.4		89.8		98			68.4							93	94.6	95.4				96.6	94.4	96.6	94
ENSG00000163873												95.8						95.4		93.6		97.2					94			92.8					89.4	66.6	90.8	76.6	86	88.6	86	84.2		90.6		83.8		87.2
ENSG00000163874	96.6	98.4	91.2	84.4	97.6	98.8		99.2	97	97.6	99.2		99.6		99.8	89.6	97.2	99.2	99.4	93.6	96.8	97.8	91.2	97.8	99.4	81.4		98.4			84.8	74.6	95.4												98.6		90.8		89.4
ENSG00000163875	7	35.8	27.4	22.6	3.4	7	7	3.8	23.4	9	49	39.8	1.4	18.2	13.2	7.8	37.8	34.4	7	23.8	13.6	30	16.6	41.8	83.8	18.4	8.4	3.8	7	35.8	19	15.6	16	50.4	43.4	55.6	46.6	57.2	52.6	13.2	42.2	57.8	6.8	29.2	83	64.6	21.2	49.4	22
ENSG00000163877	9.6	12.2	35.8	26.6	35.4	33.4	16.2	32.6	11	46	6.4	2.6	19.2	13	11.8	13.6	6.8	17.6	21.8	13	37.8	22.8	8	19	14	5.6	17.4	15.4	5.2	12.4	15.6	10	57	14.6	15.8	2.4	6	5.6	8.4	11.2	10.6	19.4	14.2	7.4	63	4.8	22	36.4	7.8
ENSG00000163879				64.8	51.2		60.6				77.2	68.6	45	65.2	95.6		44.6	44.4		44	38.4	57.6			70.2	79	43.6			71.2			29.6	48.2	65.8	99	99	74.8	96	73.6	97.4	56.4	62.2	76.4	66.6	81	27.4	92.2	55
ENSG00000134697	66.6	66.4	62.4	66.6	64.2	79.4	62	51.6	60.6	44.4	37.6	10.2	91.8	49.4	59.4	22.6	39.2	58.6	55.4	59.8	62.6	62.4	15.4	38.2	67.8	6	73.2	35.6	54.6	8.4	84.8	4.8	64	84.6	16.6	8.8	32	17.6	18.2	29.6	24.2	29.2	66.8	22.4	89	4	54.4	49.2	72.4
ENSG00000169218							94.8	93.2		72.4																		65.2
ENSG00000116922	14	58.8	22	31.2	18.6	30.6	24.4	28	8.6	11.6	5.4	8.6	9.2	8.8	47.4	10.4	27.4	41.4	26.4	27.4	17.4	20.6	22.6	11.2	14.2	30	23	14.6	40.8	5.8	38.6		37.2	28	18.4	16	16.4	25.6	29.2	8.8	12.8	26.2	15.2	4.4	32.8	20.2	15.6	5.6	25.8
ENSG00000134690																			74.6							62.6
ENSG00000183317												80.6														76								77.2	80.4	87.2	85.8	91.2	78.4		89.6	81.2						85.2
ENSG00000185090												59.8																		38				60.6	54	78	57.2		69.8			60.4		35.4				60.6
ENSG00000196449	58.8					83.4		86.2	59	60.8	49	17.6	97.2		72	18.4	69.6	54	57	50.2	58.6		22.4	68.4		17.6		40.6		2	78.6			35	32.2		21.6	42	20.4	25.4	32	44.4		6.6	69.6	25.2	63	50.6	89
ENSG00000197982	69.2	74	84.2	64.6	72.6	67.6	76.4	56.8	78.4	87.6	67	74.4	78	83.4	60.2	61.2	84.8	66	69	69.6	58	69	60.8	39.6	71.6	59	74	62	46.6	81.6	57.6	64.2	70.4	58.2	79	81	85.6	77.4	70.2	69.4	46.8	72.4	70.2	88.2	74.2	62.8	63	76.4	71
ENSG00000188786	26.6	65.6	53.8	46.8	35.4	46.6	32.2	71.8	27.6	71.2	76.8	14.6	24.4	25	62.4	48.6	10.4	48.8	73.4	28.8	38.2	38.6	13.2	33.6	30.2	43.6	21.6	46.4	23.4	22.8	48.8	60.2	62	27	45.6	33	36.8	34.6	48.8	22	52	25.2	44.4	30.2	54.4	37.2	10.4	41	46.6
ENSG00000204084	31.4	39.6	64.8	66	25.2	38.4	43	64.8	22.2	13.6	22.6	48	20	20.2	17	36.2	43.4	58.8	26.8	48.4	58	43	37.2	46	69.2	32	45.4	9.4	30	46	10.6	28.2	73.8	31.8	33	60	62	55.6	32.8	63.8	56	37	74.6	65.6	39.2	52.6	10.8	46.4	75
ENSG00000183431	10.6	92.8	9.4	32.2	31	34.8	34.2	26.2	8.6	3.6	10.6	3	9	14.6	35.8	33.6	21.8	20	40	20	24.2	27	8.6	6.4	30.2	3.4	36.4	3.4	20	1.2	61.2	13.2	39.8	32.4	5.8	2.6	4.4	5.2	1.8	5.2	3.2	12.2	41	4.8	43.4	6	32	7.6	30.6
ENSG00000183386	82	64	89.8	86.2	87.4	77.8	83	80.4	77.8	52.4	100	40	63.6	85.4	83.8	81.8	76.8	76	64.2	82.4	84.2	83	94.6	94.2	89.2	76.8	74.6	97.8	86		48	76	89.6		42.8					87	64.4	52.8	84.6			66	82.6	61.8	88.4
ENSG00000183520	30.4	44.2	59.4	54.4	51.4	66.6	59.8	58.6	49.4	22.8	75.6	5.4	43	40	49.8	28.4	36	67.4	47.4	63.6	51	65	59.8	62.2	60.8	5.6	54.4	71	46.2	7.4	71.6	24.6	59	28	4.6	12.6	6.2	3.2	2	3.2	10.2	14.4	56.6	9.2	58.2	2.8	21.8	16.4	79.2
ENSG00000185668										90.8																	89	94
ENSG00000116954	70.8	63.8	44	29	23.2	69.4	35.2	40.4	83.4	74	69.8	19.2	44.8	30.6	39.4	22.2	54.2	42.8	37	29	47.2	45.4	43.8	43.8	47.6	2.2	31.8	69.6	52.8	17.6	91.8	55.6	23.8	48.2	29.8	9.6	10	16.8	15	29.6	15.2	11.2	21.8	13.2	42.8	15.8	41.6	14	49.6
ENSG00000214114		45.6								24.8	64.6		39.8				28.8		20.2		49.2			80		34.8						73.8															51.6
ENSG00000158315										72.4									73.4									74												67						81.4
ENSG00000174574	69.8	62	67.6	64.8	67.8	78.8	81.2	57.4	64.6	58.6	39.4	17.8	52	55.4	42.6	13.8	30.2	63	48.6	60.2	50.8	66.6	38.8	42	75.4	5.2	58.4	51.6	55.8	55.4	33.4	39.2	77.6	42.2	18	13.4	13.4	27	23	84.4	30	29	84.6	31.8	67.2	30.2	46.6	16.2	73.4
ENSG00000168653	69.4	36.4	80.8	72.2	41.2	68.8	72	60.2	71.6	54.6	61.4	31.6	48.4	81	51.2	68	46.4	57.4	53	63.2	55.6	65.8	67.6	48.8	68.4	56.8	83.2	62.2	27.4	61	65.4	63	69	56	28.2	62	51.4	55.4	41.6	60.4	55.4	34.8	61	92.6	46	42.8	56.2	66.8	82.4
ENSG00000127603	23.2	16	30.2	42.2	18.2	4.4	67.6	29.6	13	28.2	13.2	36.6	13.8	39.2	66.6	17	18.8	43	42.8	34.8	74	53.8	64.4	69.8	63.6	54.2	25.8	24.6	18.2	11.4	7.6	43.6	33.6	12.4	39.8	32.6	21.2	34.4	11.4	21.6	10.4	36	25.2	20.2	17.4	9.8	11.6	27.4	57
ENSG00000090621	53.2	11.4	60.8	36	36	56	37	14.8	62	57	70.2	13.6	64.8	35.6	41.6	27.2	60.2	55.6	13.4	51.2	62.8	39.2	13.4	35.8	47	25.8	69.2	72.4	39.2	22	52	48.2	47.4	61.6	9.8	6.6	3.6	9.8	19	78	23.8	17	46	0.6	46.2	46.2	42.4	13	32.4
ENSG00000163909	94.8	84.4	92.8	80.4	81.8	95.6	97.4	99.8	96.2				89.6	97.2	87.4	86.6	78.2	93.8		92.8	93.6	90		98.8	95.2	78.2	92		94.4				88.2	96.2		91.6	92	91.6	87.2				99.8			90	93.8	93.4	95.2
ENSG00000116983												75.4														86				68					69.8	93.8	85.6	98.2	84.6	98	93.6	77		60.8		80.8		92.2
ENSG00000084072	57.6	8.8	36.6	44.6	18	36.2	26.4	41	50	73.4	70.8	22.4	28.2	67.4	64.6	83.2	90.8	20.6	42.4	22.2	54	41.6	65.8	50.2	39.2	41	78.6	68.8	7.8	14.4	17.4	50.2	49.6	37.6	5.6	29.6	42.4	39.4	20.4	69.4	44	2.8	62.6	12.6	38	46.6	26.2	27.4	77.4
ENSG00000116985														96.4			69.8							93.8			81.8										74.6											77.2
ENSG00000198754																										96.6
ENSG00000043514	33.6	28.8	15.6	43.8	40.6	40.4	8	33	41.8	70.2	17.2	24.8	45.2	24.6	13.4	18	62.2	30.6	19.6	24.6	7.2	21.4	4.8	8.8	17	18.2	5.4	54.2	44.2	51.2	24.4		22.6	38.6	13.4	29.6	37.4	53.4	18.2	41.2	37.4	20.8	45	43.4	24	24.4	4	27.6	44.4
ENSG00000116990										96.6							97.6		91.6									95
ENSG00000168389								97.8		87.4		94.8			98.4				84.4							76.6	94.4	92.6		96.4				79.6	92.8	95.8	91.4	96.2	95.2	88.6	85.6	87.2			85.4	83		96.8
ENSG00000131236	5.8	43.2	15.4	38.2	33.8	26	67	41.8	23	6.8	50.4	2.8	21	31.2	22	51	62.4	48.2	29.4	48.8	53.2	10.6	9.4	33.8	66.4	8.4	14	4.2	53.8	7.2	49.2	54.8	21.8	23.4	1.4	43.2	25	42.6	7.2	5.8	3.6	2.4	78.8	13.6	70	4.4	24.6	10.2	27.8
ENSG00000131238	50.2	32.8	62.8	65.8	32.6	47.4	57.4	47.2	58	53	65	12.4	66.4	47.8	60.4	79	68.8	42.6	65.6	48.6	62.8	36.4	63	68.8	47.8	67.8	60.2	45.2	25.4	32.6	46.2	82.2	58.8	53.4	7.6	11.8	12.6	14.2	21.6	54.6	18.6	8.6	55.6	52.6	82.6	24.2	44.2	24.6	2.8
ENSG00000117000	79.8	32.6	79.6	78	88.8	82.2	61.8	65.8	70.8	83.4	52.4	64.4	80.8	67.2	84.6	83.2	37.8	59.6	55.4	65	79.2	66.4	45	57.4	53.8	12	49.4	67.4	57.4	79.8	23.2	93.4	86.4	68.2	43.6	59	51.4	64.2	51.6	69.4	49.4	50.6	76.6	70.4	91	57.2	81.8	46.6	12.4
ENSG00000188800																										93.6
ENSG00000084073	47.8	63.6	62.6	50.4	51.8	21	76.4	47.6	32.6	52.2	35.6	57.4	64.4	51.6	63.2	47	58	61.2	48.2	57.4	48	51	54.4	44.8	51.4	57.6	54.4	37.4	60.8	50.2	32.4	88	71.2	57.2	28.6	32.8	34.4	40	15.2	22.6	16.4	31.6	62.4	39.2	56.2	13	63.2	23.4	27.8
ENSG00000049089											90	98.2		86.4		97.2							89.6		88.8		88.4			96.6		98.2	94	75.2	99.2	81.2	94.4	67.4	93.6	66	75	90.8		89.8		63.8	92.6	76.4	93.2
ENSG00000084070	82	98	67.4	93.6	80	90.8	68.4	64	78.6	70.6	82.6	68.8	50.2	98.4	89	83.6	45.4	75.4	85	76.6	72.2	82.6	86.4	82.2	72	21.8	77.8	75.2	65.6	18.4	77.4	77.6	95.4	62.6	62.6	77.6	69.4	81	60	73.8	58.6	72.2	81.2	12.2	35.4	69	94.6	73.6	75.8
ENSG00000117010																																													69.4
ENSG00000117016			91.4	91	98		71.8					73.6			83.6			83.2		78	71	67.8	71	54.4	93.2	60.6	93.4			79.4			88.4		68	96.6	72.6	92.6	94.4	99	99.8	79.4		75.8		95.2		90.2
ENSG00000066136	3.4	17.2	1	1.4	17.6	1.6	1	6.4	7	8.6	5	3.4	5.4	15.8	36.4	4.6	4.8	2.8	1.6	2.6	22.6	1.8	1	10	1.6	0.8	1.4	9.2	16.6	18.8	19.4	38.6	0.8	4	6.8	1.4	7.8	11.2	2.4	0.8	3.8	3.2	5.6	15.6	15.2	5.6	26	0.6	0.4
ENSG00000117013		95.8	71.4	79.6			74				70.6	78.2						63.4		73.8		62		89.2						58.4			75.2		73.6							84.8		41.6
ENSG00000179862		83.2			91.4		87.6		98.2	90.6	79.8		82.8			93.2	88.6		92		79	88			63.2	73.8		91.8	83.8				83.2						81.4						88		90.2
ENSG00000171793	84.2	72.4	88.8	89.6	82.2	88.4	82.4	86.6	78	82.6	69	64.4	80	84	77.6	79	80.8	86.4	74.8	92.6	84.6	92.2	87.2	95.2	93	13.6	89.4	71.4	82.6	61.8	96.4	61	82.8	50.2	58.6	56.4	72.8	61.6	33.2	59.6	59	64.8	92.4	58.6	76	67.2	77.8	53.6	97
ENSG00000171790																										90.4
ENSG00000010803	34.4	17.2	35.4	48.4	8.4	16	40	66.8	8	28.4	55.6	11.6	14.8	31.2	28.2	8.2	18.4	46	45.6	59	78.4	66	69	71.4	31.6	16.6	9	26	16.4	2	11.2	60.2	24.6	5.2	5.2	1	3.2	1.8	24.4	15	55.4	10.8	31	3.4	43	16	26.6	13.2	77.6
ENSG00000204060																																		83.2
ENSG00000127124	94.2				83.8	93.8			82.4	85.6	66.8	73.2	67.6	45	90.6	63.6	50		81.2						97.6		66.4	82.4	63.8	59	91.8			55.8	75.4	72.2	68.2	84	48.6	70.6	67.4	72.8		69.6		75.8		81.8
ENSG00000198815	21	6.6	2.6	22.2	17	23.2	8.4	20.6	23.8	4.2	6.4	12.4	2	8.6	24.2	14.8	8.4	16.6	8.4	5.8	14.2	0.6	4	3.8	4	8.6	13.2	2.6	6.8	7.8	3	42	8.2	2.4	20.2	28	38.8	39.2	35.8	29.6	33.2	32.6	2.8	19.8	56.8	8.2	31.2	17.4	3.6
ENSG00000177181												86.4												88.2					86.8	68.6					85.8	87.4	82.6	83.2	84.6	88.2	93.2	89.6		68.6		98		90
ENSG00000066185																										93.8
ENSG00000127125	23.2	23.8	21.4	21.8	27.2	18	47.4	47.4	22.2	22.4	26.8	17.8	49.2	48	58.6	17.2	33.4	38.2	55.6	33.4	54.4	21.8	25.8	49.4	34	57.4	14	26	45.8	24	79.4	64.8	26.8	19.2	34.6	37	34.6	43.6	30.8	58	35.6	51.2	28.2	39.2	31.4	44.4	74.2	61	7.2
ENSG00000186409														61.8												72.6								31.6													67
ENSG00000171960	20.2	20.2	8.6	6.4	16.2	23.6	34.6	46.2	24	14.8	7.2	39	8	16.2	11	44.6	17.6	9.8	50	13.6	20.6	4.8	33.8	46.6	6.8	59.2	25.2	22.2	16.2	0.6	80.6	51.2	8.8		27.4	61	22.4	52.4	37.4	10.8	51.6	52.2	12.2	3.2		13.6	29	66.2	39.2
ENSG00000164007																											91.8
ENSG00000117385	50.2	23.6	56.2	60.8	78.8	53.8	43.4	70	43.8	56.4	43.6	38	35.6	31.8	66.4	44.6	40.8	53.6	63.6	49.4	59.2	44	53.4	68.8	36.8	10.2	21.8	69.6	84	19.2	60.4	4.6	62.8	83.8	46.8	32.6	43.6	30	52.4	47.8	38.4	55	40.8	42	38	43.4	38	68.4	75.2
ENSG00000164008		3.2			36.2							5.6	19.8													18			13.2					8.4	19	38.8	14.8	28.4	18.6	25.6	25	24.6			2.8	10.6	48.4	57.6
ENSG00000177868	55.2		53	32.4		39.6	21		67.4			20.8						32.4		40.2		52.6				36	62.6			8		71		52.8	19.2	46.4	38.4	38	38.2	37.8	40.4	48	49	38.8		22		51.4
ENSG00000164010	64.4		27.6	34.2	42	47.2	53.4	53	44.4	45.6	29.8	59.2	59.8	39.4	58.6	81	57.8	25.8	31.4	29.4	35.6	32.6	23.8	49.4	43.2		46.6	33.8			77.8	95.8	24.2	52		37	36	44.2	74.2	53.8	57	58.2			38.8	68	19	49.8	57.4
ENSG00000164011				41			32.2				46.8		53.8	38.2		42.8	35.6	23		23.2	40.4	30.2		56.2	19		47.8		28.8		2.4			47.2						39.6			51		61	40.8	25		21.8
ENSG00000117394	98.6		97.6	94.6	99.2	99	98.4	100	98.4	91.4	99.6	96.4	96	86	97.4	99.4	89.4	99.2	80.8	94.2	95	94.4	64	97	99.6	96	83.2	88.2	94.4	99.8	92.2	98	97.8	90.2	94.8	92.6	98.2	96.6	92.2	94.2	78.2	94.4	99	98		83.2	99.6	97.2	99
ENSG00000117395	64.6	66.6	62.2	74.2	57.2	73.2	65.4	72.6	64.8	53	52	57.2	76.6	38.4	79.4	67	51.6	57.6	75.2	59.2	38.8	46.2	43.2	44.6	59.2	20.2	78	39.2	81.6	2.6	94.2	61.6	67.6	53.6	65.2	74.6	59	67	37.4	6.8	58.2	69	31	39.8	83.6	20.2	88	82.2	84.6
ENSG00000243710																										82
ENSG00000179178										82.2	90.2			88.2	92.6		84.8		72.2						97.6			83						82.8		95.4		95.6		91.2	95.6					93	65.8	95
ENSG00000253313										65.6	71			81			74.2		73									72.2																			71.2
ENSG00000066056	76.2	72	95.6	94.6	72.8	61.8	82	91.6	82	90	86.2	95.2	89.6	70	85.6	76.8	80.8	83.6	91	88.4	77.6	90	84.6	88.6	81.8	96.8	81	91.6	89.4	97.2			91	83.8	93.8	94.8	95.4	95.2	92.2	88.8	89.4	94.4	95.8		80.8	88.2	83	98.2	92.8
ENSG00000117399																			94.2							72
ENSG00000066322	65.6	53.6	46.4	64.8	44.2	67.2	62	81.8	73.2	82.4	88.4	98.8	70.4	82.4	59.6	33.2	37.2	50.6	55.8	45.8	69.2	50.6	54.6	70.8	29	36.8	59.6	82.2	51.8	83	56.8	46.2	63.8	39.4	97.2	90.6	96.6	90.8	98.6	85.6	94	97.8	55.2	77.2	65.4	91.6	60.2	94.6	45.2
ENSG00000159479	59.4	41.2	30.2	31.8	30.8	40	10.8	63.4	61.4	33	58.4	12	65.2	28	38	18.8	10.8	22.2	51.4	14.2	15.6	5.6	12.2	8.6	12.2	2	26.4	50.2	20.2	14.6	28.6	19	31.2	35.2	17	8.8	14	32.4	6.8	38.4	24.6	10.6	27	13.2	38.6	1.8	15.2	21.6	52.2
ENSG00000198198	20.2	6.8	14.4	17.4	3.4	11.6	14.2	6.2	13.8	60	20.2	29.2	5.2	9.6	9	25	13	9.2	14.4	16.6	8.6	12	24	19.2	18.6	39	25.4	41.8	2.8	27.2	21	4.4	8.4	33.8	42.8	47.6	40.6	45.4	34	67.4	52.4	46.2	12	46.6	11.2	59.6	14.4	53.4	15.8
ENSG00000142949	85		92.6	97	90.8	80.4	48	56.4	70.8	35.6	37.8	24.6	85.2	63.4	69.2	84.8	46.4	64.8	19.8	66.2	56.4	70.4	86	71.4	60.4	52	45	38.8		69	95.8		85	27.2	34.8	19.2	13.4	27.4	47.2	68.8	49.8	25.4	58.8	72.8	44.8	55	53.4	53.6	77.8
ENSG00000066135	13.2	17.6	20	12.6	34	28.6	47.4	33.8	14	49.8	7.4	36.8	69.6	26.4	48.4	8	35	17.6	29.4	21	34.4	60.2	53.8	66.4	11.8	50.8	8.2	59.6	34.2	19.8	16.6	12.6	15.6	29.4	41.8	14.2	39	16.8	8.8	12.8	7.6	31.8	58.4	26	50.2	12.6	28.6	8.2	43
ENSG00000126091	29	56.8	32.4	26.2	12	40.4	17.2	69.8	47.2	33.8	96.6	56.2	56.4	29	2.2	33.6	15.4	31		20	88	52.6			64.2	80.4	22.8	56.2	20	46.4	8		15.2	25	49.4	33.6	23.2	25.8	43.6	42	63.6	38.8	9.6	48.2	60.2	65.4	8.6	29.8	70.6
ENSG00000117408	28.2	23.8	51.8	40.2	48.6	37.4	49.2	44.8	30.2	53.8	73.6	73.8	25.2	38.4	48.6	6.8	37.2	12.6	10.6	30.8	27	19.8	19.8	25	29.8	72.6	47.2	63.6	52.6	30.2	29.2	12.6	26.2	20.6	41	21.8	29.8	38.8	85.2	57.6	41.6	38.4	59	24.2	37.6	68.4	50.2	30.8	70.4
ENSG00000132768	70.8	78	69	73.2	65.4	79.2	59	58	60.6	64.6	30.2	14.6	83.6	42.4	66.2	52	70.4	66.6	56.8	61.8	52.8	64	35.8	50	62.2	10.4	74.6	52.6	73.6	18.4	77	24.2	68	56.2	8.4	10.6	4.4	10	10	36.2	7.8	6	56.2	12.8	80.6	10.8	46.8	2.8	76.4
ENSG00000117410	62.2	74	62.8	64.6	33.6	52	51.2	53.2	70.2	49.4	37.2	47.6	71.6	62	49.6	59.8	59.2	24	47.6	36.2	61.8	52.4	32.6	62	59.6	50.4	59.2	53.6	19.8	29.6	51.6	34.2	48.2	45.4	48.8	45.6	43	46.6	45.6	49	54.6	51	50.4	48.4	50.6	68.2	30.2	56.2	73.2
ENSG00000117411	77.2	40.6	81.2	84	59	73.6	87.4	65	79.8	63.8	47	64.4	81.2	60.4	75.2	69.4	86	67.4	62.2	76.8	80.2	84.4	73.6	70.6	66.2	30.6	68.6	67.6	30	50.8	46.8		83.4	63.4	62.6	44.4	46.6	32.8	27	66	64.8	50.4	81	72.6	65.4	31.8	39.4	50.6	91.4
ENSG00000159214											63.8	44.2	56.4	70.6			64				75				65.6	76.8				60.8			59	62.8	43.8	72.4	63.6	60.6	64.6		56.2	43		69.4		61.4	56.8	47.6	86.4
ENSG00000196517							93	98.6		92	97.8	84	98.2		86.4			94.8	90.2	97.4	95.8	92.2		85				91.6		88.2			98.2		83.6	81	85.2	85.6	84.2	87.6	96	89.2				71.2		82.4	92.4
ENSG00000171872																										88.2
ENSG00000178028	9.2	14.4	18.8	38.8	16.4	25.2	46.6	21.2	25	35.2	26.4	7.4	95.8	29.4	26	11.6	27.6	43.4	18.4	25.6	32.4	39.6	39.2	36.2	40.4	10.4	25.2	23	10.8	24.2	2.8	5.2	38.6	42.6	8.6	13.4	5.8	27.8	4	5.8	3.6	3	43.2	53.2	26	5.6	15.4	4.4	12
ENSG00000117419	12.8	14.4	14.2	12.4	13.8	18.2	8.6	8.4	9	17.6	15.4	8.4	5.4	25.6	12	17.8	8	4	13	9.4	9.6	8.2	33.2	7.6	27.6	38.2	14.6	19.4	17	7.6	10.6	31.8	16	18	14.6	25.8	28.8	29.2	22.4	17	40.2	14	5.6	40.2	4.2	30	69.4	34.6	30.2
ENSG00000187147	25.8	23.6	15.6	19	8.2	19.2	6.2	6	17.6	23.8	2	52	10.6	12.6	30.6	4	7.4	6.4	18.8	5	4.2	11.6	10.2	2.4	2.2	32.2	12.6	11.6	4.8	25.8	18.8	9.6	21	5.4	28	36.6	33.2	46.8	57.4	52.8	51	42.4	27.2	24.8	9.8	73.2	17.8	45.8	35.8
ENSG00000126106	73.6				60.2	84.8						8.4	69.2													92.8			54.6						12.2	10.8	13.6	6.6	14.8	42	18.4	5.6	64.2		52	17.2	64.2	28.6
ENSG00000198520																										89.6						67.2
ENSG00000142945																			81							80
ENSG00000142937	30.4	21.2	33	13.4	14.2	19	47.8	23.4	38.8	29.6	44.8	36.6	50.8	31.8	21	31.2	24.4	17.4	7.6	25	28.4	23.6	41.8	17.2	29.4	79	41.6	26.6	14	20.6	55.4	26.6	27.2	21	76.2	30.4	35.2	28.6	44	37	25	43.8	57.8	62	9.4	39	39.4	50.4	24.8
ENSG00000173846	82.4		87	76.8	94.8	91.8	84.4	87	82.6	93.6	95.4	88.6	96.8	91.2	88.8	84.6	88.8	90.4	98.8	93.4	94.4	94.4	73.2	93.8	80.4		81.8	90	95.4		93.8	79.4	85	87.4		95.4	92.2	95	71.8	80			93.4			85.6	94.6		83.4
ENSG00000222009							71.2						66.4																				68.8	50.8									60.2
ENSG00000117425				98.4			88.6				95.6	62	84.4					84.8		83.6		65.2				98.6	99.2			70.6				75.4	62.8	65.8	71.4	76.2	82.8		85.4	70.6	96.4	71				77.2
ENSG00000070785	51.8	30.6	51.8	31.8	47	57.4	49.4	33.4	60.2	54.8	33	47.4	25	51	52	58.8	50.6	38.4	33.8	42.8	50.8	46.4	64.2	51.8	34	21.6	59.2	37.6	62.8	33	78.2	47.4	33.2	31.4	50.4	44.6	45.4	50.6	45.6	27.8	42.8	53	48.2	53.8	54.6	48.8	21.8	37.6	65
ENSG00000126107	31	45.2	1.4	11.8	22	52.6	11.2	11.2	45	9	9.8	7	13.4	11.8	43.6	3.8	44.6	3	3.8	4.6	30.6	63.2	84.8	81	6.2	54.2	10.6	7	13.6	43.8	9.8	14.6	15.6	20	10.8	5	3	3.6	4.2	5.4	3	7.4	29.2	22.4	15.8	11.8	44	7.4	6.2
ENSG00000126088	37.6	28.4	34.8	22.6	33.2	26	16.6	20.6	31.8	26.8	14.2	7.8	11.8	22.4	43.4	46.6	20.8	10.6	10.8	23.2	38.6	38.2	24	41.2	8.8	57	30.2	20.2	19.2	25.8	40.4	93.6	19	22	19.6	35.8	22.2	24.6	20.8	21.2	18.4	16.8	33.4	45.8	6.6	47	38	26.4	20.6
ENSG00000162415			67.2				62.2				59.8	31.8	64.8	60			52.6	57		69	41.2	79.4	71.4	84	55.2	71				40.4				64.2	9.6	25.6	23.2	22.8	25.8		19.2	16.8	71.2	41		24.8	56.6	27	61.6
ENSG00000132781	14.2	3.8	2.4	16	39.2	26.6	53.6	12	11	3	10.2	61.6	32.2	12.2	8.6	18.4	23.6	26.8	23.6	17.6	23	35.8	28.2	51.6	19.6		18.6	1.8		43.4	64	43.2	8	18.2		43.6	52.2	38	39.4	8.6	42.4	61.6	30.6	66	6.6	33.8	6.2	29	14.2
ENSG00000132773	20.4		41.4	40		34.2	12	19.6	8.6	14.8	10.2		40.2	52		16	29.8	20	30	20.8	37	31	17.6	38.6	31	49.2	27	15		17	79.2	2.2	68.2	40.8									14.2	12.8	49.6		47.6		7.6
ENSG00000070759	62.8	65.8	58.8					77.8	90.4	63.4	35	94			36	25.4			59.8	67.4	52.8		64.6	76.2	85.2	63.6	65	55		30		27.4						82.8		78.8	79.4		31.8	20.2	42.8	61		60.2	78.2
ENSG00000280670																																							92.6	76.2	88					76.2
ENSG00000132763					81.6							33.8	34.8				59.2									45			80.6		36.2				12.6	12.8	22.6	28		65	21.4	17			66.8	27.2		24.8
ENSG00000117450	43	60.8	57.2	51.8	60.6	59.8	67.2	71.6	57.2	53.2	92.8	38.4	55.2	89	40.2	83.2	76.6	58	57.8	66.8	68	63	62.8	40.2	69.4	79.2	60.6	50.2	45.4	46	77.2	55.4	32	75.6	37.6	44.2	45.2	48.2	18.2	21.8	10	38.4	61.8	66.2	54.4	18.2	52.4	31	51.2
ENSG00000117448	47.8	83	64	52.6	27	42.6	61	51.2	42.2	61.4	63	5	2	71.6	68.8	67.8	29.4	23.4	36.6	39.6	72.2	58.6	76.2	69.6	42.2	68.8	56	36.2	9.8	21	40.2	44.2	49.8	58.6	18.8	27.6	14	25.8	11.8	58.4	7.4	11.4	29.6	49	29.4	26.2	79.2	29	48.6
ENSG00000132780	47	38.6	39	51.4	13.4	28.6	26.6	13.6	35.4	24.4	16.8	71.6	27	53.4	30.2	39	16.8	49	26.6	36.4	46.6	25.6	39.2	33.6	14	5	43.6	14.8	14	27.6	97.6	8.4	40	24	45.8	45.4	64.6	58.4	66.8	36.4	67	82.4	20.2	38	13.6	75.6	17.4	63.6	25
ENSG00000159588																																91.4
ENSG00000159592	6.8	1	1.2	0.2	0.6	15.4	15.8	26	2.8	15.2	1.8	2.4	6.2	2	0.6	1.8	0.4	1.6	20.6	0.6	4.6	4.4	37	39.8	0.6	11.4	4	10.8	0.4	44.6	83.8	14.8	0.4	3.4	0.2	0.4	0.4	0.4	1.8	4.8	21.6	2.8	10	27.8	8.8	14.2	4.2	2.8	0.4
ENSG00000159596	12.4	18	5.4	2	41.8	17.4	1.4	36	14.2	31.6	31.2	1.4	15.4	8.8	36.6	3.6	22.2	2.4	15.6	2	13.4	2.2	13.8	23.8	2	15.2	6.8	28	54.4	13.8	26	24.2	2	2.6	1.6	3.4	2.4	1.6	0.2	1.6	1.2	0.4	32.6	13	5	5.4	5.6	1	15.2
ENSG00000197429		50.8	44								12.6															28.2	42.2				18.4									61.8			22			43.2
ENSG00000086015	67.2	26.6	69.8	66	23.2	60.6	60	76.8	62.6	61	88.8	23.6	25	56.2	67.2	99.2	51.4	34.6	61.2	49.4	94.2	48	80.2	56.8	61.2	43	45.6	90.4	25.6	38	49.2	53	78.4	84	17.2	17.4	49.8	23	49.6	52.2	48	22	54	44.8	56.2	76.4	32.8	36.6	81.2
ENSG00000117461	94.2	84.2	92.2	96.6	86	91.6	96.2	98	94	94.4	65.8	82.4	83.2	91.4	95.2	59	87.6	93.8	90	90	80.8	86.8	80.2	83.2	86.6	30.8	93.4	94.6	93.8	25.8			99	77.8	75.6	78.8	92.8	86.8	81.4	91.2	80.8	64.4		17.2		90.6	86.4	89.6	67.4
ENSG00000117472											96.2			94.2											86.8	97								85.8													78
ENSG00000250719																										95.8
ENSG00000085998	36	42	53	41.4	34	39.6	33.4	24	26.2	19.6	22.6	17.4	15	22	7.4	48.2	30.6	24.2	31.8	20.4	25.8	24.2	16.8	3.6	32.8	23	47.4	32.6	30.4	17	18	38.4	28.6	23	4.4	8	4.2	8.4	15.8	54.4	19	2	47.4	15.8	14.2	43.2	16	6	18.2
ENSG00000085999																										54.6
ENSG00000132128	11.8	16	3.4	10.2	3.2	39.4	12.4	3.6	13.8	12	4.2	6.6	7.2	14.4	11.6	1.8	4.2	6	2.4	9	23.6	18.2	26	14.2	14.4	10.6	10.2	12	7.6	2.2	0.6	20.4	4	14.4	3.4	1.4	3	9.8	10.4	28	5	1.2	17	0.4	11.4	13.6	27.2	6.6	16
ENSG00000173660	76.4	63.2	69.6	80	59	84.4	50.8	67.6	83	55.8	61	44.2	36.6	77	46	68.2	47.8	49.6	66.6	54.8	54.8	56.2	54.6	58.4	42.8	39.4	71.2	46	52.8	51.2	61.6	52.6	54.8	53.2	43.2	72.6	53.4	61.2	66.2	74.8	74.6	64.4	62.6	85.6	76.2	69.2	61	80.2	44
ENSG00000117481	11	39.2	10.4	12.6	4.8	22.4	0.8	6.8	6.4	0.6	0.8	6.8	24.2	13.8	5.8	1.8	7.6	17	1.2	8.6	2.6	21.4	2.6	5.6	15.4	89.8	26	0.8	8	4.8	19.2	9.8	5.6	9	9.2	1.4	3.8	3	1.4	0.8	0.8	5	14.2	9	11	14.8	8.8	3.2	20.2
ENSG00000117480	76	71	42.4		64.6	86.4		77	83.2	42.2	69.2	66.2	63.2	69.4	53.4		37.4	64	59.4	55.4	85.4	97.6	89.8	90.4	95.2	84	86.8	30.6		76.4		87	73.8	77.2	60.8	73.2	68.2	78	70.8	89.2	72.8	55.6		76	56.2	79.8	81	70.8
ENSG00000079277	27.8	60.6	5.8	29.4	3.6	42.6	28.4	8.8	50.8	32.6	36.2	34.4	26.2	23.4	48	85.4	69.2	15	9.4	12	10.8	19.4	3.2	7.4	20.6	41	24.6	24.2	1.6	75.4	55.4	85.4	37.4	34.2	47.2	50	42.6	50.2	33	77.4	50	25.2	14.2	86.4	18.2	64.6	1	57	16.2
ENSG00000142961	41.8	84.2	21.4	13.4	60.6	49.8	57.8	23.8	63	53.4	21	77.4	36	31.2	70.6	34	86.8	41.4	64.2	37.8	50.2	39	21.6	9.8	66.2	64.6	50.8	57.4	62.4	85.4	33	76.6	42.2	37.2	81.6	63.4	63.6	69.8	53	54	53.8	79.6	36	79.8	32.4	51.8	19	71.4	64.8
ENSG00000123472	66.6	67.8	38.6	61.2	62.2	72.2	23	6.6	73.4	4	69.4	34.4	31.6	37.8	41	10.6	19.4	47.4	8.4	56	40.2	44.4	48.4	20.8	15.4	30.2	1.2	6.8	68.4	14	9.2	23.6	8.6	36.8	14.4	22.8	22.4	19.4	51.4	35.8	43.8	13.8	2.4	12	37.6	53.8	82.2	47.4	10.4
ENSG00000186118																										91
ENSG00000159658	13	21.8	3.8	3.4	12.6	5.4	41.2	7.4	24.4	15.2	8.6	75.8	22.4	16	8.4	14.6	12.8	24.6	50	21.4	31.6	8.4	7.6	5	10.6	22.4	15.2	13.2	16.6	24.2	10.8	6.2	11.2	34.6	79.6	28	40.6	30.2	64	8.8	31.8	58.6	32.6	7.2	10.4	16	18.4	16.2	41.8
ENSG00000142973	99.6	98.6	99.2			97.4		97.8	99.8	98.6				99	96.2			98.8	96	99.4					98.2		98.6	99.8	98.4																				99.8
ENSG00000187048																																													77.6		99.4
ENSG00000186377	80		80.8	82.2	94.4	75.8		89.6	96.6		92.4	69.4			94.4				85.6						88.8		84.4	84.2		69			86.2		71.6		75.4		82.2			82		66
ENSG00000162365																																													91.2		99.8
ENSG00000162366										93.2	98						94.4		98.4									93				96.4															89.6
ENSG00000162367	80.2				90	88.4	80.6		90.6					82	93.2	84.2		91.2		95.8									90.6			97														83.4	90
ENSG00000123473																			86.8							39
ENSG00000162368	50	37.8	33	18.4	14.4	44.8	58.8	38	60.6	40.2	29.4	60.6	30.6	37.4	12.4	26	31.6	40.2	30.2	43.2	22	44.6	64.4	49.8	55	81.6	53.2	39	20.8	57	45.4	58.2	48.6	35.6	61.4	42.4	60	58.2	25.8	46	25.8	36.4	51	57.4	18.8	26.4	69	29.4	54.2
ENSG00000186564																											88						86
ENSG00000269113			89.4	88.2	73.6	95.4			89.8								77.2	83.8		81.8		83.2			85.4		76.4						93.8												91.6		86		83.2
ENSG00000117834																	90																												93.8
ENSG00000132122	62.6		46	58	69.6	59.6	67.8	74.2	45	30.2	45.2	64.2	60.8	27.8	62.8	62.2	47.2	61.4	68	69.4	55.2	41.8	83	65.6	44.6	90.8	63.8	47.8					55.6	53.4	70.8	72.4	76.6	62.2	65	63.6	71	75	63.8			63.6	27.8	49.2	62
ENSG00000162373												73.2				61						48											89.8	37.2	79		9.4		35		63	62.2	59.6			94.4	66	84.8	68.2
ENSG00000162374												85.6														93.4				86				77.4	79.2				89.6		95.2	90		83.6		98.2		88.8
ENSG00000185104	5	4.4	23.4	27.4	37.8	11.8	31	22.8	4.2	14.4	21.6	2.6	5.8	22.2	9	2	55.4	57.8	14.6	63.2	20.8	43.6	28.6	28.8	38.8	67.6	11.4	15.6	57	3	55.4	26.2	9.8	22.4	1.6	1.4	0.4	1.4	0.8	23	0.2	0.4	9.8	2.2	13.8	3.6	16.4	0.2	53.2
ENSG00000123080	92	79.6	72.6	62.4	59.6	97.8	78	57.8	92.6	58.2		83.2	55.8		88.4	83.8	75.8	75.4	51.2	72.2		73.6	92.6	76			71.6	41.6	47.6		82	79.4	82.4					80.8		90.6	93		77.2			92		78.8	71.4
ENSG00000123091	46	25	31.6	40.6	24.4	26.2	48.6	55.4	46.6	69.4	80	42.4	30	53.8	50	59.4	45.8	36.2	73.6	34.8	65.8	44	62.2	60	62.8	24.4	48.4	63.4	37.4	45.2	25.2	89.8	37.2	35.4	24.8	31	17.4	21.2	24.4	24.2	45.6	25.8	74.4	44	18.2	23	61.6	33	35.6
ENSG00000085831					85.8					86.8	86		79.6				85		81						89.2	85		84.6	84.8					65.8					88.6								97.8
ENSG00000085832	22	47.2	14.4	6.4	13.2	16.2	38.4	16	28.4	15.2	18.2	25.6	23.2	14.4	21.8	33.2	28.4	25.2	24.8	20.6	26	11.4	31.4	41.8	26.4	34	30.2	22.6	25.4	55.2	13.8	21.2	17.4	64.6	20.4	25	52.2	21	40.6	8.6	27.2	22.6	22.2	42.4	4.8	7.8	10.6	14.8	16.4
ENSG00000117859	41.8	87.2	34.4	27.8	25.4	23.2	49.6	63.8	42.2	42.6	10	56.8	45.6	10	48	13.4	24	72	55.6	62.2	46.2	33.8	25.8	35	51	25.6	19.2	48.6	26.2	27.2	58.4	71.8	22.4	8.2	43.6	3.2	10.4	5	2.8	21	55	40.8	18.4	8.6	45.2	22.8	34.2	27.8	63.4
ENSG00000078618	16	20.6	17.6	1.2	5.6	6.4	2.6	2	22	14.2	39.8	2.6	8.4	2.2	8.6	17.6	4.8	23.8	3.4	11.6	1	11.4	4.2	3.8	4.4	59.4	7	34.8	23.8	3	21	38.8	4.6	17	4.2	1.8	0.8	1	2	0.4	0.4	7	14.2	1.4	3	1.6	10.8	0.8	34.4
ENSG00000169213												95.8													98.4						97			98	95				95.2			97.6						97
ENSG00000117862	23.2	25.6	39.6	34.6	18	17.6	28.6	23.6	40.2	8.2	34.2	8.4	27.8	35.4	24.6	29.2	28.4	50.8	35.8	53	50.6	37.2	26.4	49	38.2	10.2	57.2	15.8	21.4	6.2	42.6	43	46.2	24.4	4.2	17.2	13.2	11.8	14.8	11.8	1	2.2	29.6	19.8	65.2	27	28	11	56.4
ENSG00000198841													39.6																		48.6
ENSG00000134717	37.8	32.8	26.8	29.2	14.4	19.6	31.6	28.2	39.8	22.4	40.4	32.2	16.6	15.8	34.4	12.4	25.8	50.6	6	39.8	13.6	20.4	31.2	41.4	20.4	3.8	40	30	30.4	17	39.4	40.8	26	11.8	49.8	49.8	41.6	36.8	31.4	27.8	28.2	55.4	9.8	45.6	24.4	15.8	12.4	49.2	12.6
ENSG00000157077	29.8	57.4	23.2	35.8	32.4	12.4	40	13.4	15.2	17.6	22.2	76.6	61.4	44.8	50.4		64.6	86.6	47.6	82	33	51.2	54.6	39.6	65.8	64.2	19.2	25.2	62.6	74.8	14		40	49.4	80.4	51.4	67.2	41.4	61.6	43.8	51.4	77.8	16.4	79.8	63.6	58.6	33.2	27.8	47.6
ENSG00000154222	42	60.4	14	8.8	1.6	12.2	1.2	9.8	25.6	1.4	6.4	30.6	12.2	30.4	18.8	12.2	8	9	6.6	6.8	1.6	4	16.8	15	2	10.4	44	4.4	3.2	32.4	12.2	4.6	10	30.6	69	30	49	45	36.6	45.8	42.8	22	12.8	21.2	19.4	40.6	20.2	54.6	0.2
ENSG00000085840																										69.8
ENSG00000134748	15.6	2.4	2.2	2.4	10	16.4	27.6	1	12.6	0.4	3.2	52.2	48.8	0.8	3.8	2.8	3	1.8	0.4	0.2	9.4	2.2	2.6	4.8	4.2	0.2	1.4	0.8	22.6	14	15	1.6	1.6	23.4	61.8	32.4	36.6	43.2	49.4	8.4	26.8	54	8.6	23.2	0.2	17.8	9.6	12.2	21
ENSG00000134744	20.6	81.2	40.6	8.8	12.4	32.6	37.6	21.4	20	50.8	6.6	46.4	33	15.6	31.8	49.6	8.6	6.2	25.4	8.2	29.4	12	69.4	49.8	23	19.8	42.6	27	30.6	43.6	12.4	44.4	3	44	28	48	53	43.8	48.6	46.8	38.2	39	49.6	68	17.6	42.4	31	50.2	19.8
ENSG00000116157														39.2																	74.8			55
ENSG00000162377	75	71				82.6			78.2	65.8	77	71.6	51.4	79			62.6	72.6	74.6		60.8	62.8	64.4	67.8				54.6	74.4	64.6	96.4				73.4	56	61	48.2	53.8	33.4	60.2	75.8		78.8	70.6	54.4	60	58.8	82.8
ENSG00000162378	21.6	69	38.8	21	55.4	13.4	39	18.4	35.6	6.6	66.4	69.6	63.4	21.8	6	19.2	12.2	54	19.4	33	69.2	63	64.4	65.8	57.4	65.8	18.4	52.8	83.4	63.6	12.6	45.4	19.8	21.6	74.6	57.2	62.4	44.2	69.2	57	65.8	76.4	4.8	47.4	75	63.8	24.8	61.8	58
ENSG00000121310	78.6	78.8	58	70.6	61.6	67.6	80	63.6	65.6	39.6	44	83.2	81	45.2	62.6	85.4	56.2	74.2	65.8	70.2	42.2	63.6	58	46.4	50.4	52.2	67.6	35.2	55.2	77.6	82.6	83.2	74	47	84.4	74.8	78.6	73	67.6	77	61.8	73	63.2	83	56	76	50.6	76.6	64.6
ENSG00000116171	33.2	66.4	26.8	16.6	37.2	13.6	47.6	27.4	46.2	40.4	45.2	51.2	43.2	36.8	23.8	70.8	55.4	20.6	34.2	36.2	26.2	40.2	82.2	60.6	50	79	40.2	38	68.2	22.6	48.8	13.8	15.8	81.2	25	29.6	28.2	33	17.6	24.6	16.4	30.6	29.6	34.6	53.6	15.4	76.2	32.2	22.6
ENSG00000162383						86														96							90.4																76.2
ENSG00000157184		84.8								75	28.6		71.8			58.8	63.6		59.2		72.4		77.6	90.8		44.8		53.6	88		55.8			46.8											74.8		78.4
ENSG00000162384	24.2	20.8	63.2	25	15	9.8	4.6	50	50.4	30.6	40.8	10.8	2.6	23.2	14.6	28.6	13.6	13	20	10.8	76.2	44	61.2	59.2	54.2	2	24.2	33.4	6.4	37.4	16.6	7.8	13	29.2	3.4	16.4	8.8	11.6	6.4	24.4	6.4	8.2	20.4	61.2	1.8	7.2	32	16.4	68.2
ENSG00000162385	33	11.6	45.2	38	19.6	41.8	47.2	41.8	37.4	16.4	16.8	8	32	36.2	35	28	9	34.4	46.4	28.6	14.4	31.6	7.6	14.4	33.6	2	56	15.8	12.8	5.4	61.2	9.6	38	19.8	16.6	19.6	8	38	2.4	14.6	12.6	12.6	21.8	15	16	7.6	24.6	32	61.4
ENSG00000157193												65.2		99.2		69.8			94							78.2				77	89.2		87.8	86.8	69.2	63.6	65.8	75	69.8	77.4	62.8	62.4		82		59.6		51
ENSG00000143006																										73.4
ENSG00000174332																									91.2
ENSG00000058804	27	47.2	21	36.2	39.8	37.4	49	68	24.8	29.8	43.2	14.8	35.8	14.4	56	55.6	26.4	23.8	72.8	17.6	70.2	50.2	61	73	26.4	3.2	25.6	22.2	28.4	14	94.2		51.8		23.4	17.6	15.6	9.2	24.2	24.2	10.6	37.4	37	2.8	42.8	16	54	2.6	34.2
ENSG00000058799	32	59	68.6	57.8	33	42.8	73	36.4	64.6	18.4	50.8	35.2	35.4	73.4	23.2	38.8	54.6	79.4	31	73.2	59.8	60.4	29.2	35.2	78.6	17.8	57	25.8	36.2	10.4	73.8	81.8	58.6	44.4	40.2	51.2	42	53.6	46	45.4	33.2	42.2	71.4	12.6	63.6	35.6	33.4	50.2	57
ENSG00000211452														99.6																															93
ENSG00000081870	10.2		12.4	9.6	2.2	3.4	0.8	3.8	25.6	8.6	1.6	4.2	21.2	67.4	20	4.8	3.6	14.4	9.4	11.4	14.6	2	2	0.4	5.4	17.2	17.4	8.8	3.2	23.8	74.2		11.8	64.4	4.2	26.4	7.4	19.2	3.2	11.6	34.4	7.8	7.4	5.4	18	4.8	8.4	39	5.4
ENSG00000116212	31.6	13.2	44.8	43.2	34.4	36.6	40.8	53.4	38	15	54.4	20.4	49	68.4	27.2	22.4	35.4	65.8	38.6	65.6	43.8	32.2	32.8	17.2	25	58	48	30.6	17.2		21.4	23.2	36	53.6	15.6	19	7.6	10.2	11.2	4.4	9.2	16	55.4		31	20.8	27	8.4	34.2
ENSG00000116209	5.8	0.6	13.2	12.6	9.6	2	26.2	15.4	16.4	7.8	54.4	11	36.4	24.6	4.6	29.4	19.6	22.2	47	22.6	18.4	56.2	59.6	54.8	46.6	50.2	32.8	9.2	20.6	13	29.4	51.8	12	32	0.2	9.4	18	11	25	40.6	10.6	4.8	17.8	11.6	38.6	20.2	17.8	7.8	21.8
ENSG00000116205	27.6	55.2	32	37	34	61.2	27.2	34.6	37.6	23.8	17.2	63.8	41.6	34.8		47	40.2	16	19.2	20	20.4	24.4	31.8	14.8	49.4	46.8	37.4	28.8	13.2		12.8	71.4	61.2		96	61	60.6	72.4	80.8	73.8	72.2	75.4			29.2	72.8	20.8	78.8	8.6
ENSG00000215883	55.4						26.4		39.6		41.2	35	52			31.6	53.8			57	53	22	43.8	22.8	47.6						32		42.8	44									45.6		61.2
ENSG00000116221	49.4	22.6	27.8	36.2	43.2	64.6	23	45.8	55.8	32.2	65.6	42.2	46.8	33.2	65	62	65.8	20.2	39	27.6	49.6	25	47.8	50.4	11.2	13.4	35.2	38.2	50.8	4.4	61.2	44.6	16.4	17	43.2	36.4	15	20.6	35.6	4.6	40.6	39.8	23.8	6.4	45.2	53.2	66.4	49.6	31.4
ENSG00000157216	69.8	67.4	89	89.8	32.8	51	36.6	14.2	37.4	36.4	76.8	36.4	41	28.6	49	37.2	24	69.6	46.4	73.8	24.4	17.2	38.2	18.6	34.2	62.6	72.4	30.4	52	36.4	73	79.8	70.6	56.8	38.4	52.4	49.6	72	48.8	46.4	71	33.2	41.8	28.2	96.6	83.4	54.8	69	46.8
ENSG00000162390			90.2		90						68.8			82.2				81.6	84.4	86.4	73.2	83	94.2	87.2					88.6				84	65.6		87.4							72.8				83.6		84.2
ENSG00000184313			90.4	88.8	93.8		83.4	83.4			89.2	78.2		90.4				93.8		94	88.2	89.6	93.4	73.4	86.2	84.4	84.4		93.2	87			91	77.8	83.2	86.6	86.8	83.2	87.2	81.2	87.6	84.6	92.4	81.6		82.4	87	90.4	86.6
ENSG00000243725	16.6	15	3.8	9.2	50.8	21	27.6	3.4	12.6	6.8	10.6	11	64.4	47.6	32.6	23.4	2.2	83.6	11.2	77.8	30.2	59.8	56.2	27.8	29.2	34	42.8	2.4	53.6	55.4	77	6.4	10.6	56	11.2	22.4	5.8	12	43.6	92	22.8	9.6	35	47.2	31.8	47	15.6	33.2	63.8
ENSG00000006555										86.4	97.8			77.4			51.6		71.2						90.2			87.2						66											99.4		89.6
ENSG00000116133	98.8	97	98	98.4	96.2	97	100	88.8	88	74	81.6	91.2	81.2	97.4	89.2	88.8	98.6	98.6	46.2	98	74.8	98.4	92.6	98.8	89.6	97.8	93.4	73	99.4	92	90.2	96	96.2	98.2	86.4	95.2	93.2	97.2	88.4	93.4	88.2	94.8	99.4	94.4	29.2	97	83.4	97.6	96.2
ENSG00000162399																																															91.6
ENSG00000169174																	95.8		97											98.8														98.6	91.2
ENSG00000162402	65.6	49.2	61.6	11	32.6	40.4	20	6.4	59.8	18.8	28.2	37.8	4	24.6	37.8	25.6	10.8	28.8	11.2	17	5	48.8	35	17.4	14.6	41.4	65.6	40.4	54.6	14.8	35.8	20.4	24	53.2	6.8	20.4	5	20	10.4	33	16.8	34.4	4	15.2	9.2	10	49.4	25	36.4
ENSG00000162407	67	83	78.4	88	71	68.2	83.8	57	65.4	90.2	75.8	96.2	92.8	72.6	82.4	89.2	79.8	71.8	88.4	76.8	80.4	89.6	83.4	83.4	76.8	100	73.4	86.4	37.6	97.8	95.2		88.4	95.8	98	68.6	76.8	73.6	90.8	81.6	80.8	95	90.2	98.4	74.4	91	70	85	63.2
ENSG00000162409		74.8	87.4	87.4	81		86.6				84.2	63.8		68.4			50	84.6	85.8	81.6	82.4	81.4			67.4		75.2		86.6	68.6			75.4	65.2	68.2	67.8	51.2	73.2	51.4		72.4	71.2		43.6		66	63	65.6	77.6
ENSG00000187889																													90.2																84.8		71
ENSG00000157131																																													39
ENSG00000021852																																													48
ENSG00000173406												72.6															92.4			62.2					63.2				69.6		78	59.4		39.2	76.4	85.2		68.6
ENSG00000162600		59	70.8	66.6	45.4	60.4	57.6	48.8			57.6		54.4	65.2		59.4	60.2	43	49	41.4	48.6	48	46.2	44	43.4		68.4		73.6		18	72.2		61.8		68.4		67.8		54.8			63.6		45	71.6	57.2	44.4	24.2
ENSG00000184292								89.8		65.6	83.8				92		96.2		73.4						91			68																			92
ENSG00000162601	32.8	46.2	68	37.4	35.8	31.4	46.2	18	47.4	49.2	39.8	74.8	37.6	61.6	28.8	78	45	56.2	58	41	33.4	62.2	40.8	49.4	51.8	74.8	63.8	57	39.4	74.2	16.6	70	50.8	55	70.6	65	66	70.6	64.6	85	62.2	58.8	32.8	83.4	42.4	63.6	66.8	65.8	59.6
ENSG00000172456		78.4									60		58.8				34												71.2	33	56.2			43.2			88.8							23.2	90.6	82.4	74.2
ENSG00000134709										74.4	74.4	76	67.2	68.8			35.6		72.4				94		69	89.6		81.8		78.6				73.6	75.2	91.8	84.8		78.8			81		72.8	55.2		59.8
ENSG00000134716					95.2					83.8	85.2	88.2							76.2								82.6	86	91	92.4					93.8	80.8	87	80	76.4	78.4	86.8	90.2			70.4	70.6		63.6
ENSG00000162599	39.4	50	57.4	39.6	30.2	27.8	69.2	55.4	50.8	35	42	87.4	47.2	26.6	55.8	71.8	33.4	19.8	41.8	31.8	86	51	83.6	75	52.2	84.4	51.6	36.8	9.2	19.4	56.2		69.2	66.2	88.8	74.4	79.6	76.2	70	62.6	42.8	80	67.4	16.2	72	58.2	45	53.4	74.6
ENSG00000162604	3.8	1.8	34.6	43.2	19.2	8.6	7.4	1.8	10.6	7.6	2.4	20	24.4	14.6	3.2	6.6	3	10.8	0.8	9.4	2.8	12.8	0.4	6	13.8	18.6	24.4	8.8	18.6	8.8	54.8	52	49.2	13.6	12	26.2	32.8	29.8	21.4	57.4	31.8	20.8	21	19.8	1	15.4	12.2	37.2	1.6
ENSG00000132849	58.6	84.4	65.6	74.4	85.6	71.2	59.8	88.4	93	41.4	43.2	99.4	80.8	53	66.2	59	15.4	75.6	56.2	79.8	65.8	81.4	75	78.4	56.6	23.6	42	44.6	92.4	59.2			73.6	52.2	16.6	51	41	34.8	81.8	86	48.2	52.4	39.8	53.4	62.6	76	53	78.2	85.4
ENSG00000240563																										83.8
ENSG00000132854																	93.8										94.4													86.2
ENSG00000162607	18.8	23.6	36	31.4	22.4	11	42	25.2	10.2	33.4	20	23	16	19	10	35.4	29.4	43.8	54.4	39.8	19.8	30	5.2	10	23.8	48.8	35.8	28.4	16.8	47	88.8	69.8	45.2	10.4	48.4	40	52.8	54	48.4	20.4	43.4	41.8	32.8	34.4	16.8	32	16.4	38.2	22.2
ENSG00000116641	38.4	20	29.4	36.4	16.8	26	15.4	37.4	28	10.6	58	76.2	44.4	24	11.8	37.8	31.8	24.6	40.6	27.4	16.4	17.2	44.8	23.2	41.8	71.8	55.4	11.8	44.6	12.8	23.2		42.2	33	77.4	54.2	53.2	67.8	50.6	71.8	66.8	73.2	47.4	16.6	50.2	65.6	28.8	77	26.2
ENSG00000132855																																													51.4
ENSG00000125703	60.2		34.8	12.4		32.8	27.8		52.2			73	55.6	47.6		31	54.6	38.4		38.6	24.6	37	62.8	35.6			50.6			52	27		39		67.8	70.4	85	68.6	74.8	61.8	80.4	75.2		14.4	30.8	76.2	52.2	70.6	23.4
ENSG00000187140																											89.8
ENSG00000088035	20.2					9.4	17.6	20.6	6.6	3.6	11.6		19.6	17.6		33.2	9.8		15.8		33.2		30.6	44.6	13.8		29.2	4.2		60.4	27.8	53.8						16.8		30.4			23.8	51.8	6.2		21.6		29
ENSG00000142856								70.6			64.2					50.4		77.6	49.2	84						57.8	81.6				81												68.2
ENSG00000203965					57.8		43.2				88.8	43.6		52				55.6		53.8						30	22.8			51				33.4	52.2	57.4	44.2	64.8	49.2	88.2	58.4	62.2	60	36		87.8		61.2	22.2
ENSG00000185483			88.6	87.8											86.4		84.6				56.2	69.4					78.4				88.8		86
ENSG00000177414																										95.2
ENSG00000158966	74.2	86	83.2	77.8	79.2	57.6	56.6	66	66.8	72.4	68.6	78.6	71.2	73	68.2	86	66.6	86.2	56.2	79.8	32.2	69.6	65	88.8	70.4	75	81.4	71	83.8	87.6	78.4		76.4	97	81	53.2	61.6	50.4	77.4		69.2	77.4	79.4			71.6	61	82.6	49.2
ENSG00000162437	70.4	76	77.6	85.2	59.8	63	55.8	31	62.2	42.8	77.6	68.4	40.8	47.6	71.2	67.2	27.2	71.4	30	63.4	27	79.2	76.4	86.8	49.4		68.2	38.2	68.8	12.2	45.8		82.2	53.4	61.6	32	39.4	29.8	36	70.6	65.2	55.8	35.4	9.2		59	45.2	61.8	30
ENSG00000162434	12.2	64.8	17.6	12.8	45.2	9.8	28.2	21.4	27.8	24.8	32.2	15.4	73.6	28.2	24.6	13.8	59	51.4	54.4	47.2	47.6	40.2	24.4	20.2	62.6	31.4	51.6	16.4	69.8	77.4	14.8	2.6	16	61.8	9.4	21.6	29	18.8	30.2	35.2	24.4	11.6	12.6	56.8	68.6	27.4	49.6	19.2	23.2
ENSG00000162433	93.4		90.6	83.2	72.4	86.8	86.8	72.4	85.2	79.8	90.4	87						89.6	75	86.8	68.2	85		80	78.2	73.2	82.8	82.8	82.6	78.8	90.4		91.8	88.8	77	54.8	60.6	67	70.2	76.2	70.6	63		47.6	53.8	63.4	91.8	75.8	93.4
ENSG00000116675					88							89.6	86.6														83			90.2				86.6	88.6	82	87.4	79	67.6	63.8	69	94		87		86.4		76
ENSG00000213625	8.2	13.2	2.8	8.2	19	3.8	39	44.4	17.2	16.2	38.8	89.2	50.8	13.8	12.8	61.8	37	34.2	7	20.4	6.4	10.2	46.6	28.2	38.8	83.2	17.4	25	19.2	85.2	78	71	12	66.6	91.2	75.2	70.8	68	52.8	40.4	54.2	85.4	28.2	77.6	7.4	75	21.4	55.4	20
ENSG00000116678	93.4		95	93.2	98	95.4	89.2	91.6	94	94.4	96.2			98	93			92.4	95.6	92.8	95.6	88.4	94.2		95.6		95.8	92.2			96.6		93.2			85.2	86	90.2	85.4	93.8	83		96		95.2	77.8	85	84.8	55.8
ENSG00000184588	94	100	97.4	94.2	96	87.8			95.8	96.2	92	80.4		92.4	94	94.6		98				92.4	92.6	96.8	97.4		93.4	91	97	96.8	92.8	91.4	96.6		67.2	58.6	63	60.4	81.6	65.8	62.4	81.8		92.6		39.6		63.4	93.6
ENSG00000118473	87.4		88.2	85.2	91.2		95.4	95.8				63.4		84.2	86.4			94.8		84.6	84.6				86.6	80.6			89	57.2	90.8		85.4	68.8	65.4	86.8	83.8	80.4	65	54.6	59.4	62.6		75.4		60.4	88.2	54.4
ENSG00000152763																										88.2
ENSG00000198160	46.4	28	41.4	19.8	43.4	30.6	33	36.4	31	40.6	31	48.6	25.6	17.4	34.2	32	7.8	35.4	7.2	29	38.6	28.6	3.8	50	39.2	44.2	27.2	37	22.2	48.8	25.8	70.8	26.6	49.2	24.8	13.4	12.4	21.6	22.4	19.6	27.6	28.4	35.8	20	57.8	22.2	28.2	22.4	9
ENSG00000116704	52.2	53.4	37.6	20.6	44	20.6	48.6	30.4	51.8	63	21	30.8	75.8	47.4	21.6	34.8	73	13.6	45.6	22.6	57	90.6	77.6	88	22.4	6	31.4	65.2	11.2	27.4	50.8	71.2	49.2	91.6	29	37.2	42.2	35.6	54.2	62.2	45.2	36.8	35.8	30.8	41.8	48	67.8	34.8	55.8
ENSG00000203963																										67.6
ENSG00000142864	27.4	4.8	5	14.2	20.4	25.2	21.2	39.8	30.2	11.4	63	15.4	12.6	12.6	14.8	28.6	25.6	20.6	17.4	17.6	11.2	11	8.2	4.2	25.6	19.4	39.6	15	28.6	29.6	39	0.8	6.8	37.6	19.8	9.4	20.8	17.2	31.6	17.4	11.2	16.4	18.4	30.6	18	24.8	12.8	11.4	33.2
ENSG00000116717	94.6	99.6	93.2	95.2	97.8	91	97.6	79	94.4	99.2	97.4	99.4	98.4	96.4	98.8	95.2	81.2	95	96.4	94	99.6	95.4	79.6	99.2	94.6		94.6	97.4	94.2		98	92.6	82.8	85	98.4	99.2	100	100	98.6	99.8	99.6	99	97.8		89	100	92.2	99	56
ENSG00000172380	28.8	43.8	20	44	65.2	25.4	71.8	21	50.2	43.6	75.4	88.6	55	43.8	51.6	83.8	62	48.6	47	45.6	80.6	77.6	79.6	76.4	75.4	84.4	61	45.2	81.4		15.6		31.6	52.8	90.2	75	70.8	80.4	79	84.2	77	87.8	71.4		38.8	73.6	60.2	70.8	55.8
ENSG00000162595													89				73																	89.4			97.2		91.4				89.2					99
ENSG00000116729	52.8	60.6	72	56.2	57	45.6	58.4	45.8	73	62.6	60.6	92.4	66	74.6	23.2	83.2	78.6	77.8	65.2	75.8	63.2	61.4	91.2	63.6	77.4	84.4	70.4	69	78.8	94.4	60.4	91.6	65.6	96.6	93.4	72.6	78.8	76.4	94.8	96.2	80.8	79.6	66.6		75.6	93.8	62.2	79	61.4
ENSG00000024526																										59.4
ENSG00000033122												74.2															91.6								80	94	85.2	93	82.8		86.2	78.8				83.2		80.8
ENSG00000066557	8.8	9.2	13.4	8	40.8	11.2	16.4	8.6	10.6	25.2	23	48.8	21.8	24.6	14.4	33.2	32	28.2	31.2	8.8	12.6	11	22	13.8	41.2	49	24.8	44.4	48.6	45.4	66		30		49.6	57.8	43.4	47.4	58.2	46.2	63.8	50.4	10.8	59.6	37	39.4	21	39.8	9.2
ENSG00000118454	5	29.8	24.4	5	8.4	3.2	6	1.6	4.4	15.2	7.2	28.4	40.6	13.4	1	22.8	12.8	26.2	6.2	9.4	17.2	9.2	4.2	8	22	51.6	32.8	33.8	6	85	1.4		4.4	18	36	23.2	18.2	19.4	17.2	49.2	17.4	37.2	56.6	83.2	7	19.8	6.2	15.6	16.8
ENSG00000197568												56.2	40.4																						53.2	46.8	47.8	58.6	31.8	55	49.8	52.6			51.4	52.4		53.2
ENSG00000116761																	98.8																										99.8		98.4
ENSG00000050628	97.6		92.2	89		91.8	84.4	90.2	99.2	85.8	83.2						93.4	81.6		89.2	85	82.6						89.2					87.6														77.2		86.8
ENSG00000172260	82.6	82.6	84.2	79.8	92	79.4	95.2	95.6	86.4	93.4		85.4		88.4	88.2		93.4	73		63.2	93.2	72.2	95.4	90.2	93		88.4	92.4	91	78.4	94.8		88.6	84.2	84.2	95.6	81.2	88.4	84	87	89.8	92.6		70.6		76.2	98.8	89	86.4
ENSG00000162620																										86.6
ENSG00000254685	33.8	13.8	29.2	20.2	17.2	25.6	23.8	22	18.4	45.8	18.6		41.4	27.8		54.4	26.2	21.6	32.8	31.2	13.8	18.2	26.6	29	13.2	40.6	32	47.6	31.2		55.2		17.6	29						39.8			39.2		28.6	46.4	35.6		14.4
ENSG00000116783					95							77																	90.6	85.2														81.8
ENSG00000178965												87.2														91.8				86.8				80.8	91.4	96.4	95.2	98.2	88		94.8	94.2		90.2				90.2
ENSG00000116791	66	82	67.6	71.2	72.4	66	77	56.4	58.2	69.2	36.8	75.2	80	62	63.8	73.2	70.4	76.4	56.6	73	69.4	74.6	66	61	80		68.8	71.6	80.4		80.6		70.6	72.4	77.4	79	72.6	73.4	77.8	81.2	72.2	78	89.2		33	70.2	67.8	74.2	57.2
ENSG00000162623	7.8	1.6	15.4	34.2	34.8	12	13	20.6	8.6	18	7.2	41.6	16.8	11	30.4	12	17.8	39	27.8	33.8	56	43.2	53.6	61.4	26	12.6	2.4	18	45.8	51.6	26.4		24.2	37.8	46.8	24.4	45.6	16.2	25.4	23.4	24.8	47.6	19.8	39.6	28.4	25	35.8	29.6	53
ENSG00000117054	74.6	87.8	60	73	86	71.8	24.4	85.4	64.4	97.4	91.2	59.6	73.4	60.6	56.4	60.8	74.8	69.8	93.6	75.4	69.6	59.8	72.8	73.6	44.2	49.8	44	80.6	86.2	40.6	40.8	60.8	36.8	48	51.8	52.4	54.8	58	42.6	44.4	30.6	61.2	39.6	43.4	62	43.8	93.4	53	30.8
ENSG00000137955	54	62.6	59.6	72	55.4	65.6	42.8	48.2	45.4	64.2	11	27.8	45.8	51.6	66	32	67.6	76.2	64.4	75	44.2	71.6	46.8	45.6	65	66.4	72.8	60	41.2	43.2	82.4	73.8	46	37.8	43.4	15	16	17	22.4	15	24.8	25.8	64.8	31.4	75.8	6.6	65	26.4	60
ENSG00000154007																										98
ENSG00000184005	94.6					85.6	72.6		92.2					72	91.8														93							81.2		79.2	85.4	73.8	80.6					74.2	88	80.6
ENSG00000117069				90.4								88.8	74.6		72.2												88							85	85.6		95.8				97	92.6						95.2
ENSG00000142892	32.4	14.2	56.4	59.8	48.4	13.6	68.6	61.2	22.8	33.2	41	43.6	59.2	45.6	19.4	52.2	69	29.8	33.2	35.8	19.6	24.4	46.6	32.4	51.6	53.6	58.4	34	68.2	52.8	63.2	61.4	52.2	48.4	47.2	49	59.6	48.4	48.6	48.8	48	55.4	69.6	71.8	57.8	55.8	33.4	40.2	15.2
ENSG00000154027												85.4															88.8				87.8				70.8	90.8	86.2	92.4	91.8	60.4	71	90.2				74.8		84.4
ENSG00000036549	10.6	24.4	17	4.2	7.8	17.4	2.4	4.4	20.2	40.6	2.6	26.2	15.4	4.6	20	16	9.4	4.4	5.4	4	11.8	18	5.6	34.6	1	33.4	5.4	22.6	14.8	15	55.6		6.6	6.4	32.6	22.6	35.8	19.8	26	16.2	37	14.6	8.8	24	4.2	32.4	5.8	21.8	10
ENSG00000077254	42	27	33.2	39.4	26.4	34	2.8	5.6	54.2	7.2	7.6	40.4	26.8	5.2	8.8	9.6	3.8	29.2	5.6	24.4	8.4	8.4	5.6	10.8	3.6	49.6	13.4	12.6	18.6	32.8	37.2	52.6	35.2	3.8	43.4	30.4	12	19	25.6	24.8	25.4	50.2	1.4	12.6	1.8	42.8	2.8	14	3
ENSG00000180488	23	33.4	33.2	23.2	25	22.2	30.8	29.4	18.2	38	59.4	64.6	34.8	23.8	21	46.6	41.2	46.6	29.6	32.2	33.2	26.8	41.6	35	33.6	28	38.8	39	32	56.8	9.2		19	28.6	80.8	74.6	72.4	72	73.4	85.4	69.4	78.8	16.6	86	20.4	73.8	39.4	61.8	27
ENSG00000162614	90.2	70.8	82	86	86	93.2	98.4	98.8	88		98.8		80.4	92.4	88	96.2	82	94.6	97.6	91.8	97.4	86.2	98.6	97	99.6	75.2	97		85.4		78.4		85.8										99.6						96
ENSG00000162613	44.2	53.8	58.6	55.4	15.4	40.2	50.2	35.4	31.6	47.6	12.8	42.2	18.6	22.8	65.4	60.4	37.8	45.6	45.2	54.2	30.8	45	49.6	18	40	45.2	31.4	36.8	13.8	91.2	86.6	35.4	60	24.4	41.6	35.2	48	47.4	48.8	60.4	44	37.8	21.8	90.2	36	46	27.6	39.4	15.8
ENSG00000162616	82	88.2	91	92.6	94.2	90.6	96.2	96.2	78.6	83.8	79.8	90	90.6	97.8	97.6	95	99.4	90.2	83.2	95.6	95	93.4	87.6	92.4	93.4	40	75.2	80.8	95.8	98.6	82.2		95.6	90	96.6	97.2	97	90	92	96.4	92.4	94	97.6	99.4	94.4	93.2	78.6	95	91
ENSG00000137960													69.8			88	84																												72.6		97.4
ENSG00000122420	92.6		95.4	95			92.6		93.8	94.6	95.2									97.2							94.6	93.2			97.2																		92
ENSG00000137959	99.2			93.4	98.8	100			100			99.8	98	100	98.2	100		99.8		91.6		98					99.8		99.2		95.2					99.4	98.8	99	99.6	95.8	99.2		99			95.4	99.8	99.6
ENSG00000137965	95.2			87.2	93.6	94	93.6	96.4	97.8		90.2	97.6	96.2	99.2	94	99.2		98.8	99.6	87	91.4	90.2	73.4		84		98		98.4		76.4		98.8	92		94.4	95.8	90.4	96.8	82.4	99.4	99.8	90.8		99.6	80.8	100	98.8	85.2
ENSG00000162618	77.8	79.8	95	96.4	90.4	71	91	92.4	90.6	96	75.2		86.6	85.4	83.6	86	90.4	90	94.8	94.6	82.6	95.2	91.2	97.2	89		90	92.6	91.2		91.6		96.4	84.6				98		93.2	93.6					94	79.2		95.6
ENSG00000117114	40	60.6	41.2	31.6	75.4	30.4	88.4	43.2	53.2	75.4	57.8	75.6	58.2	41.8	71.2	94.6	75.8	63.6	75	60.2	66.6	68.2	79.4	81.4	70.2		65.2	57.4	56.2		95		54.4	94.6	78.6	63.8	78	75.8	79.6	88.2	83.2	85.2	51.8		47	81.6	48.4	78	54.8
ENSG00000137941	94.8	77	75.2	84.4	53.8	88.2	92.2	95.6	88.2		82	89.4		86.8	74.6		74	77.4	93.4	75.6	77.4	77	93.2	91.2	77.8	44.8	83.6		85.2	74.4	74		78.4	66.2	78.6	81.8	95.4	83.8	85	63.8	79.4	87.8		70.2	79.4	79.2		87.4	89.6
ENSG00000142875	50.2	38.8	67.6	72.2	65.2	32	84.6	81.2	44.2		93.8	58.6	92.4	51.2	51	59.8	83	79.2	62.6	75.2	71.4	56.2	52.8	58.6	76.8	91	60.4	82.6	78.4	69	39.2	83.6	52.2	81.6	50	76.6	69.8	60.2	39.6	24.8	25.4	71.6	66.4	56	36.2	33	56.2	27.4	75
ENSG00000117133	21.4	17.6	37.4	32.4	23.8	30.6	12.6	20.6	29	21	27.8	5	6.4	20.6	23	8.6	11.2	49	23.8	43	10.6	17	4	4.2	26.8	13.8	42.6	23.2	38.4	2.8	75.4	5.2	29.2	17.2	8.2	68.6	66	67.6	47	9.4	12.8	18	9	9.2	28	7.2	14.4	35.2	35.6
ENSG00000174021	48.8	51.4	80.8	64.4	65.8	45.8	60.2	34.4	62.4	31.8	50.8	87.6	52.2	69.6	34.6	58.6	60.6	59.8	43.4	61	40.4	65.6	51	58.2	38.4	32.4	74.2	44.2	30.8		75.8	68	66	85	90.6	61.2	72.6	64	76.4	76.2	80.4	87	43.2		42.8	75.8	45.2	79.8	74.6
ENSG00000117151	27.6		46.6	46.4	47.6	30.8	34	11.8	23.2	35.2	70.2		66.6	17.4	19.8	45.8	59.8		25.8		54.4	45.2	23	34	49.2		41.8	34.6			64	86	47.6	44.8						79.4			38		67		46		34.4
ENSG00000117155			84	77.8	73.6		85.6	71.4		74.2	55.6	68.6		35.4		26.2	57.6	71.4	53	76.4	25.6	82.6	69.4	91	73.2	67		81	79.8	66.4	80		62.6	86	67.4	92.4	86	90.2	82.6	67.2	82	75.6		64	88	60.8	68.6	79.8	40.6
ENSG00000171517					92					86.8							80		62.6						92	77.8
ENSG00000153898													85		83.2	84
ENSG00000162643													94.2													87.4
ENSG00000055732					93.6		95.4	94.8	90	84.8			94.2		88.8		89.2				77						94.2	85.4						80													80.6
ENSG00000097096																		92.8				88.4
ENSG00000162642	5.2	4.2	1.4	1	1.8	3.2	1.4	11.2	2.2	7.8	3.8	22.2	64	4.8	7.4	18	18.2	4.2	36.6	3.4	2.2	4.2	4.6	7.8	1.4	2.2	1.8	6.6	0.6	4	42.6	10.8	3	6.2	42.6	52.8	41	54.2	17.4	4	56.4	51.8	0.8	2	13.2	12.6	5	42	11.6
ENSG00000142867	70.6		60	50		53.2	36.2	93.2	50.8	79.6	85.2		40.4	32	68.4	25.4	44.4	36	95.2	76	94	86.8	76.6	96.8	66.4	12.4		71.6			69.6	66.6	78.4												47.6		70.8		78
ENSG00000153904	81.8	95.4	88	89.6	93	79	95.4	80.4	72.6	69.4	74.4	73.8	84.6	82.2	71.8	91.4	53.4	96.6	85.6	93.6	69.6	87.4	81.4	78.6	80.2	57.6	80.2	72.6	96.8	80.8	55.2		86.4	92	45.4	54.4	71.8	66.4	57.6	89.4	64	41.6		89.8	45.2	67.4	82.4	62.6	87.8
ENSG00000117174	12.6	10.6	6.4	11.4	14	24.6	3.6	7.4	10.6	1.4	45.8	36.2	1.6	4	35.6	24.8	14.2	6.2	24.6	4.2	44.8	2.2	36	26.4	11.8	6.8	6.4	3	14.4	10.4	9.8		19.6	30.8	56.8	5	20.6	29.4	16.4	32.8	31	27.4	2.4	1.8	10.2	33.2	14.6	34.6	18
ENSG00000171502												95.6						96				96													93.4														93.8
ENSG00000122417	53.2	55.8	78.8	75.2	65.8	44.6	68.8	45	28.8	57.6	46.8	62.6	64.6	48	72.8	76.2	49.6	74.6	37.2	72.8	74.4	51.6	58	44.4	74.6	12	56.6	56.4	72.6	56.2	17.4	45.6	70.2	42.6	65.2	72.6	67.8	52.8	51.6	50	51	73.6	59	41	73.4	52	56.6	58	71.2
ENSG00000137975										89.2									62.8									93.4
ENSG00000016490																							94.2
ENSG00000016602																			86																					73.6	94.6					89.2
ENSG00000097033	24.8	39.8	15.2	31.8	41.4	16.2	62	28.2	57.2	18.2	21.4	60.2	65.8	14	19.6	33.4	43.8	45.2	40.6	39.2	56	28.2	37.4	12.8	59.8	50.8	48.6	25.6	69.8	34.8	5.8	74.6	33.6	4.4	80.6	30.6	24.6	40	38	25.4	31.6	63.2	57.4	26.8	47.4	34	21.8	20.4	30.8
ENSG00000183291	40	7.6	54.6	45	44.6	30.4	49	21.8	41	48.4	46	30.8	39	52.8	37.2	40.4	39.6	38	23	51.2	18	38.2	30.4	41.8	38	44.6	65.8	42	35.6	27.8	13	48.4	59	41.6	16.2	37.6	30.6	35.4	13.8	28.6	24.8	40.8	38.2	41.8	33.8	12.2	30	36.2	71.2
ENSG00000153936	70.8	39.8	54.4	60.8	45.2	82	60	18.8	44.2	30.4	44.8	63.6	72.4	28	64.4	56.8	54.6	38.2	10.4	40.6	17.2	37	22.8	16.8	62.6	39	42.6	27	37.8	34.8	72	73	59.2	32	44.2	47.4	53.2	57.2	42.4	50.6	58.2	47.2	75.2	32.4	32.2	40.6	10.4	71.4	48.2
ENSG00000143013	57.4	34.6	68	55.4	45	47.2	82.6	55.4	58.8	65.4	57.4	68.8	29	39	22.2	15.4	44.2	88	47.6	86.8	71.2	48.4	43.8	68.2	74.2	73.8	46	62.8	58.6	53.2	66.2	9.6	61.6	98	47.8	71	45	57.6	92.2	70.4	90.2	62.4	73.8	92.8	33.8	66.8	87.4	88.2	39.4
ENSG00000065243	23	5.2	16.6	9.4	20.4	15.8	7.6	24.4	13.6	21.4	25.8	45.2	43	25.2	18	43	11.8	23.4	55.6	15	4	22.8	58	41.2	24.4	70.6	30.4	29.8	27.2	68.4	13.8	78.4	11.4	15	58.4	48.6	44.2	48.8	44.6	21.2	47	54	33.8	73.2	11.4	33.2	33.4	35	37.8
ENSG00000137947	27.2	34	81	40.8	40.8	73.2	18.2	49.6	26	34	29	7	17.4	35	14	30.2	39.2	35.6	48.8	51.2	46.6	33.4	3.4	20	28.2	10.2	38.8	37.2	4	16.4	7.2	61.6	62.6	24.2	14.6	24.8	16.2	15.6	20.2	11.8	43.2	75.6	38.6	13.2	57.2	12.6	11.4	87.4	7.4
ENSG00000137944	51.2	50.2	69	51	33.4	59.6	20.8	30	46.4	14	52.2	62.6	62	32.8	23	18.2	71.8	67	71	50.4	34.4	43.2	6.2	31.4	20.8	87.4	64.8	17.8	42	67.6	58.2	29.8	62.6	53.6	64.6	58	58.8	57.2	62	52.2	58	67	50.8	55.6	63.4	65	51.4	58.2	48
ENSG00000213516	35.8	48.8	56	42.6	32.2	68.6	40.2	24.4	26.6	25	43.6	58.4	51.6	12.2	26.4	9.4	65.8	66	48.6	48	72.8	52	53.2	59.8	33	57.4	39.2	12	37.4	33.2	30.2	13.6	80	59.6	80.6	50.8	51.4	63.2	54.2	44.4	56.6	58.4	39.8	18.6	70.2	55.8	33.6	50.6	48.8
ENSG00000117226	87.4		79.8	73	92.6	85.2	91	71.6	78.6		85.2		87.2	87.6	88.6	77.4		91.8	84.6	85.2	88.6	97.2	93.8	94.8	97.6		92.8		94.4		82.2	93.8	83.2							93.2			76.4		76		84.4		90.8
ENSG00000117228	99		86.4	80.2	98.4	92.2	95.8	96.2	95.2	95	99.4		99	98.6	98.4	98.2		98	99.8	83.6	97	99.8	92.6	99	100		99	98	99.2		70	99	93.8			98.4			100	97.2			84.4		95.4	99	94.8		73.4
ENSG00000162645	78.8	88	50.4	69	89.2	69	83.8	70.8	74.4	84.8	91		89.6	96.8	98.2	78.6	95	67.6	93.2	53.6	92	65.4	68.4	78	95.4	96.6	87.8	79.2	90.8		95.4	28	70.8	91.8						99.2			86		94.2	99.8	96.8		34.6
ENSG00000213512																																													93.6
ENSG00000162654	97	91.2		87	94.2	93.4	84.4	87.6	96.4				75.8	95.8	98	87		90.8	99.2	83.6	98.8	95	89.8	98.4	100		96.8		98			97.6		87.4		96		100		97	99.4		82		92	92.4	87.4		92.4
ENSG00000154451															99	95.4																99.6
ENSG00000183347																			74.6
ENSG00000197147	83.8	87.4			89	90.8		71.6	80.4	79.8	47.8	82.8	90.8	36.8	76.6	48.2	69.8		66.8		65.8		33.4	63.4	72.6	76.8	90.6	76.8	89.8		89.4			72.6	80	89.4	77.2	83.6	86	90.4	61.6	84.8				83.4	59.8	87
ENSG00000171488	81	55.2	75	79.2	66.4	67.8	83		87.8	67.4	70.2	56.6	93.6	77	59.2	46.4		69		71.4	65.4	73.2	67.2	86.8		50.2	66.6	70.6	70.8		89.2	55	87.4	67.4	40.8	63	51.8	75.2	60.2	53.6	54.8	51.2	82			66.6	78.8	62.6	89.4
ENSG00000171492	56.2	88.4			49	52.8	90		60	54.4	58.6	67.8	79.8	60.8	64.2	15.2	63.4	45.6	68		69.6	68.2	85.4	86.6		73.2	74	49.4	74.6	12.8	82	21.4		90.2	53	67.2	81.8	76	78.8	70	70.8	72.4		7.4	51.6	85	46	73	37.4
ENSG00000162664	30.4	69.8	44.8	16.6	20.6	10.2	26	34.8	30.2	53.8	28	76.4	25.6	29.8	40.6	49.2	27	33.6	26.4	28	23.4	42.8	67	66.2	16.4	55.8	40	55.6	37.6	43.8	8.6	61	13.8	45.4	96.2	67.4	77.8	79.4	91.6	85.2	66.4	89.2	39.2	31.8	21.2	76.6	28.6	79.6	7.2
ENSG00000143032																														80.2														81.4
ENSG00000122482	45	22	33.8	6.4	24	42.4	10.2	11.6	33	47.2	27.2	20.6	7.6	12.2	19.6	29.4	7.8	11	19.2	9.4	23.2	5.4	16.6	7.4	10.8	33.4	23.2	36.2	11.8	50.2	63		22	67.2	40.4	37.6	46.6	41.6	53	47	54.4	35.8	11	31.8	18.8	41.2	1.6	33.2	6.4
ENSG00000162669																										45.4				74.8				98.6									63	67.2
ENSG00000097046												64				91.4										21.2				77.8				81	60		81.4		81			65.2		65.4
ENSG00000069702	53.8	87.8	96	92.6	86.2	67.4	76.2	82.8	51.2	92	76.2	87.2	80.2	90.8	80.6	87.2	97.4	75.2	94	72.8	97.2	80.6	93	89.4	91.8	98.2	91	88	87		96.6		95.8	88.8	90	74.4	75.2	85	76	90.6	74.8	78.8	74.4		93.6	74.4	71	74.6	52.4
ENSG00000172031												77.8																							78.8
ENSG00000069712												83.8	68.4													38	69			79				77.8	82.6	92.8	84	92.2	76.4	57	89.4	85.6	80.4	81.2		72.4		82
ENSG00000174842												50.4							13.2							45.4				41.2	51.6				53.6							64.8		22.8
ENSG00000122484	3.4	28.6	5.6	5.4	5.4	5.8	2.6	2.2	6.8	6.2	4.4	47.8	5.8	20.8	16.6	16.6	18.6	8.2	9.6	6.4	5.2	7.6	9	17.6	2.4	5.8	16.2	10	17.8	52.2	30.4	36.6	13.6	22.6	31.6	35.2	46.4	38.6	17.4	38.8	12.8	34.4	4	48	11	31.4	5.4	23.4	4
ENSG00000162676																82	42.2															91.6
ENSG00000067208	11.6	28.2	24.8	39	23.4	14.2	45.6	12.4	22.8	24	9.4	18.8	51.6	6.6	6.2	26.6	26.2	15	5	11.6	12.2	9.8	32.4	9.4	29.8	55.8	44	28.4	31.8	6.2	22.6		46.4	6.6	34.2	57.8	62.6	53.6	46.6	28.2	58.4	17	44.8	11.8	60.8	25.2	2	35.8	5.4
ENSG00000122406	17.8	7.4	11	3.4	3.6	11.4	24.2	10.2	21	23.2	17.6	13	37	36.8	14	20.4	26.2	9.6	7.8	10.4	32	11.2	34.8	27	30.6	34.8	20.8	19	8.2	12	63.2	24.4	14	39	34.2	16.4	16.6	12.6	25.8	23.6	11.8	22.8	54.2	50.6	11.4	25.6	44.6	23.8	21
ENSG00000154511	62.2	62	63.8	58.6	18	61.8	85	64.8	68.8	22.8	29.8	42.8		33.6		56.2		81.8	61.8	80.8	78.8	72.4	68.8	71.8	89.2			21.4		22.8	74.8		50.6		50.4	41.6	55.6	47.6	44	68.8	46.8	55	80.4	21	63	51.6		44.2	64.2
ENSG00000143033	44.4	16	46.8	59.4	55	62.4	69.8	54.4	49	73.6	14.2	42.8	41	60.8	75.6	42.6	33.4	54.4	47.8	59	18.6	46.8	35.4	30.8	32.4	47.4	37	46	25.8	72	46.6	49.4	50.8	34.4	39.2	46.2	56.4	61.6	38	43.2	36.2	48	46	58.8	31	33.6	34.8	49.8	38.2
ENSG00000117500	78.8	69.2	77.8	72.2	78.4	68.2	71.8	48.2	78.6	72.6	46.8	66.2	78.8	64.4	46	55.8	66.6	79.6	67.2	73.2	51	73.6	35	50.4	76.4	43.2	77.6	70.8	83.4	80	36.4	62.4	69	78.8	72	66.8	71.8	67.8	69.2	61.6	64	62.8	69	73.6	62.6	67.8	52.2	67.4	76.8
ENSG00000122483																										54
ENSG00000117505	9.4	19.6	7	11.2	13.4	5	41.8	58.2	10.6	63.6	50.2	30.4	6.2	3.6	12.2	24.6	12.4	20	11	9	12.2	4.8	4.8	1.4	13.8	49.8	21.4	48	21.4	66	28.6	52.4	18.8	67.4	35	37.4	47	37	31.8	16.2	20.8	40.6	39.2	62.2	12.8	18.8	8.4	28.4	13.2
ENSG00000137942	79	65.8	91	88.4	57.2	66.6	59.2	53	62	87.4	66	29.4	23.8	45.2	61.2		37.4	72.8	62.8	82	79.6	80.4	70.4	79	75.8	51	48.8	81	52.4	69.2	89.4		45.2	24.6	25.4	84.8	77.8	83.6	43	73.6	47.6	25.6	76	74.4	31	64.4	33.2	46.2	91.2
ENSG00000137936	70	83.8	39	59.6	72.6	57	57.6	53.6	64.8	82.6	51.2	84	59	68.2	54.4	58.6		73.4	85.4	70	32.8	62.8	64.2	64.2	69.8	52.4	38.2	77.6	56.2	90.4	89.8		49.2		86	85	85.4	88.8	71	69	70.8	83.6	65.4		49.6	88.2	71.4	80.2	48
ENSG00000067334	52	77.4	82.2	70.2	65.2	89.2	47.2	58.2	45.6	62.4	53.4	48.2	83.4	45	87.4	32.8	51.6	58.4	69.2	57.6	73.8	53.2	19.6	38.8	52	12.6	41	58.6	67.4	58.6	78.4	45.2	72.4	63.8	48.6	37.8	54.8	23.2	53	57.4	46	56	62.6	57	73.2	32.8	70	66.6	55.2
ENSG00000023909	88	91.6	81.4	77.8	92.8	95.4		94.4	86		88	66.6	84	87.6	87.2	71.2	68.4		95		89.8		82.6	86	86		75.8		87.4	56.2	80.2	85.4	81	64	85.2	70.8	62.6	78	62.6	69.8	78.8	85.8		39.4	95.4	74.4	92.4	85.8	76.8
ENSG00000137962	46.6	69.2	61.4	77.4	73.6	63.4	90.6	85.2	57.2	76.6	64	92.6	88.4	68.6	82.4	81.8	71.2	81.6	84.2	87.8	71.8	90.8	85.8	90.6	68.8	45.8	61.8	70.6	76	79.4	72.8		74.8	79.6	96.4	88.6	94.8	91.2	93.6	91.6	87.2	92.6	94.2	63.4	42.6	87.6	76.2	94.4	83
ENSG00000117528	23.6	40.2	34.6	26.8	84.8	25	44.6	65.2	60.4	26	53	69.8	40.8	52.2	68.4	35.8	55.4	41	60	38.8	65.6	65.6	76.2	74	52.2	67.8	73.2	27.2	90.4	28	58.4	78	77.6	35.6	61.8	62.8	62.2	72	28.8	47.6	33.2	62	66.6	14.2	34	26.8	61.6	24	32.4
ENSG00000117525	87.4		98.8	93.4	92.4	75.8	99.8	96.8	93.4	88.8	96.2	99.2	96.4	94.4	95		99.8	99.2	96.4	98.8	93	97.6	87.4	93.6	90.2	99.4	96.2	83.6	86	99.8	95		96.6	97.4	98.4	96.4	97	97.8	99.4	98.8	99.4	99	98			99.4	95	98.8	99.4
ENSG00000143036											82.2		88.8				76		71.2						78									77		89.6	85.4	94.8									63.4
ENSG00000117519	40.2	87.6	54.2	41.2	64.6	43	58.4	36.8	32.4	89.6	63.2	98	50.6	59.4	74.6	78.2	84.4	60.2	66.6	69.2	80.6	71.2	66.2	61	73	84.8	50.4	85.6	81.2	97.2	37		45.2	91.2	97	76.8	87	82.4	87.2	92.8	72	95	56.8	95	47.8	89.2	58.6	78.6	70.8
ENSG00000172339											72	3.8	52				68										28				38.4				25.4	16.4	4.2	18.6	9.6	48.2	15	30.2			42	24.4		26.4
ENSG00000152078	76.6	82	80	80.6	80	80.6	73				88	67.2	87.6	79.2			70	62.8		68	59.6	78.2	93.6	94.2	99.2	78.6	74.8		90.2	86.8			75.6	62.8	71.8	55.2	57.6	53	66.4	65.2	73	56.2		78	62.6	53.4		65.2	79.8
ENSG00000122481	10.6	48.2	11	14.2	25	42	3.6	10.8	10.4	36.6	31	59.4	38.2	16.4		24.2	34.6	17.2	30.2	17	23	21.4	25.4	11.8	28.4		16.8	22.8	19.2	54.2	23.8		16.4	62.6	64.4	31.8	41.4	43	17	50.8	31.8	59.2	23.4	47	65.2	38.4	9.4	36	25.6
ENSG00000117569	40.6	16.4	42.2	30	29.8	47.2	32.4	66.4	28.6	48.8	28	41.6	58.8	68.4	35.8	60.2	29.4	55	44.6	51.4	87.6	73.2	79.2	86.4	60.8	51.6	41.8	57.8	15	40.6	32.4	77.2	51.6	27.6	17.2	35.2	33.2	44	26	61.6	50.8	20.8	33.2	13	31	41.4	31.4	25.6	77.2
ENSG00000188641	48.6	22	51.4	59.4	69	50.8	74.2	50.2	39.8	66.8	71.6		79.4	52	46.4	84	75	83.4	83.8	72.8	85	66.4	46.2	71	68		76.2	74.8	64.8		74	74.8	70	67.6					88.4	68.2	89.2		68.8		72.8	67.6	69		44.2
ENSG00000162627	57		57.6	69	44.8	46.8	72.6	38	55	57.4	32.6	44.4	60	45	25.4		68.8	63.4	59.6	55.8	24.6	41.8	59.4	43.2	69.4	42	49.4	62.2	64.2		32.2		62.2	81.6	30.8		70.4		72.8	52.6	40	49.4	90.6		51.8	62.8	53.2	32.6	29.8
ENSG00000117598												69.6																							70.8		78.2		73		83.4	72.6						73.6
ENSG00000117600												92.2																						69.4	89.8	98.8	95.8	97.4	87.4		97.4	95.6				90.4		97
ENSG00000099260	68.4	90	95.6	96.6	65.6	67.6	98	68.2	90	81.2	75.6		89.6	85.2	80.2			82.8	77.2	87.2		80.6			80	78.6	76	80.8	31								96.2	96.6	86	77.6	78.8		64.6		89.2	85.6	86.4	96.2	78.8
ENSG00000156869										55.2									58.4									63.2																	79.8
ENSG00000162688	57.6	94.4	75.2	80	82	55.2	73.8	49.8	59	58.6	96	58.8	56	55.2	57.8	51.6	39.2	95.8	77	96.2	60.6	77.8	45	51	57.8	62.4	32.2	63.8	90.8	63.2	27.8		73.6	33.2	55.2	51.8	52.6	59.2	37.4	50.8	43.8	59	69.2	45.8	78	54.8	44.6	61.4	61.6
ENSG00000117620	19.8	6.2	17.4	12	24.6	16.8	12	57.8	36.2	38.6	80.6	30.6	16.4	35.2	35.8	51.2	25	20	49.4	13.2	77.8	96	84.2	88.8	38.8	42.6	44.6	57.8	16.4	65.8	17.4		19.4	38.4	33.6	34.6	28.8	33.2	36.6	53.8	43.8	27.8	18	69.6	52.2	33	25.4	35.2	34.8
ENSG00000156875	41.6	11.8	16.6	39.6	38.4	37.4	31.2	20	33.8	32.6	21.6	24	28	36	53.2	24.2	34.2	48	31.2	43.8	38.2	49.8	17.4	39.4	56.6	48.4	33.8	31.4	37.6	23.4	5	47	24.8	18.8	33.4	31.2	45.6	45	40.6	80	48	37.4	45.6	22.6	45.4	38.4	34.4	18.8	26.6
ENSG00000156876																										17.4																		39.8
ENSG00000122435	38.4	14.4	37.4	27.8	18	51.8	49.4	16	35	61.4	29.2		33	25.8	52.6	58	42.2	37	24.2	44.2	28.8	25	49.6	23	19.6	22.4	39.8	48.8	10.2	47.8	16.6		32.4	14		52.2	80.4	47.6	82.2	37.6	71		54.2	42.4	17.4	55.6	36.8	41.6	22.8
ENSG00000122477		96.6			91.4																								92
ENSG00000137992	49.4	55.2	71.6	52.6	76.4	57.8	45.6	39.2	46.2	42.8	27.6	33.4	63	28	68	12.8	69	80.2	46.4	77.2	74	61.8	50.6	49.8	46.6	77.6	64.2	25.4	85.6	28.8	25.8		61.8	22.2	27.2	14	20	17	13	31.8	9.8	19.4	52	13.8	66	16.2	75.8	14.8	53.2
ENSG00000137996	16.6	19.4	14	8.8	36.8	18.6	1.2	29.4	27.4	1.4	14	31.2	40.8	3.4	43	4.2	48.2	7.6	35	7	48.6	5.8	54.8	32.8	17.4	17.6	17.8	3	69.8	41.4	47.4	10.6	8	4.4	40.2	19	5.2	29.8	46.4	14	31.2	48.8	3	17.8	14	47.2	80	18.8	14
ENSG00000079335	48.6					56.4	53	47.6	82.4	28.6	51			18.2	54	20					77.6	49.6	67	82	59.4	97.6	35.8	34.2						83.4									44.2				78.4		83
ENSG00000181656																																				95	94.8	97.4
ENSG00000162692	96.2		99	98.2	99.6	97			93		93.6		94.4			89.4	99.8	95.6		95.6		96.2	97				95						99.8										96			98.2	94.6		99.6
ENSG00000162694	54.4		60	32.2	31.8	38.2	62.2	48.2	43.4		58.4	72.6	59.6	36.8	38.2	41.8	32.6	82.2		75.4	35	48	80.4	73.6	36	8.2	42.8		30.4	42.6	69.2		51.2	14.8	86.4	86.2	60.4	89.4	75.6	62.2	56.4	82	59.4	59.2	43.2	86	56.6	65.6	32.6
ENSG00000162695	51	73.2	64.8	71.6	81.4	60.4	29.8	8.2	50	20	62	37.4	34.8	44.4	84.4	43.2	61.4	74.4	33	73.4	51.8	73.8	39	45.8	70.2	65.2	42.8	19.4	78.2	40.6	13.6	25.6	57.8	64.8	50.8	30.8	43.8	36.8	56.4	53	50.8	66.2	34.2	40	86.6	29.2	66.2	69.2	51.8
ENSG00000117543	31.6	28.6	20.6	9.6	38.8	19.2	22	5.6	27	23.2	27.6	4.4	49.2	19.2	50.6	13.8	69.6	18.8	26.2	18.8	21.6	24.2	33.2	7.6	11.4	46.6	23	34.2	58.6	4.2	43.4	41.2	32.4	18	8.8	11.6	17.8	15.4	10.8	15.4	3.2	8.8	54.8	10.4	50.4	27.6	28.4	19.2	1.8
ENSG00000170989	71.6	78.2	97.4	96.4	85.4	68.4	94.2	95.4	82.8	96	81.6	93	86.4	92	75.2	70.4	87.6	92	93	93.6	81.2	93.4	80.8	94.2	94.8		94.6	94.8	87.6	98.4	89.2	93.2	95.4	93	94.4	81	88.8	82.4	85.4	94.6	82	90.2		97.6	76.8	94.8	82.4	79.8	95.2
ENSG00000118733												90.4																		81.4					94							96.2		87.2
ENSG00000060718												74.4														95.2	91.8				100			97.2	73.2	69	73.4	82.4	86.6		77.2	69				88.2		79
ENSG00000185946	65.8	57.4	75	67.4	61.2	65.2	70	64.4	57.6	71.2	61.8	77	52.4	85.6	64	82	79.6	71	65	71.4	56.2	69	46.2	46.6	64.2	45.6	76.8	77.8	67	89	65.8	81.6	69.8	62.8	82.2	81	88.6	91	73	76.6	67.4	77.6	62.6	96	71.2	71.6	78.8	70.6	70.8
ENSG00000240038	84.2	68.8	82.2	73.8	77.2	80.6	87.4	76	69.4	78	78.6	72.2	77.8	91	72.4	84.8	98.4	90.2	82.2	82.6	69.2	80.8	58	60.6	81.8		97.2	74	81	78.4		47	84.6	67.6	63	76	80.4	79.4	49.8	66	52	64.4	82.6	81.4	88.6	66	87.6	74.2	88
ENSG00000243480																	98
ENSG00000198890						42.6			51.8	72.8	44.2	50.6	59.6	57.8		32	50.8	54.4	53.6	60.4	43.4	56.2	30.8	57.8	38	17.8	61.8			51.6	71.6			50	41.2	59.8	56.4	58	52	63	36.6	48.6	60.4	67.6	90.8	47.2	59.4	35.6	45.6
ENSG00000162631												82.6																							82.4				99.8			79.4					94.8
ENSG00000134215								96.6		73.8	99			77.8	43.8	58.6	77.8		80.2				76.2	97.6		64.4		77		88		50															57.2
ENSG00000085491	48	59.2	34.6	52	56.8	26.2	63.4	62.6	50.2	46	64.6		80.2	58.6	75.6	72.4	73	64.8	79	55	65.2	80	80.4	83.2	58.2		38.8	48	46.4		49.8	94.4	63	45.2									57.6				28.8		56.8
ENSG00000162636	82.2		87.6	73.4	90.2	78	64.8	86.8	66.8		76	86	90.6	81.4	60.2	45.8	83.2	85	62.4	89.2	81.6	75.4	49.6	54.2	72.8	56.4	80.6	88	82	80.4	41.2	55.8	78.8	63.6	88	83.2	90	87.2	91.4	62.6	90.4	93.2	90.4	76.2		94.8	94.6	90.6	90.2
ENSG00000162639												59.2				45.8										43.2						75			71.4		67.4		68.2	50		75.4				78.6		85
ENSG00000134186	2	60.8	10.4	11.2	11.2	9	18.6	16.2	7	17.8	6.6	69	20.2	24.2	12.2	24.2	13.8	18	15.4	23.6	11.8	26.6	37.4	25	32.6	9.4	6	13.6	3.8	41	22	29.6	27.6	23.6	60	19.2	20.4	28.8	45	13	32.6	40.6	23.4	14	12.4	35.4	28	22.8	19.6
ENSG00000116266	4.6	2.6	6.2	4	4.8	5.8	5.8	5	3.2	27.2	10.4	68	9.4	10.8	3.2	28.8	36.2	13.8	12.2	6.2	6.4	3.6	10.4	20.4	15.4	52	10.6	33.4	10.8	34.8	24.2	79.4	6.4	5.6	63.8	57.4	73.4	60.8	71.2	63	60.8	58.8	7.2	16.6	9	65.6	9.2	36.4	1
ENSG00000162641																										88.2
ENSG00000121957	79.8	91		76			70.6	90.6	66.6	75	94.2	80.6			36			90.2	78.8	85.4	70.8	78.4	64.6	61.2	85.2	22.2	51.4	81.4		38.6	88.8				84.4	74	82.6	74.6	78.8	75.8	67.6	80.4		42		53		60.6	37.2
ENSG00000121940	1	17.6	0.8	2.4	2.8	1	4.4	1.8	2.6	1.2	25.8	1.8	37.2	3.6	0.6	40	41.6	4.4	0.6	3.8	5.8	2.6	10	7.6	9.4		1	2	35	0.8	10.6		1.4	10	18.4	7.4	26.6	13.2	31.4	50.4	22.8	20.2	1.2	18.6	49.4	29.2	17.4	12	24.4
ENSG00000085433	23.4	47.4	31.8	26.4	22	15.8	34.8	77.4	28.8	88.2	82.2	76.8	21.2	6.2	6	34.8	8.8	33.4	56.6	24.4	36.4	39.6	49.4	68.2	59.4	47.8	29.8	85.4	38.4	66.2	11.4	32.6	21.4	59.2	73.4	83.2	78.2	78.2	79	55	82.4	85	36.6	44.6		84.6	6.4	74.6	31.6
ENSG00000197780	70.6	55	67.6	65.6	38.8	72.6	89.6	72.2	74.4	55	64.8	48.2	71	51.8	49.8	49	44.4	62.8	51.4	56.6	58.6	57.8	67.4	54.8	67.8	26.8	64.4	54.8	53.8	40.8	62.8		68	57.6	46.4	56.4	59.2	61.2	32.8	56.8	35.4	34.2		54.8	74.6	28.6	65.2	35.2	88
ENSG00000215717	15.4	51	8.4	21	23.4	13.8	40	17.8	22.2	78.2	27.2	27.4	24.2	36.8	38.4	20.6	28.8	40	37.8	37.4	31.4	33.4	11	29.2	29	41	31.6	49.8	13.8	37.6	12.2	35.8	12.6	19.6	15.4	17.6	12	16.2	10.8	8.8	5.4	10.4	27	17.6	14.2	4.6	46.2	3.4	7.2
ENSG00000179902																										96.6
ENSG00000116299											88.2			98.6			59.8						95.4		94.6	86.8		96.4				96.2		83.6					91.2
ENSG00000031698	34.4	33.4	10.6	25.2	44.6	39	35.4	32.6	32.4	9.2	37.6	52	49.2	73.8	54.4	22.2	55.8	37.6	74.2	44.8	59.2	48.6	16.2	32.2	45.8	15.8	61.4	14.4	35	57	62.8	6.2	34.2	59	46.6	38.2	30.6	38.6	39.2	42.8	44.4	58.6	23.8	42.8	72	70	52.2	38.6	35.8
ENSG00000143126	96	72	96	77.8	86.8		90	93.8	96.6	66.8	94.4	56	78.4	57.8	55.8		69.6	75	37	80.4	47.2	65.4	91.2	78.4	87	66.4	86.6	63.2	78.4	61.6			78.8	83.6	61.2	46.2	51.2	52.4	59.8	73.2	63.8	65		72		79	83.8	62	86.2
ENSG00000134222												79.2						93.2	72	90.2						76.4	95			92	97				80.4	90.2	93.8	86.6	94.4	90.2	63.6	80.2				84		69.8
ENSG00000221986					95.4
ENSG00000134243	69	79	70.8	75.2	70.8	89	93.6	85.6	91.6	67.2	53.2	34.8	86.8	65.2	59.4	94	67.6	84.8	82.2	85.8	83.6	76.6	79.2	58.4	94	27.6	84.4	60.4	95.6	93.8	96	96.2	75	83.6	20.4	31.6	69.6	39.4	86.2	67.6	36.2	62.6	99.6	97.6		66.4	41.4	47.8	72.6
ENSG00000143106	33.8	65.6	52.4	57	55.4	59.8	73.8	72.2	48.8	28	50.4	37.8	61.4	76	52.8	70	58.8	66.6	69.4	69.6	54.2	58.4	54.8	57.4	56.2	7.4	63.2	30	50.8	6.6	62.2	21.2	55.6	49.2	46	60.2	52.4	52.8	37	23.6	66.4	59.4	42	35.8	46.2	29	58	57.2	57.2
ENSG00000143028		67.4	94.6	84.6	88.6		89						45.6	68.6			77.2	75.2		71.8		72				95.6			82.2				77.2												70		75.4
ENSG00000162650		89.2					56.4	66.4		42.6		51.8	80.6	63.8		69							55		57.4	46.2	60		69	58.4				65	51.6	60.4	69.4	65.6	57		77.4	64.6	73	67	62.6		60.2	56
ENSG00000174151	76.4	78	51.2	58.2	66.2	64	54.4	63.8		95.4	55.2	63.2	46	54.6	70	27.4	61.8	54.6	62.2	56.6	57.4	61.2	63	61.2	49.6	57.6	56.8	94.2	29.4	71.8	48.2	88.4	67.8	59.2	57.4	23.8	29.2	19.2	19	51.2	47.6	54	73.2	58.8		37.6	48.8	33.4	50.4
ENSG00000181754		72.8	62.8	62.4	70.8	79.8	57.8	82.2	74.8		69.6	74.4	65.8	61.4	71	46.6	57.8	64.2		64.6	72.2	62.8	59.4	79.8	41.8	21.2	62.4		73.4	54.8			66.4	63	74.6	67.6	71.2	63.4	80.4	95.4	81.4	76.4	60.4	57.2		89.6	50.6	75.8	71.4
ENSG00000156097																														83.2
ENSG00000065135	20.2	15.6	6	23.8	28.6	33.2	49.8	71.6	34	60.8	87	30.6	33.4	30.8	32.8	53.6	54.6	46.8	57.8	32.8	46.4	20.4	26	23.2	51.2	53	48.6	56.2	30.4	23	49.4	51.6	26.2	7	52	22.2	35	29.6	12.6	26.2	24.4	42.2	41.4	11	42.2	10.2	28.4	24.8	48.6
ENSG00000116337	80.6	92.2	83	77.4	77	67.4	77.8	67	55.4	59	45.8	52.8	81.6	39.6	73	77.4	72.8	73	37.2	88.8	42	49.8	50	43.2	60.2	50.2	74.4	48.8	75.6	53.6	54.6	74.4	68.8	58.8	50.2	75	66.4	78	64.2	76.4	75	51.8	44.6	26.8	44.8	80.8	76.2	58.6	81.4
ENSG00000168765	55.2	71.6	73	49.8	60.2	61.8	46.2	69.4	53.8	64.2	69.2	50.2	84.4	71.4	50.4	89.2	82.8	72.2	83.8	70.6	57.8	74.4	86.4	64	65.4	66.2	34.8	59.2	61	43.8	76.6	79.2	41.8	45	41.6	49.4	52	59.6	40.6	43.6	33.4	35.6	78.6	37.2	85.4	38.4	64.4	46.8	88
ENSG00000213366	77.2	83.4	84.8	87.8	81	84.2	91.6	86.4	86	90	86	81.2	93	93	82	92	90.4	92.4	88.4	86.8	75.4	87.2	65.2	79.8	80.4	98.8	85.8	84.4	67.4	65.6	90.6		91.4	72.6	82.4	42.2	46.8	41	62.8	75	65.4	74.8	88.2	74.6	94.8	68	84.4	72.2	89.8
ENSG00000134201	95.8		94	93	96	95.8	96	93.4	96.4			97.8			91.4			96.6		96.4		89.8			92.4		96.4			96.6			91.4		99.6	97.2	96.8	98.8	95.8	91.6	96.6	98.2	90.2	96.4		96.2		98.4	93
ENSG00000134202	83.4	70.2	82.2	82.8	82.4	89	95.8	85.2	97	91	98.2	88.4	95	88.6	78.4	95.8	92	78.2	97	74.6	77.2	87.2	87.6	88.6	93.6	21.8	90.2	89.6	87.6	93	92.6		79.2	80.4	77.6	66	58	67.2	75.6	93.2	80	79.8	88	93.6		85.6	86.6	85.2	96.6
ENSG00000198758																							92.8
ENSG00000184371	78.8	87.2	81.8	71.6	84.8	73.6	87.8	91	97.8	94	74	94.2	68.6	85.8	94.6	95	96.4	90.6	90.8	93.6	82	90	78.8	83.4	95.4		87	96.8	87.2	86.8	93.6	91.4	89	93	98.4	94	94.4	93.4	89	77	85.4	94	93	74.4	74.8	80.4	88	92	88.2
ENSG00000168710	34.8	71.6	6	21.6	31.4	31.2	43.2	25.6	39.2	11.2	12.6	87	28.6	66.6	28	26.6	23.2	57.4	52	61.4	46	37.4	44	21.2	62.2	53.6	21.2	22.4	23.8	93.8	15.8	2	5.4	75.6	90.6	65	57.8	64.2	74.6	83.4	66	86.2	76.8	89.6	58	82.4	60.2	82.2	59.4
ENSG00000143093	2.4	6.4	3.4	1.8	5.6	2.6	21.4	8.2	0.8	15.2	2.2	57	0.6	2.4	5.8	2.8	2.2	27.4	12.2	32.2	4.8	35.4	48	11.8	8.6	8.4	3.4	1.8	1.6	35	9.8	1.4	30.4	7.2	72	19	32.2	16	65.4	26.6	39.4	59.6	10.2	30.8	4.4	40.8	14.4	30	15.4
ENSG00000186150																										92.8
ENSG00000197106												88.6																91.4		98.6				90.2	86.8	96.6	89.8	92.6	84.2		97.2	90.4		91.8		99.6		93
ENSG00000116396	69.4	88.8	69.6	54.8	62.2	67.2	84.8	51.8	83.4	74.2	80	62	80.2	83.2	72.4	82.4	85.2	72.2	60	89	55.6	62.6	46.8	49.2	70.6	64.4	58	73	73.8	54			70.2	61.8	63.2	60.2	86.6	55.6	75.8	96.8	87.8	55.2	73.6	46.2		93.6	74.6	72.4	39.4
ENSG00000162775	36.6	71				47									84.6	53.6							65.6			23.2			29		76.2	76.2													67.6
ENSG00000168679			67.2	57.4										40.8	34					75							71						32.2										75.4				81.6
ENSG00000134248	46	34.4	63	33.8	46.2	43	45.6	30.6	56.6	23	42	8.4	30	46.6	29.2	45	17.6	21	20.2	36	24	19.4	19.6	19.4	37	9.6	54.4	29.4	36.2	11.6	34.4	65.2	36.2	18.2	22.4	53	55.6	45.2	46.4	49.6	40	39.4	48.6	60	58	22.4	88.2	71.6	65
ENSG00000143125																										99.6																	97.8
ENSG00000177301												87.4								92.4							93.6			89				98.4	91	79.4	77.4	68	95.6	97.4	87.8	92.8		93.6		98.6		80.2
ENSG00000143119	93.4			97.8		94.2			95.4		91.4	93.2	86.6		78.6	53.2					84	94.8	93.4	86.4	92.6		84.6					47	97.4		95.8					95.8					90.8	96			96.4
ENSG00000121931	69.6	60.6			70.2				42.8		53.2	56.2	72.2			38.4			57		48.4					49.4	62.8		59.8		81.8			62.8	75.2	68.4	57.8	55.2	74.2	63.6	67	62.4	81.2	57.6	72.2			76.2	66.2
ENSG00000156171	66.6	6.2	38.6	55.4	17.2	59	16.6	32	73.2	25.6	29.4	52.2	54.4	49	35.8	31.4	29.6	34.4	27.6	40.4	32.6	28.6	67.4	37	16.6	75.2	34.6	13.6	17.8	55.2	65.8	15.2	34	21.6	67.2	48.2	38	29.2	36	67.8	43.8	52.6	43.2	53.6	21.6	55.6	24.2	35.2	30.6
ENSG00000134255	50	0.6	19.4	48.2	10.6	43.6	4.4	13.4	35.8	14.8	6	23.8	41.6	42.2	9.6	53.6	2	17.8	19.8	19.2	49.2	37	65.4	44.4	25	50.6	6.6	7.2	10.6	39.6	5.6	60.8	37.2	13.8	34.4	41.4	51.8	53.8	50.2	58.4	50	41.6	20	62.6	20	47.2	32.2	34.8	49
ENSG00000162777	81.6					76.8		90.2	71.8	77.2	67.2		74	88	63.8	71.8	78.2		65.4				86.8		85.2	60.6		82.6				47.8		58											64.2		76.4		99
ENSG00000064886											98				99.4	97
ENSG00000173947														69.4												87.6								68.6		98.8	99.4		98.6
ENSG00000085465										85.4		70.8														72.4		81.2		83.4					82.2		80.6							86
ENSG00000116455	58.6	25.8	39	46.8	44.6	69.8	65	59.4	63.8	51.6	75.6	3.6	37.6	35.2	51.2	22.8	72.8	38.6	40	34	49.6	40.4	28.4	41.4	46.6	3.2	55.6	48.8	54.8	38	85.8	6.8	38.4	29.2	8.2	1.6	2	6.6	22.8	6.8	25.8	2.6	51.2	44.4	31.4	32.8	37.4	2.6	71.2
ENSG00000116459	27.2	45	22.8	54.8	53.2	51	58.2	70.2	55.4	24.6	48.8	9	29.6	75.4	52.6	57.4	24.6	39.8	39	46.6	54.8	71.8	59.8	64	36.4	13.4	48.4	27.4	56.2	20.4	56.2	55.8	34.4	24	8.8	32.8	21.8	24	23.8	23.2	39.2	26.2	27.8	59.8	33.6	27.6	52.8	37.4	9.8
ENSG00000143110	91.6	57	92.4	91.6	86.6	94.4	73.4		93.4				78		81.8	88.8		84.4		88	91	76.4	67.4	85.6	88.8		79.2		79	71		77.8	91.8							92			91.2	79	83.2				85.6
ENSG00000121933																										90.8
ENSG00000282608																																								94.8
ENSG00000116473	43.4	63	34	46.2	21	31.6	70.6	65.8	58.2	47.4	32.6	54.6	22.4	38	11.2	25.2	48.2	42.2	42.6	54.2	90.2	44	76.6	77.6	88.2	77.2	34.8	55.8	34.4	29.4	29.8	53.6	34	57	79.6	63.2	72.6	56.2	72	32.2	50.6	57.4	78.2	15.2	15.8	45.8	26.4	51.2	81.6
ENSG00000197852	76.2	90.6	80.2	81.2	96.4	83.6	92	68.6	83.6	71.4	70.6	79.4		80.4	64.8	91.2		77.4	60.4	80.8	96.8	71.6	86.6	94.6	56.2	18.2	81.4	62.2	88	86.2		93.2	87.8		80	70.8	59.6	57	79	76	82.8	76.4		82		60		75	75.8
ENSG00000064703	17.8	56.2	44.8	44	50.2	37.6	27.2	18	9.2	15.4	3.6	19.2	25.4	60	7	3.8	2.4	43	35.2	42.4	41	47.6	13.4	22.6	9.4	83	24	6.6	26.2	32.6	57.2	3.6	65.6	33	12.8	24.4	11.6	27	7.6		33.6	27.6	39.6	21.6	13.6		31.6	20.6	10
ENSG00000171385	88.6		87	83.4	87.2	81.4	95.8	79.4		74.6		71				93	94.6	96.8		96.4		95.4			82.8			80.2	88.8	71.8			80	84.2	60.2	74	71.4	73.2	77.8	96	77	59.6		54.8	75	95.6		76.4	87.6
ENSG00000143079	60.6	41.6	42.2	46	72.4	62.4	50.4	75.4	77.8	79	87.4	45.6	16	35.8	65.6	65.2	67.6	29.8	78.2	36.2	68.8	38	49.8	51	51.8	21.4	56	68.8	66.4	32.8	66.4		64.2	48.8	43.4	36.8	61.6	47.4	39	69.6	46.6	54.2	62.2	28.2		50.2	31.2	48.6	32.4
ENSG00000134245	59.8		71	86.2	79.2	85.6	89.8	73.6	64.8	85.6		54.2			74			74.4	77.2	89	77.6	91	78.8	79.2	97.8	84.2	67.6	84.8	70.4	45.8			80.6	62	72.4	87.4	80	87.2		47.2			82.4	71					89.4
ENSG00000007341	1.8	0.2	0.6	10.8	1	2	15	4.8	1	15.6	1.2		13.6	0.6	1		17.8	0.6	9.8	1.2	2.2	0.4	24.4	1	0.8	76	1.4	4.4	2	15.2	20		12.4	0.4						7.6			9.2	44.6	1.2		13.8		13.6
ENSG00000116489	47.8	64.6	57.8	39.6	36.6	35.8	27	69.4	46.2	25.2	83	27.8	12.8	29	39.8	14.2	23.8	34.2	13	36.6	53.4	47.8	40.2	64.8	17.6	9.4	32	33.2	66.6	42.2	35.4	64	42.4	65.6	12.2	33.8	26.8	22.2	13.8	19.6	15.6	11.8	19.2	8.8	26.4	12	27.4	9.2	54
ENSG00000155363	54.6	74.2	68.8	75.6	65.8	61	58.6	52.4	55.8	46.2	29.2	89.2	34.4	48.4	68.8	80.6	70.8	74.4	41.8	59.4	31.6	59.6	61.4	32.6	46	69.8	62	39.6	84.2	89	34	74.2	71	34	91.8	66.8	67.6	65.4	74.6	64.6	77.8	88.4	54		26.6	61.6	37.8	84	61.2
ENSG00000155366	41	66.4	56.4	27.2	25	26.4	45.6	51	43	48.6	56.8	94.2	19.4	60.8	56	56	74.6	21	77.6	23	81.8	55	70	51.6	24.6	72	39.6	47.2	53.6	96.6	48.6	81.8	48.4	92	95.2	85.6	94.6	81.8	71.8	79	68	93	35.8	96.4	73.8	75.6	43.8	73.8	78.8
ENSG00000155367		96			84.4					76		60.8														88.2		70.6	73.2	86					77							65.4		84.8				82
ENSG00000155380	96.2	91.4	92	95.4	84	93.6	97.6	88.8	93.4	91		99.6	70.6		96.8	76.2		86.8	95	85.4	90	78.4	90.4	82	87.6	62.8	81.4	88.2	80.4	98.6	58.2		82.4	73.6	99	100	99.2	100	95.6	97.8	98.2	98.4	88.6	99.2	91.8	97.4		100	94.8
ENSG00000198799	18.6	17.6	21.4	26.2	12.2	43.8	17.2	9.2	15.6	44.8	11.8	26.2	55.4	35.6	11	11.2	9.4	9.8	26.6	7.2	13	21.8	26	32.2	1.8	31.2	39.8	23.6	7.2	30.6	18.2	26.6	36.4	26.6	13.6	27.6	18	35.4	17.2	74	55.4	26.8	20.2	17.4	45.4	51.8	24.6	36	21.6
ENSG00000081026	18.6		5.6	16.2	13.8	42.8	10.2	60	72.4	79.2	55.8	52.4	27.8	64.6	70.8		68.4	25.6	77.2	30.4	57.4	47.4	81.6	68.6	60.6	29	14.8	60.2	25	57	71.4		19	43	61.8	47.2	32.8	33.2	68.4	44	71	40.8	34.8	43	56.8	78.8	39.8	63.8	10.4
ENSG00000116793	5.2	81.8	15.8	11	3.4	22.2	38.2		34		46.6	73.6	29	5	24.2	44.2	18.8	13.4		31	34.2	19.4	26.6	35.2	10.4	66.6	4.8		29.4	46	55.6	85	30.2	47.2	67	64.2	57.6	65.2	68.2	87.4	71	78.2		48	29.6	70.4	10	55	29.8
ENSG00000081019	28.8	60.8	37.8	3	29.8	20.8	21.2	12.4	8.2	30.8	7.4	41.6	8.2	12	24.2	22.2	45.8	17.4	9	12	17.2	22	7	14.4	16	12.2	17.4	23.4	12.6	59.4	1.2	64.8	8.4	54	25.6	14	10.8	16.4	37.2	54.2	24.4	11	22.8	41	8.2	6.2	17.2	10.6	25.8
ENSG00000134242															90.6	73.2							78.6								87.2	68.8
ENSG00000134262	37.8	9.8	24.2	62.8	45.2	56.2	62.2	33.6	24.8	23.2	17	43.6	42.6	66.4	90.2	71.8	73.6	62.2	40.8	70.4	52.2	64.4	43.2	55	45.4	16.2	39.6	21.4	50.2	56.2	18.2	9.4	62.2	50	13	28	25	24.2	13.4	43.8	25.8	20.8	83.2	51.8	32.8	27.8	54.2	19.6	56.8
ENSG00000118655	18		66																											32.6	81.4	58.2												19.6
ENSG00000163349	17.6	58.2	57.2	47	49.2	39.4	29.4	25.6	17.6	33	26.2	52	42	24.4	53.4	51.2	24.8	50.8	38.6	47.2	40.8	55	21.8	28.2	47.6	35.8	15.4	30.8	70.4	63.4	33.4	35.8	24.4	51	24.4	68.4	62.8	23.6	76.4	50	59.8	15.6	35	39.4	34	44.2	30	37	36.8
ENSG00000116774	93		91.2	93.4	88.8	76	77.4	84.6	83.2	98	85.4		93.6	97.4	76.6		91.8	87.8	89.8	86.2	96	86	90.4	91.8	86.4		91.6	96.2	93.2		93.6		93	93				90					78.6		89.2	97.4	95		94.2
ENSG00000134207																																				90.4	91		99.4
ENSG00000197323	30.8	25.2	48.8	27	12.8	23.4	40.4	27.8	33.2	18	32.8	33.6	29.8	55.2	19.6	66.4	48	53.2	19.6	52.8	32.6	54.4	38.8	39.8	42.8	42.8	51.8	25.8	14.4	82.4	4	38.2	41.6	53.4	28.6	29.2	30.2	27	14.8	36.2	13	18.4	44.6	70.6	10.6	16	38.8	17.8	49.2
ENSG00000116752	33.6	81.8	55.2	63.6	72	28.2	42.4	51.4	37	40	43.2	63	33.2	59.8	93	51.4	42	44.4	37	48.2	41.8	47.8	33.6	35.6	48.6	16	40.6	36.2	75.4	96.6	55.6	36.4	52.2	56.6	50	72	61.2	69	54.8	34.2	66.2	65.4	69.6	94.2	73.6	67.6	46.2	83.2	17
ENSG00000175984		96.6						95.8		85.8									87							16.8		77.2																	64.8
ENSG00000116748		89.4
ENSG00000213281	46.2	42	48.8	64.4	56	60.8	66.6	73.6	58.2	47.6	71.8	38.2	26	34.6	59.2	57.6	66.8	46.2	49.6	30	63.2	74	45.6	76.8	36	52.2	49	53	61.6	38.6	75.8	58.2	82.6	44.6	54.4	29	51.2	39.4	43.8	77	43	32.4	74	23.2	34.6	29.6	66	37	75.4
ENSG00000052723	9.4	35.8	9	22.8	28.8	14.4	35.4	19.2	25.4	28	16	9	32	9.8	25.4	17.4	2.8	5.2	7.2	2.6	0.8	1.6	5.2	4.6	2.6	13	4.4	26.6	7.2	22.8	8.6	32.6	42.4	21.8	5.4	12.4	15.8	16.2	19	11.4	3.2	3.4	19.6	18.2	0.8	6.2	15.4	2.4	23.2
ENSG00000198765																										75.2
ENSG00000134200																																		99.8
ENSG00000134198			85.6	87.4	86.4		88.2											82.8		84.8		86.4		97.2	94.2							90.2	85.6																92.6
ENSG00000134259					86.6																												93.6										92.6
ENSG00000173218	46.6		47	62.4	70	50	83.6	73.8	59.4	60.2	58.8		59.2	67.6			49.8	55.6	51.8	57.2	41.6	60.8	63.2	48.2	43.4	41	59	59.6	34.4		33.2		80.6										83.8		33.8		61.6		46.4
ENSG00000118729	98.2	88.2	76	91.8	77.8	96.8	98.6		98.4									96.4		92.2		94.4					99.2		83				98.4																96
ENSG00000177551																														66									81					66.4
ENSG00000163393	90		78		28.6			71.8		76.6	67.8	78			67.8	83	26.8		55.8									63	62.6	55	84	74.2	53	60.2	80	68.6	87.4	75.4	71.6	77.8	82.2	76.8		66.4		77.6	75.6	74.8
ENSG00000163399	72.2	99.4	84	60	72.8	61.2	49.6	64.4	43	74.6	57.4	85.8	65	70.8	71.6	39.2	44.8	88	38.6	82	62.6	99.4	92.8	94.8	66.6	71.4	92.8	74.6	83.6	87.4	9.2	36.2	60.2	38.4	83.8	89.4	87.2	86.8	75.2	41.2	79.8	94.8	28.4	74	91.8	86.6	69.8	78.6	48
ENSG00000116815	43		35.4	26.8	42.2	37.8	76.8	57.2	53	37.8	48.6			20.6	31.4	33.4		10.6	45	8	27.2	34.8	67	62.2			40.8	32.2	37.2			83.8	28.4														32.2		48.8
ENSG00000143061					70.8			94.2		65.6	89.2	81.8		94.6	88.6		81.2	89	32.6		86	93	87	77.6	87	74		74.6	66.8					61.6	82.2	79.4	79.8		81			87.2					84.4
ENSG00000116824																87.6							87.6									83.6
ENSG00000134247	93		97.4	91.2	41.8	89.2	75.4	47	83.6	61.4	48.2	55.4	59.4	74.6	88.2	82.2	68.4	71.6	21.6	74.2	91.4	53.8	86.4	71	87.6	84.6	89.2	71.6	55.4		84.2		79.4	57.4	48	38.2	33.8	55.6	57	95.2	57	36.4	85.6		85	45.6	80.6	45.8	41
ENSG00000116830	25.8	82.6	33.8	26	43.2	23	20.2	53.6	20.2	26.8	46.2		28.2	35.8	28.6	52.4	31.6	64.4	54.2	56.6	52.2	58.4	47.6	59.6	52.6	8.6	36	18.8	52		79		52	51.4		67.4		70		53			23			41.8	42.4		36.8
ENSG00000134253		88.4			85.2		85	84.6		83.8	85.2	45.4	78	91.8			82.8				74.4	80.4			92.6	51.8	85		83.6				82.6	66			61			79			85				89.6		78.6
ENSG00000134258											94.8						92.4
ENSG00000198162	55.6	37.8	47.2	39.8	42.4	21.8	73	29.8	42.8	37.8	34	36.4	44.4	45	17.8	50.6	73.2	44.8	28.2	35.6	33	44.4	15.4	42.6	56.6	49.6	42.8	43.4	19.8	49.8	16.6	29.2	55.4	16	36	34.2	38.2	18.4	36.4	22.8	27	45	59.2	44.8	58.2	22.6	10.2	26.4	14
ENSG00000183508		97.8	83	96.6	86.6	98					93.8			91.4	88.8	99.8	94.8				93.8		87.4	93.8	81.8	96.6			88.4			98.4	90.2	68.6									80.2		88.6		78.2
ENSG00000196505	31		27.2	11.2	12	7.8	24.4	18.6	23	10.8	17.8		32.2	15.6	4	21.4	39.4	11	1.8	10.6	16.8	12.4	58.8	39	1.2	19.2	34.4	6.6	12		18.8	28.4	12.2	3.2									27.4		11		8		18.4
ENSG00000065183	67.4	82	66	80.8	82.2	85.6	72.4	70	72.2	60.4	30.4	10.8	52	58.4	79.6	56.6	70.2	70.6	73.4	66.2	63.4	63.8	49.2	46.2	66.6	39.6	65.2	56.4	73.6	20.6	71.6		75.8	46.4	32.4	26.6	49	31.6	27.4	9.4	9.8	26	71.8	33	73.4	28	57.8	19.6	64
ENSG00000155761																			87							83.4								83.2
ENSG00000092607	77.4	84.6	59.6						82	95.4	99																92.8	97.6			62														96.4
ENSG00000116874	44.4	11.2	26	24.4	7.6	32.2	24.8	9.4	24.6	32.6	46.8		42.4	29	13		74.6		20.4	61.8	50.2	27.6		46.6	32.4	81.8	47.8	28.2	39		35.8		32.4										36.2		44.4		44.8		25
ENSG00000116882																																													79.6		98.8
ENSG00000203859													96
ENSG00000143067	79.6				73.4	76.2			85.2		70.8		93	42.8	75.4		49.4									48.4			60.6		74.4														56.8		65
ENSG00000092621	93.8		91.2	85.8	90.8	93.8	99	91.2	93	92.2	84.4	88.6		96.6	97.6		94	92.8	85.4	91	94	85.6	94.4	96.8	79.4	79.6	93.8	93.6		95.8	78.4		95	84.6	94.2	64.2	73.4	64.2	72.2	60.2	44.2	83.6	98.4	96.8	82.6	46	90.6	56.4	70.6
ENSG00000134240											99.2													96.6		98		99.6																	67.2		100
ENSG00000134193																	99.4						95.2
ENSG00000134249																										93.4
ENSG00000134250	26.6	72	32	52.2	50	29.6	50.8	28.8	30	24.8	22	95.4	67.8	31.8	26.2	43.8	62.6	59.8	14.2	50	78.2	47.4	51	54.2	55.2	51.6	23.2	16.4	69	98.2	8.6	36.6	30.4	97.4	95.2	75.6	78.8	84	90.8	84.2	84.6	88.6	39.6		41.4	88.2	81.4	84.2	48.2
ENSG00000265808	24.6	76.2	15.4	15.8	30.2	12.8	15.2	22.6	28.8	7.8	58.6	7.4	41	26	30	6.6	35.4	18.4	16	11.2	26.8	11.4	24	3.6	33.2	76	10	9.2	11.6	24.8	46.8	50.4	12.4	70.6	11.8	5.8	9.8	5.2	7	7.8	3	9.2	7.8	26	56.4	4.4	7.6	5.8	12.4
ENSG00000273136	79		81	76.8				89.8		88				76.6				84.4	80.2								87.8	85.4			61.2	86.8	79										84
ENSG00000198019																																96.4
ENSG00000171943	33.8		15	18.6	33.8	60.8	35.6	43.8	57	64.6		47.4	16		59.8	52.6		65.8		60.6		53.4					67	63.2		70.2	28.8		20.6		53	31.4	51.6	46.2	58.8	26.8	40.2	26.2	19	42.2		49.2	84.4	29.2	6.6
ENSG00000266338	44.8		47.2	39.8	70	42	43.6	57.4	38.8	56.2	49.8	74.8	32	62.2	75	65.2	58	40	46	38.2	55.8	31	64.8	53	37		59.2	61.6	74.2	84.4	37.6	88.2	33.4	46.6		74.4	83.6		63.8	81.2	74.4		42.8	91.4	75.8		61.6	79.8	39.8
ENSG00000196369																														87.2														90.2
ENSG00000162825																														66.8														61.8	80.6
ENSG00000117262																															57.2
ENSG00000174827																														78.2														79	63.4		89.6
ENSG00000265491	58.8	78.6	54	75.4	82.4	47.8	81	51.4	45.8	48.4	55	15.6	4.6	29.2	51.2	6.6	11.2	82.6	28	80.4	55	85	73.8	80.2	71.2	9.8	60.4	57.4	78.4	47.6	45.6	29.4	87.2	10.8	17.2	4	16.6	0.8	4.4	5.2	0.2	5.4	53.2	59.4	8.8	1	3.6	14	75.2
ENSG00000186141	19.4	23.8	16.4	25.4	14.6	9.4	10.4	17.2	11.2	5.6	13.2	29.4	17.8	13.6	45.6	1.2	60.4	44	49.4	40.2	10.4	30.8	0.8	10.2	25.8	67	25.2	8	16.8	20.6	14.4	0.8	27.4	10	45.2	34	36	29.8	27.2	20.6	31.8	54.6	5	22	51	21.4	22.2	60.2	12.4
ENSG00000131788	42.8	76	20	58.8	15	33	29.4	41	56.8	15.4	24.2	5.6	13	6.8	13.2	24.6	26	15.8	13.6	16	24	27	48.4	66.4	31.2	50.4	5.6	14.8	23	18	26.4	1.4	44.8	19	13	27.2	31	40	39.6	20.4	17.6	11	14.6	26.2	20.2	10.8	40.4	24.6	35.2
ENSG00000198483		90.4	79.8	56.2			72	96.4	78	83.4	93.4	58.8						55.2	89.2	68.2		58.2			53.8			84.4		46.6			74.8		58.6	78.8	76.6	81.2	51.4	69.6	47.6	66.2		47.8		64.4		66.2	58.2
ENSG00000143127			98	93	87.2		93.6	92.2	98		90	96.2		90.8	96.8			95.8		94.2	88.4		90.4			45.4	98.2		96.4	81.4	96.6		79.2			95.4		86.8						82					93.8
ENSG00000131779	12.8	47.6	7.8	30	44.6	39.6	18.6	46.4	43.6	15	6.6	53.4	29	30.2	39.2	17.6	31.4	27	17.4	34	43	18.2	18	43.4	5.4	0.8	16.4	5.8	29	11	34	64.8	21.8	5	69	63.8	62	67.4	62	17.6	68.4	70	12	17.8	41.2	73.4	21.6	55.6	18
ENSG00000265241	22.8	87	37.6	40.2	18.2	31	39.2	56.8	25.6	6.8	55	10.8	49	20.6	17.6	8.6	11	49	42	34.6	15.4	18.4	1	1.8	31.6	1	52.4	23.2	45.6	9.6	62	1	31.6	28.2	27.2	3.8	6.8	3.6	4.2	11.4	4.4	7	26.6	9.2	25.4	9	24	4.4	18.6
ENSG00000271601	50	81.6	6.6	18.2	13.8	37.6	17.8	76.2	52.6	68.4	56.2	76.4	23.6	43.6	45.8	19	36.8	15.8	69.2	13.2	90.4	43.6	73.2	82.8	64	59.6	28.4	79.2	15.8	40.4	70	8.2	20.2	46.4	74.6	67.6	68	75	41.6	13	30.8	71.4	12.6	17	14.4	55.6	39.4	40.4	65
ENSG00000272031												87.4																		67					87.8	88.2	83	89.6	73		93	86		62.2				87.4
ENSG00000121851	16.8	66.8	10	12	57.6	23.4	27.2	32.8	57.6	6.2	41.4	26.6	36.4	15	14	23	33	28.4	24.4	25.2	42.6	6	24	28.8	27.2	19.4	13.6	32	61.6	7.6	35.2	13	6.8	23.4	42.4	32.4	27.2	43.8	28.8	40.2	17.8	18.6	12	20.8	39.4	48.2	25.6	42.4	30.2
ENSG00000168509		61.6			94																								95.6																78.2
ENSG00000271425										70.2
ENSG00000268043	36.8		31.2	28.6	24.2	37.8	16.2	21.2	21.8	33.4	37.2	51.6	15.4	15.8	55.8	28.2	99.2	37.2	34.4	32.4	98.2	18.6	48.4	16.4	11	18.4	36.2	29.6	30.4	59.8	44.6	14.6	16.4	33.6	52.4	43.8	46	58.6	54.2	76	55.2	45.2	17.8	64.6	82.2	66.6	28.2	53.2	47.6
ENSG00000131791	64.2	36.2	74.6	69.6	71.2	68	66.4	64	38.6	73.8	81.4	60.2	73.2	80.4	63.4	70.2	95.6	59	43.8	55.2	68.4	64	68.8	61.2	73.8	64.2	14.2	77.2	84.8	71.6	43.6	36.8	76.8	49.6	73	26.2	30.4	32.6	54.2	51	39.6	33.4	51.4	72.8	78.8	46.4	16.4	45.6	78.4
ENSG00000131781										97.6	97.8		69.4				99.4						97					96												96.6					84.2		80.6
ENSG00000131778	77.4	9	97	72	79.8	60.8	65.4	20	65.6	24.2	17.2	67	31.2	35	26.4	26.8	57.6	54.2	9.4	63	37	50.4	26.6	31.8	15	21	54.8	28.4	62.2	30.2	63.6	25.6	89.8	17.2	77.8	34.6	55.2	44.8	66.8	33	52.6	47.2	63.2	26.2	82.2	52.8	13.8	46	64.8
ENSG00000116128	47.8	76.8	48.2	65.2	70.2	49	69	41.4	42.8	36.8	6.2	12.2	52.2	39.4	28.2	33.2	32.6	70	13.4	70.8	57.2	63	58.8	56.4	50.8	47.2	36.4	38.2	48.8	28.6	29.2	26.4	70	63.2	5.6	48.8	39.4	50.8	46.2	46.8	28	9.8	76.6	21	40.6	35.8	25.8	24.8	62.6
ENSG00000162836	77.8	57.6	69.8	67.8	62.4		79.2	63.6	73.8	69.6	60.6	74.6	54.4	66.8	42.4	45	60	55.6	51.6	53.6	48.4	46	28.2	37.8	57	51.2	80.2	54	67.2	84.4		93.6	81	62.4	84.8	67.8	62.6	69	58.8	69.8	61	76.6	68		54.8	68.6	60.2	68.4	79.8
ENSG00000265107			94	93.4	98	86.2									95.8														96.6				95.2														92.6
ENSG00000263956	41		14.8	21.6	62.8	47	44.4	38.4	25.6	45.6	28.8	55.6	19.6	26.4	31	32	33	24.6	24.6	20.6	66.8	15.6	55	17.4	25	44.2	33.4	34.6		54.4	36.6		9.4	16.4						67.6	51.2		53.4	42.8	72.2	52.6	24.4	68.2	40.6
ENSG00000270629	50.8		62.4	38.6		38.2	16.6	60.8	35	45	64			40.8	47	52.8	50.6	26.2	58.4	15.2		6.2	55.6	29	56	44	49.8	51.4			51.6	44.8	47.8										35.2		39.8				42.2
ENSG00000178104	69.4	44.2	80.2	92	55.8	74	86.4	83.2	88.6	67.6	99.2	41.4	80.2	85.4	64.2	59.4	67.2	95	78.8	91.8	91.6	74.4	46.8	54.2	94	52.2	83.2	99.4	80.6	17	45	84.2	63.4	75.8	27	36.2	15	33.6	34.6	71.2	27.4	29.4	91	23.4	64.2	41	47.8	29.2	54.4
ENSG00000269713	38.8	32.6	34.4	35.8	42.4	20.8	17	46.6	31.8	30.8	31.2	82	12.4	56	24	43.8	23	66.6	44.6	61	68.6	23.8	24.4	20.4	24	46.2	44.2	46.8	54.4	70.2	36.2		44.8	32.8			75		60.8				14.6	79.6	61		43.6		26.4
ENSG00000271383	59.6	93.4	57.2	43.6	51.2	52.6	35	46.4	44.6	65.6	43.4	80.8	53.4	43.2	72.2	60.6	66	48.6	57	48.8	60	36.2	43.6	30.6	51	32.6	48.4	54.8		75.4	55	29.6	41.6										26		50.2		77.2		55.2
ENSG00000150337																																94.6
ENSG00000203814																																99.4
ENSG00000184678		75	91.4	91.6	87.6	99.8	100	97.2	97.6	98	94.6	95.8	89.2	95.2	96.8	98.4		95.2	99.4	98	98.2	95	95	98.8	93.8	89.4	91.4	98.6	81.2	99.4		95.6	95.6	82.4	92.2	88.4	89.6	84	88.2	86.8	85	95.2	99.6	99.6	79.8	77	96	93.6	94.2
ENSG00000178096	39.4	31.2	47.2	46.8	58.4		12.2	19.8	52.8	17.6	27	7.8	30.8	38.6		24.4	30.4	36	20.6	41.4	24.8	45.4	41.2	26.2	40.2		38	20.2	29.4		27.2		27.4		19.4	37.8	19	24.6	55	13.2	25.4	31.6			18.2	16.6	40.6	52	57.2
ENSG00000159164			78.8	82.6			79.6	76.8				72	90.2					72		75.8		70.4			68.6					27.6	77.4		74	66.6	66.8	76.2	77.6	80	62.2	96.4	81.8	80.8		9.8		96		82.4
ENSG00000143368	24.6	29.8	43.6	62	43.4	57	72.4	55	23.8	62	46.2	15.4	34.4	58.2	37.6	54.2	52.8	47	34.8	57.8	42.6	73	38	74.4	47.8	8.2	44.8	48.4	11.6	28.4	74.4	30	56.4	67	44.6	41	23.4	41	29.2	30.6	21.8	34	58.4	60	67	6	54.6	23.6	36.8
ENSG00000014914	85.8		80	87.4	89.6	81.4	73.6	77	83.8	70.4	77.6	67	70.6		79.6	83.6		85	61.6	78.4	88.4	98.6	91.8	88.8	77.4	96.8	63	66.2			53.4	73.6	79.8	91.6		95.6	77.8		67.8	70.8		69	79.4				74.6		61.4
ENSG00000264522	65.2	56	63.8	42.8	17.2	49.4	62.8	37.2	39.8	5.4	6.2	91	55.2	75.4	66.2	29.6	3.6	53	40.4	56.4	47.8	46.8	60	40.8	33.4	57.2	82.6	18.8	40.4	52.4	14.2		36.8	80.6	99.4	79.4	88.8	75	94	74.2	80	90.8	29.8	33.4	30.4	67	30.4	81.6	31.2
ENSG00000136631	12.8	7.8	22.4	13.6	37.2	13.8	26.6	7.4	6	4.2	1.4	0.6	4.2	8.8	7.2	6.2	9	12.2	1.6	26	40.4	9.8	22.4	16.2	7.6	1	4.2	4.4	53.6	5.6	2.6	12.2	3.8	2	1.2	2.4	4	0.8	5	11.4	8.8	0.6	25	13	10.2	2.6	3.8	3.8	19.6
ENSG00000023902	86.4	86	80.6	83.6	97.8	74.6	74.4	95.4	84.6	82.8	79.8	55.6	95.6	85.8	71.4	65.4		36.2	96	59.4	98.6	57.8	95.4	91.2	92.8	71.4	71.6	86.6	85.2	67.8	46.2	47.4	73	89.6	53.6	56.8	67.4	65.2	76.6	90	80	43.4	86.6	87.2	87.6	74.8	76.2	47.4	86.6
ENSG00000143401	50.8	51	58.2	48.2	41.4	40.6	56.6	33.4	46.6	43.4	52	79.6	19.2	27.6	36	74	41	54.4	48.4	52.4	64.2	54.2	42.4	52.2	59.2	70.8	35.2	45.4	26	61.4	96.6	62	48.8	43.6	80.6	42.2	52.2	50.4	53.2	73.2	41	69.8	63.2	38	37.2	59	24.8	39.6	34.6
ENSG00000118298																																								93						88.8
ENSG00000117362	17	18.8	63.2	53.2	6.6	11.4	14.6	45.6	11.6	33.4	17.4	51	11.6	20.6	11.8	23.8	18.6	18	23.4	40.6	60.2	68.8	46.6	70.4	20.2	38.4	33.6	37.2	18	51	1.4	2	59.4	22.2	67.6	44.8	58.4	43.4	27.8	27	12.8	59.4	27.8	63	6	59.6	13.4	20.6	61.4
ENSG00000118292			70.8	63.4												75.8		71		47.8													65.6			86		83.2		82.2						93.4
ENSG00000159208		87.2	94.4							97.6		83.6	90.4					93.4		92.8		91.8						96.8		96				92.4	79	90	86.4	94.4	81.4			83		91
ENSG00000266472	24	22.4	62.6	37	33.6	17.6	3.8	11	41.2	6.2	11.8	17	31.8	28.2	12.4	16.4	15.6	25	19.4	33.6	22.8	35.6	7.4	18.4	6	44.6	40.4	7.8	21.8	8.6	23.4	26.6	37.8	34.4	26.2	45.2	29	40	30.2	42.2	49.8	40.2	24.4	39	12	31	21.4	59.6	10
ENSG00000117360	19	23.4	13.4	32.6	33.2	25.2	56.4	9	21	16.4	16.6	49	82.2	41.2	14.8	64.4	66.8	25.4	8.6	14.6	8	27.4	21.6	4.2	29.4	3.2	11.4	8.4	37.2	31.2	63	3.4	29.8	7	51.6	32.6	20.8	30	41	28.4	42.6	45.8	35.8	51.8	49.6	26.4	25.4	43.4	34.6
ENSG00000163125	21.6	10.4	47	48.8	44	21.6	26.4	14.4	15.4	42.4	6.8	7.4	38.4	20.4	40.6	10.2	29	38	28.2	35.6	49.8	53.8	11.8	49.2	25	21	16.2	38.4	29.6	11.2	42.8	13.2	54.8	4.8	15.8	8.8	24.4	14.2	25.2	11.8	6.2	11.4	30.8	17	22.8	3.4	18	8.2	56
ENSG00000143374	5.8	61.6	11	18	57	36.2	16.8	27	12.8	10.2	47.2	13.8	46	20.8	52.8	12.2	3.8	5.2	38.6	19	48	17.6	24	37	7.8	4.6	3.2	7.6	59.8	3.6	27.4	9.8	10.2	13	19.4	3.4	5.6	8.8	14	9.2	3	6.6	11.2	3.8	50.4	23.8	37.2	5	6.2
ENSG00000143369	95	95.6	91.6	93.2	89.2	89.4	99.8	98.6	94.2	91.2	100	70.6	78	82.2	79.8	91.6		99.6	95.2	100	97.2	90.6	83	87.2	79.4		88.4	83.2	91.2	82.4	90.2		90.6	93.4	71.6	85.8		70	90.2			78.6	99.2	79	84	89.4	89.6		80.4
ENSG00000143382	83.2	92.2	88.6	82.2	80	75.6	95	85	84.8	90.6	95.2		82.6	92	65.2	85.8	83.4	88	77.6	76.2	93.6	89.8	86	84.8	98.4	94.4	76.2	94.6	78.4		97.6	59.2	92	94.6									97		75.6		93		66.8
ENSG00000143384	45.4	39.4	55.6	48.2	76	85.2	75.4	49.2	37.8	67.4	52.8	95.2	55.4	55.6	52.2	27	71.2	58.6	73	69	89.8	94.8	56.4	75.4	54.6	30	22.8	54.8	70	97.4	27.8	40.2	67.2	87.2	93.6	83	88.2	78.4	86	77.8	86.8	90.8	91	97	91.4	72.4	53	91.8	57.6
ENSG00000143420	3	5.6	10.6	2.8	0.6	1.2	9.8	36.2	3.8	10.4	65.6	45.4	1	7.8	1.4	7.2	3	4.4	27.6	3.2	8.8	2.2	17.2	3.4	10	17.2	5	20	7.2	35	42.6	1.8	1.8	2.4	44.2	30.2	17	18.6	14.4	35.2	15.6	36.4	21.6	24.2	3.6	15.2	2.2	34.4	3
ENSG00000143457	20.6	44.4	32.4	32.8	51	33.2	15.6	47.4	29.2	64.8	52.8	41.8	66.2	54.6	57.6	53.2	79.2	54.6	82	49.2	45	64.4	56	73.4	27.2	34.4	39	61.2	19	36.8	38.8	88	48.8	37.2	45.4	43.4	23.4	24	48.4	45	31	28.6	63.8	14.8	67.2	54	12.2	30.6	21.2
ENSG00000143452																										79.8
ENSG00000163131	94.6		99.2	98.6	92.6	95.2		96	96.2	93.2	86.8		93.2	96.6	90	84	98.6	94.6	92.6	97.6	94.4	99.8	80.4	91.4	92.6		93.8	93	91.2			18.6	98						95.8	99.8					93	93.6	94.4		94.8
ENSG00000143387	94.2	99.2	99.6	87.2	93.4	92.8	99.2	85.6	87.6	98.8	94.6		72.6	91.6	96	75.2	92.8	98.4	96.4	95.8	95.6	93.2	87.8	98	92.6	96.4	96.6	94	98.2	90	98.8	74.2	82.6	87									96	97.2			97.2		85.8
ENSG00000143437	19.2	2.4	22.2	11.6	8	17.6	13	36.8	19.8	27.2	3.6	5.2	51.4	13.2	17.4	9.6	28.8	5.4	8	5.2	19.8	8.4	11.4	12.6	36.6	49.6	3.2	15.4	2	8.8	52.6	6.8	2.4	39.6	1	23.4	8.6	21	5.4	22.2	32.8	4.8	33.4	7.6	14	5.4	30.2	10	14.6
ENSG00000143379	0.8	6.6	4	1.4	1.2	3.2	2.6	0.8	1.6	0.6	0.8	4.6	0.8	5.4	8.4	6.2	1.6	1.4	5.2	2.8	2.4	9.4	8.2	2.4	2.8	13.2	2.6	0.2	1.4	19.8	37.6	9	3.4	3.2	5.6	3.6	5	14	10.6	16	16.8	5.8	7.2	20	8.4	9.8	5.4	20.6	12.6
ENSG00000143418	43.2	19	37	45.6	30	21.2	25.6	58.8	44.2	71.4	49.4	80.8	71.8	45	49.6	22.2	61.8	50.2	58.4	46	58.4	28.8	71.2	31.6	52.8	64.8	64	75.2	27	20	4.6	23.2	27.8	54.6	91	68.8	88.6	79.4	92.4	71.4	85.8	89.8	52.4	27.2	59.2	81.8	70.4	77	27.4
ENSG00000143412										95.2				71.8			67.6											97.4												74.2					80.2		86.8
ENSG00000143409	68	35.8	43.8	43.2	70	68	57.2	45.2	54.4	29.2	67.6	76.4	53.4	65	49	60	40	21.8	77.2	24	64.8	25.4	51.4	39.4	15	42	56.4	41.6	64.2	42.8	73.8	90	34	25	88.8	66.4	79	67.6	84.6	81.4	78.6	77.8	59.8	70.4	72.8	75	71.6	60.4	56
ENSG00000143363	2.4	11.8	10.2	26.2	83.2	10.2	9.8	3	14	10.2	4	7.4	38.2	55.8	11.8	2.4	12.8	15.4	17.8	36	19.2	29.4	11.2	15	4	60.8	32	4	76.6	3	6	42.4	16.8	2.4	8.8	2.6	9.8	0.4	13.4	4.4	4.4	12.2	16.6	3	50	6.2	22.6	1.2	31.6
ENSG00000163141										57.2	99								77									64
ENSG00000143443													34.6	48.4			44.2									85.2								38.6											39.2
ENSG00000197622	38.8	70.8	72.6	47	69	63.6	36.8	47.6	24.6	7.6	14.4	29.8	79.2	31.2	48	13	36.8	55.6	17.8	62	28.6	45.2	68.4	36.2	42.2	44.8	55.2	16.2	81.2	21	6	17.6	65.6	82.2	44	57	68.2	65.2	38.4	25.2	37.6	42.2	91	24	48.2	40.8	42.6	52.4	50.6
ENSG00000213190		97.8		92.4	88.2		89.2	95.2			56.2	84.2	90.2	85.8	72.8	71.6		71.8	55.4	84	92.2	67.8	78.8	88.6	73.4		69.4		96.8	78	78	82.6	83.6	87	80.2	96.6	92.4	95.8	83.8	91.2	95.6	91.4	99.8	74.2		99.4		95.4	39.6
ENSG00000143458	50.8	73.4	58.6	49.6	48.6	29.4	53.4	38	38.4	45.2	48.6	57.2	77.4	47	47	34.8	55	45.8	45.2	47.2	43.2	35.2	20.4	24.2	28.8	7.6	58.6	44	53	64.2	35.6	30	66.2	58	57.2	40.4	34.4	46.4	61.6	56	55.8	53.8	52	71.2	48.4	60.8	56.2	49.6	11
ENSG00000143434	60.4	87.6	74.8	85.2	61.8	73	73.6	74.6	49	71.2	98.8	74.2	93.4	78.2	67.6		74.4	75.2	63.8	76.4	81.4	64.8	62.2	75.6	89.4	62.8	90.2	79	49	67.4			56	75.2	48.8	38.6	57.8	33.8	70	91	66.4	39	68	79.6	96	49.2	88.2	55.6	58.6
ENSG00000163154																86																92.2
ENSG00000163155	27.6	12	50.2	43.2	20.6		15	8.6	37.6	73.8	7.2	18.8	19.6	11.8				11.8	22.2	8.4	31.8	16.6		38.4	18		18.6	33.2	33.2	15.6	87.6		52	11	28.8	18.6	11.4	7	16.4	3.8	9.2	38.6	52.8	14	15.4	15.2	9	15.2	33
ENSG00000163156	22.2	39.8	63.2	37	27	23.6	7.2	1.8	38	11	36	1.4	12	12.6	25.2	15	6.4	13.6	8.2	29	11	21	4	2	10	9.8	44	11.2	13.8	3.2	15	58.6	23	9.2	12.2	14.6	12	9.8	26.8	23.2	12.2	14.8	26	31.2	13.4	17.6	5.2	25.6	56.4
ENSG00000163157		66.4
ENSG00000163159	5	54.8	29.6	5	1.4	4.8	11	1.8	4.8	3.8	9.6	2.6	0.4	2.8	9.6	3.4	1.8	28.8	0.2	36.8	7.6	9.4	4	0.4	39.2	1.2	12.2	4	0.4	4.8	17	37.8	3.4	1	3.4	10.6	1.8	1	5.2	3.8	2.6	1.2	3.2	21.8	4.6	2.6	2	11.6	55.4
ENSG00000143398	32.6	20.6	31.6	28	17.8	47	16.6	18.2	30.2	29.4	19.8	13.6	23.4	44	69.2	1.6	13.8	47	51.6	51	41.6	43.4	12	25.2	17.2	26	35.6	18.2	10	12.2	7.8	19.4	39.8	20	7.8	6.6	4.8	18.6	24.8	11.8	13.4	11	55	3.8	28.8	8.8	11.6	24	29.2
ENSG00000159352	19.2	34.8	44.2	19	22	24.2	28	37.2	42.8	13	51.2	8.8	16.4	33	23	37	41.6	19.4	10.6	33.6	38.8	32.2	32.4	33.2	40.2	43.6	33.2	35.8	14.2	13.4	68	49.6	16	3.6	11.4	25.6	12	10.2	17.4	13.2	12.8	12.8	10.4	61.4	12.2	38.8	16	24.4	61
ENSG00000143373	19.2	26.2	23	29.4	30	21.6	16.8	30.8	32.4	39.4	17.6	15.2	20	29	29.2	17.8	10.2	21.2	16	30.2	12.4	39	15	14.6	22.6	17.8	23.2	37.8	12	22.2	1.8	56.4	23.2	31.8	13.4	23.4	23.2	41.4	7.8	37.4	15	29.4	51.6	12	20.6	33	18.6	7.6	50.4
ENSG00000143393	3	42.4	0.8	2	17	8.6	17.8	2.2	3.2	1.6	1.2	8	0.6	3.8	1	1.6	0.2	1.4	3	3.2	0.6	1.2	0.6	1.2	0.6	0.8	7.2	0.4	2.8	4.8	19.6	0.2	1.8	1	2.4	2	1.6	5.2	0.6	11.6	6.2	1	0.8	2	2.6	2.4	1	2.4	5.2
ENSG00000143390	29	57	8.8	13.4	10.4	20	30.6	41.4	16.2	44	12.6	42.6	59	38.8	21	40	76.8	32.2	59	49.2	64	47	59.6	43.6	49.6	18.4	52.4	39.6	19.6	65.2	28	41.8	29.4	19.4	42	12	37.4	24.6	29.6	44	20.6	37	60.8	73.4	71.2	47.8	5.8	24.2	45.8
ENSG00000143416	83.4	82.6	88.8	84.6	85.6	77.8	95	93.2	85.4	99.8	88	93	90	75.8	89.8	85.8	81	91.2	82.4	82.8	55.6	100	77.6	93.4	87		87	93.2	73.4	95	94.4	98.8	90.2	94	95.8	78.6	87	88.2	87.4	81.6	75	87.8	80.8		74.6	73	80.2	81.4	83.8
ENSG00000159377	17.4	49.4	42.4	22.2	27.6	32.4	21.4	17.2	36.2	9.2	24.8	11.4	28.8	52.6	23.4	39	23.6	21.4	19	31	31.8	21.4	11.2	10.2	31	44.6	52.4	15.6	10.2	10.2	45	26.2	16.2	27.4	10	26.2	13.8	13	12.2	14	17	13.2	8.6	51	18	11.6	24.2	19.4	31.6
ENSG00000143442	41.6	8	47.4	54	32	54.8	51	51.2	37.6	15	37	41.6	50	31.2	38	43.4	32.4	52.6	38.6	43.2	55.2	39.8	29.2	45	25.8	33.8	41.4	9.6	30	0.8	35	30.8	53.2	25.6	17	26	22	40.8	24.4	46	35.8	31	40.2	12.2	48.2	48.2	31.2	37.6	49.4
ENSG00000143375										91	67.8			87.2	87.8		16.2		89.4						90.2	68.8		91		68.6				80					52	59.2	82.2			82	53.8	68.8	71
ENSG00000143367	97		82.6		94.6	96.6	80.8	98.8	96.4	69.8	91.4	62.6	56.4	98.4	74.4		81	80.6	92.6	74.8	85.8	72.6	81.2	93.4	73.2	48		63.2		41.4			38.8	69.4	56				84				52.6	42.6	93		84.6		78.2
ENSG00000143376	30.4	49	27.2	6.2	0.6	22	5	11.6	21.4	6	7	6.4	3.8	2.6	6.8	48.6	9.6	17.6	11	19.8	48	28	22.8	47.4	39.4	2.6	7.4	4.2	7.2	1.6	12.8	51.4	5.8	2.8	6	20	17	21	1.8	2	6	3.6	22.2	3.4	7.8	3.4	40	4.4	53.8
ENSG00000159409												67.6																		62				76.2	66	80.6	70.6	87.8	82.4		88.4	62.4		28.6		92		78.4
ENSG00000178796																																		78.2
ENSG00000143436	13.8	2.2	15.8	10.6	13.2	10.8	8.2	7	24.2	1.6	6.2	14.2	2	17.8	10.6	1.6	4	22.6	35.4	31.6	12.8	15.6	6	0.6	7.6	1.4	16.8	1.6	24.2	0.8	40.6	23.6	7.8	2	22.2	22.8	20	17.4	7.8	0.6	11	31.2	1.2	16.2	48.4	9	24.8	28	21.8
ENSG00000143450																										94
ENSG00000182134		22									60.4	58.8		63.4		61.2										53.8				73.8				29.2	57.2	36	54.4	19.8	53.6	31.4	38.8	54.2		76		63.4		20
ENSG00000213171		86.8																												82.4
ENSG00000143365		63								83.4	91.6			96.4			96		87.4						90.6	73		85	94	90.6				86.2										90.6	87.6		83.6
ENSG00000196407										91.4																		93
ENSG00000159445	15	11	24.8	44.2	17.8	28.8	57.4	26.6	17.2	37.8	21.2	8	13.8	20.4	48	31.2	16.2	12.6	36.6	14.2	22.4	3.8	45	17.2	21	3.4	14.4	39.8	40.4	34.8	6.4	56.4	41.8	13.6	3	6.8	5.6	8.8	24.4	29.2	36	4.6	29.4	27.4	26.8	38.4	44.2	6	24.2
ENSG00000197747	59	95	93.6	74.8	71.4	49.8	91.8	73.6	72	61.2	98.8		79.8	90.6	42.4	87.8	93	81.8	56	87.4	78.2	95.6	65	68.4	83.6	52.6	32.6	63.2	65.4		51.8	40.2	85.6	96.8		99	99.6	84.2	97.8	98	98.2	98	76.6		98.2	87.8	78.2	98.2	97.8
ENSG00000163191	59.6	90.6	83.4	66.8	84.4	62.8	87.6	79.6	60.4	67.2	91		89.2	88.2	55	85	96.2	91.2	35.2	91.4	84.6	90.2	77.6	84	71.2	80.2	91	73	93		17.6	87.2	60.8	89		98		96.2	94.6	97.6	99.2		92.2		98	95	72.6	98.8	86.2
ENSG00000215853																												95
ENSG00000143631										89.4																		87.4
ENSG00000143520										92																		91.6
ENSG00000143536																			91.8
ENSG00000186207																												98.8
ENSG00000169509										98.6									99.4									98.4
ENSG00000187223																												98.6
ENSG00000187180										99.6																		99
ENSG00000159455										97.2																		96.2
ENSG00000187173																												99
ENSG00000198854										95.4																		93.6
ENSG00000203786										95.4																		94.6
ENSG00000240386																												98
ENSG00000197084										99.2																		98.2
ENSG00000196734										99																		98
ENSG00000186844										98																		98.4
ENSG00000235942										99.4																		98.2
ENSG00000163206																										92
ENSG00000163207										91.2									88.8									94.2
ENSG00000169474										99.2									89.2
ENSG00000163209								98.4											85.6
ENSG00000169469										97.6									96.4									99.4
ENSG00000163216										100									99									100
ENSG00000241794																			96
ENSG00000203785										99.6									100									97.8
ENSG00000244094																																											98
ENSG00000159516																												99.6
ENSG00000203784																										97
ENSG00000203782										95.2																		95
ENSG00000159527										86.4									85.6									88.6
ENSG00000163218										85.8									96.6									87
ENSG00000163221																100			90.8													97.4
ENSG00000143546					99.2	99.2		92.8							99.2	99.4			63.4										99.4			98													98.2		99
ENSG00000197956	53	96.4	64.4	43	35	54	76.6	41.4	56.8	78	77.8	84.4	76.2	73.8	37.2	86.4	95.6	52.2	61.4	45.2	73.2	60.4	51.6	50	72	98.8	76.8	75.2	39.8	81.4	37.4	79	30	97	93.6	98.6	95.2	92	67.6	89.6	85	65.8	73.8	92.8	94	79.4	72.2	87.8	55.8
ENSG00000196154	81	98.2	94.8	83.4	92	87.8	98.6	75.2	91	94	96.4		90.8	95.6	63	98	96.4	94.8	93.2	94.2	94.6	94.4	88	89.8	97		94.6	92.8	88.2		84	87.6	70.6														97		94.6
ENSG00000196754								98.6		98.4	100								78.4									100																			100
ENSG00000188643	79.8	75.6	90.2	79.4	79.4	71.6	75.6	87.6	77.6	67.6	99.6	97.8	98	74.8	78.6	84.6	87.2	89	68.8	96.2	86.6	87.2	82.4	88.6	81.8	87.8	95.4	68.8	86.2	92.2	87.8		91.4	98	95.6	91.4	95.2	88.8	95	91.4	85	95.4	72.6	91.2	81	88.6	94	84.6	98
ENSG00000189334								91.8		61.2	100			92.6	95.4		99.2		71.8				97.4					71.2																			98.6
ENSG00000189171	70.4	96.6	90.4	63	55.2	49	67.2	57.2	67.8	84.2	64.6	93	80	69.6	69.8	88.4	72.2	86	70	87	79.6	79.2	70.4	78.6	58	76	83.8	88.6	35.4	88.8	69.4		68	86	93.6	88.8	96	87.4	90	73.6	76	91.4	75.6	93.4	64.8	73	58.4	90.6	48.6
ENSG00000160678		85			92.4							84.4																	77.8						91.6	88.2	92.6	87.8	88.4	82.6	77.2	89.6				76.4		86.2
ENSG00000160679	8.8	38	2.8	0.8	4	17.2	22.6	7	5.4	28.8	2.4	1.4	6	0.2	4.4	0.2	1.2	1.4	0.8	0.8	3.6	0.2	2.4	0.2	0.8	11	9.6	9.6	11.4	2.6	73.2	9.8	1	0.2	2	0.2	1.6	4.8	1.2	1	8	0.2	10.2	2.8	2	6.4	0.8	0.2	0.4
ENSG00000143553	28.4	27	25	23.6	35.4	19.6	18.2	1.8	53	3.4	49.4	13.8	24.4	6.6	23.4	8.4	12.4	12.6	13.8	14.6	53.2	35.8	33.2	24.2	6	40.4	15.6	3.8	20.8	9	16.8	63	9.6	62.4	26.6	47.6	61.6	53.2	14.2	14.2	3.4	34.2	9.4	11.2	0.6	12.8	8.8	35.6	14.6
ENSG00000143621	46.8	19.8	60	59.4	48.4	66.4	67.4	73.6	45.4	47.2	37.8	5.6	81	62	52.2	53.4	40.4	50	57.8	50.8	49.6	54.8	33	58.4	52.4	20.8	73.8	36.2	48	9.2	86	11.2	64.8	41.8	7.6	6.4	16.6	11.4	14	11.4	19.6	48.6	56.8	10.6	74.6	7.4	68.4	57.4	71.4
ENSG00000143624	60.2	18.4	61.4	58.4	34.2	50.6	53.4	65.6	44	55.8	54.4	34.4	45.4	57.6	48.8	56.8	70.2	61.4	40.4	52.6	66	56.6	61.2	64.2	48	30.4	69	58	24.8	47.8	49	44.6	68.6	42	60.4	61.8	60	57.4	66.8	72.2	55.6	59	47	76	50.8	58	56.2	68.6	19.8
ENSG00000143554	61		67.6	61	70.2	63.8	74.6	56.4	72.2	43.2	49.6	87.6	66.6	77.2	90.8	58.4	78.4	78.2	52.8	68.8	90.6	46.8	44.6	62.2	48.4	53.4	76.8	47.6	87.8	72.4	97.4	37.2	72.8	91.2	88.4	94			67.6		88.4	86.6	74.2	64.6	85.6		65.6	83	53.2
ENSG00000143614	34.8	35.4	37.4	60.2	28.2	56.2	17.4	22.2	43.6	33	16.8	4.4	6.6	51	83	19.2	7.6	11	59.6	18.4	35	22.8	35.4	40.8	11.2	6	16.4	13.6	2.2	19.6	9	56.8	63.6	21	5.6	8.8	9.4	20.2	2.2	45	16	3	42.6	24.2	19	20.4	31.6	2.4	27.2
ENSG00000198837	28.4	11.8	44.4	54.6	10.2	17.4	55	41.4	39.6	44.4	38	37.2	29.2	40.6	19.6	9.8	30.8	47.8	35.6	31.6	13.8	30.8	67.6	23.2	44.4	45	44	43	4.2	43.2	37.6	4	43	51.6	38	48.8	49	43.8	44.2	48.6	52.4	49.4	65.4	27.8	15.4	63.6	38.6	53.4	37
ENSG00000160741	25.6	68	22.4	25	14.8	11.4	48.4	18	9.6	26	17.4	51.2	9.8	18.6	66.4	22.6	14.4	15.6	26.2	9.4	7.2	11.2	49.2	13.4	6.8	37	12.8	29.6	23.8	13.6	11.4	27.4	17.2	8.6	45	35.6	20.8	59.6	34.4	18.4	53	40.6	41	30.6	20.6	40.8	17.2	42.2	6.4
ENSG00000143570	39.4	64	66.8	54.4	42.4	39.2	56.6	39.4	39.4	61.4	54	81.6	42.8	54.6	51.4	65	81.2	63.6	35.8	68	44.8	57	30.8	37	53.2	72.4	77	66	40.2	75	1.6	82.4	61	81	89.8	76.8	82.8	82.2	71.4	71	74.6	83.4	48.6	64.6	73.4	78.4	66.2	79.4	60.8
ENSG00000143578	51.8						71.2	19.2	96.6	53.2	93		48.8	45		41.2	22.2		64.6		88.4		60.4	81.6	95.6		31.6	42		80				46.2									72	65.6	52.2		37.8		44.4
ENSG00000143543	39.4	41.2	67.4	36.8	34.2	31.8	31	27.8	46.8	25.4	69.2	10.6	37.6	56.4	33.4	29	18	36.4	25.2	47	54	45.4	20	37.2	36.2	53	66.4	14	27.2	17.8	22.2	37.2	40	45.8	12.6	34.6	35	26	39.4	40	25	29.6	38.8	38.4	4.2	30.6	11.2	45.8	66
ENSG00000143545	53.4	52.2	54.6	35	34.4	54.4	62	42.6	60.8	33.2	26.2	90.2	39	52.6	54	78.6	20.6	45.4	21.8	47.2	32.8	62.4	61.8	62.2	44.8	21	84	42.6	34	94.4	64	90.2	47.8	92.8	96.6	90.4	91.8	89.2	93	93.6	76.6	90.2	51		38.8	83	41.2	82	70.6
ENSG00000177954	44.4	28.8	57.6	28.6	26.6	29	54.4	31.4	46	36.2	30	74	67.2	67.2	30.4	54.2	46.4	34	22.4	40.6	33.8	42.6	53.6	32.6	48.8	30.6	53.6	34.4	17	89.4	65.2	80.2	46.4	61.2	95.8	37.8	53.8	37.8	67.8	54.8	51	78.2	73	96	5.6	75	49.2	67.4	24
ENSG00000143552																										83
ENSG00000143549	20.4	85.6	92	72.8	88.4	34	48	45.6	44.6	12	97.4	13.2	9.8	28.2	33.2	23.2	90.8	85	25.4	80.8	59.4	93.4	40.8	67.6	89	55	45.6	85.8	85.2	1.4	74.8	2.6	83.2	75	6.6	29.2	19.6	13.2	8.8	24	24.2	30.8	61.8	5.2	55.2	24	32.6	41.4	79.6
ENSG00000143612	39.2	4	27.2	15.2	23.4	27.8	27.6	18.8	52.8	8.2	37.6	3.2	8.6	37	37.8	11.2	40.2	30.6	7.8	35.6	24.2	14.4	34.4	7.8	30	1.2	50.4	24.6	32.4	11.8	10.8	10.2	19.2	29.2	2	15.4	15.4	5	33	7.4	7	11.6	56.4	40.2	20.2	3.6	46.8	16.4	31.4
ENSG00000143569	7.2	10.6	1.8	5.4	9.2	8	1.6	5	6.8	3.8	3.2	8	3.2	3.2	10	3.6	0.8	8.8	5	14.2	7.6	4	6	6.6	15.8	2.4	17.2	5.8	12.8	6.4	14.6	38.4	2.8	2.4	5.8	3	8.8	8.4	4	1.4	4.6	6.8	3	4.8	3.6	3	5	3.2	13.8
ENSG00000143575	42.8	22.8	54.2	33	48.6	38	31.6	11.8	49.4	9	37.4	4.8	11.2	36.8	51.2	29	54.4	20	40.6	28.8	20.6	26.6	20.6	19.4	19.6	38.8	48.6	19.8	35.6	8.2	49.8	10.8	32.2	57.4	11	36	26.8	31	22.4	18.4	14.6	17.4	51.4	39	27.4	23.4	31.2	40.6	50.4
ENSG00000143515	73.6	81.4	49	68.4	48.8	63	59	86.8	68.8	89	65.8	66.8	67	75.6	49.2	62.6	77.6	41	87.6	34.8	92.4	72.8	72.6	75.8	77.6	78.8	55.8	88.8	56.2	54	54.8	76.2	57.2	45.8	40.8	43.8	42.4	41.6	52.8	81.8	50.6	45	45.4	71	79.4	61.6	90.2	48.2	53.8
ENSG00000160712	72.6	93.8	92.2	76.6	90.6	90.8	77	74	67.8	86.8	83.6	91.6	66.8	92.2	75.2	89.2	92.6	66	68.6	70.6	86.4	50.4	78.2	57.2	78.8	88	65.8	85.8	83		91.6	86.8	90.6	96		87	88.6	91.4	88	85.2	89.8	95.2	82.8		73	86	88.2	92.2	82
ENSG00000169291	72.4	48.2	92.4	89.6	53.4	63.2	86.4	93	83.4	84.2	69.4		46.6	70.4	69.8	72.2		80.8	96	84.4	73.2	78.2	76.2	88.4	74	28	71.2	78	85.2							77.2		92.6					84.4			85.6	69.6		67.6
ENSG00000163239	66				91.2	74.8			84.6					81.2	75.8	88.4										72.2																	76.4
ENSG00000160714	3	58.6	10.2	6.8	1	0.4	7.6	7.6	5.2	5.2	5.8	17.6	0.4	4.6	21.4	0.6	7	13.4	7	7.8	10.8	5.2	11.8	12.2	1.2	2	4.2	3.4	0.6	0.2	22.8	21.6	14.4	17.6	18.2	27.6	17.6	18.2	15.4	4.8	30.8	18.4	6.6	2.6	8.4	27.6	3.4	17	12.6
ENSG00000160716												92.8																		89.2				80.4	92.2	95	91.6	93.2	88		95.8	95		90				92.8
ENSG00000143603		97					94.6					91.8		79.2		87.8		98.4		98.8		96.8		98.4						96.2				88	94	75	70.4	80.6	87	85.8	91.2	94.4				91.4		93
ENSG00000163344	47.6	76.2	52.8	37.6	65.8	46.4	50.8	69.4	48.8	86.6	82.2	65.8	31	70.2	54.4	54.8	22.2	33.4	77.6	37.8	16.6	46.6	47.4	14.6	34.2	36.8	45.4	72	48.4	45.8	42.2	52.2	28	63.2	65.6	74.4	78.8	65.6	59	36.6	46.8	57.8	54.2	72.2	44	56.6	74.8	69.6	42.8
ENSG00000163348	40	60.6	51	34.2	41.2	40	44.8	25.2	28.2	38	16.4	12.2	17.8	33.8	10.4	19.2	23.2	26.4	33	32.4	10	21	33.4	10.8	11.6	18.4	30.6	47.8	16.8	12.8	20.6	21	47.4	61.2	10.4	6.2	10	1.8	22	17	11.2	3.4	44.6	26.6	29.6	19.6	6.6	7	14
ENSG00000160691	71	85.8	86.8	68	81.4	46.2	57	62.6	60.8	72.2	53.6	87.2	61	78.8	73.4	76.8	57.2	85.6	68.2	85.2	86.8	93.4	50.4	76.8	81.2	97.2	87.6	72	79.4	74.6	11.8	2.4	82	89.2	90.6	93.2	94.6	97	80.8	90.4	81	91.2	78.4	42.2	89.6	90.4	77.8	96.8	76.8
ENSG00000173207	55.4		54	37	47	51	76.2	57.6	56	17.8			21.2			89.6			64.4		71.4		66.2	74.2		5.4	70	23			96		49.4												45.6		57.8		59.6
ENSG00000160688	45.6	13.2	26.8	31.4	27.4	58.2	14.6	36.4	44	22.8	16.4	5	19.4	23	20.4	25.2	29.2	19.6	19.4	26.4	10.8	9.6	17.6	25.8	20.2	17.4	45.2	26.8	20.8	2.8	73	5	32.2	15.8	4	13.8	3	12.4	3.8	3.4	1.6	1.8	17.4	5.6	26.2	1	15	2	33.6
ENSG00000163354										83.4																85.4		75.4
ENSG00000143537	46	42.6	81.4	78.6	77.4	42.2	56.4	52.6	46.4	48	36.6	67.4	73.8	68	47.4	80.4	47	69	18.8	62	53.6	64	65.4	49.8	46.6	80	62.2	34	75.4	41	73.8	53.8	83.4	71.4	75	59.4	86.2	63.2	65.8	62	57	91	84.8	34.6	62.2	58.8	73.8	97.8	88
ENSG00000243364										51.8	30.8		84.6						59.6									64.8
ENSG00000143590										79.8		75							89.4									84						89.6	82.2	84	85	88.8	71.8		91	74.8						78
ENSG00000169242	78.2	89.8	95	93.8	86.8	76.8	91.4	99	79	83	89	94.4	95.6	96.8	75.4	99.2	96.2	83.4	95.8	79.6	84	94.4	96	98	89.4		91.4	76.4	79.8	90			89.6	94	96.6	89.4	81.4	87.6	93.6	90	92	96.4	91	81	92	87.2	88.6	97.8	98.2
ENSG00000169241	57.4		84.6	70.6	73.4	56.2	69.4	60.2	64.8	70.8	64.2		88.2	63.8	69	50.2	89.4	58	46.2	61	83.2	78.4	77.4	89	81	63.2	84	63.4	79.4		33.8	4.2	67	51.4					48.4	72	62.6		44.6		70.2	66.2	54.6		69.2
ENSG00000179085	49.8	23.2	68.4	33	68.4	29.8	34.2	31.8	64.6	39	75.2	42.8	39.4	66.2	23	51	77.8	38.2	42.6	47.6	35.8	36.6	42.2	47	32.8	34.2	59.8	41.2	48.6	70.2	37.2	56.8	61.8	49	48.4	46.6	56	38.2	44.2	33.4	39.4	46.2	23.4	80.8	53	51.2	28.2	54.2	14.2
ENSG00000163463	43	48.2	70.6	33.6	28.8	36.4	26.6	24.8	49	41.2	50.6	30.4	25	54.2	25.2	24.8	83.4	11.8	11.6	19.4	26.6	27	9.8	8.8	21.4	41.8	58.4	38.4	13.8	46	47.6	25	47.2	25.2	52.2	35.8	52	35.2	41.4	44.2	23.2	41.2	21.2	75	29	32.6	22.8	30.2	54.8
ENSG00000163462												71.2																		44.4				51	69.8	77.4	79	81.6	62.2	70.4	68.6	70.2		30.6		76.8		69.6
ENSG00000185499			95.2	85.8		94.8	95.6	98.8			86.4			99.6	93.8		92.2	98.2	97	99.6	78.8	99.4	98.8	99.4	96.2	86	85						88.4														75		97.2
ENSG00000169231	81.2	82	75.8	56.6	85.2	73.2	68.4	61	63.6	52.8	43.6	48.2	58.8	79.8	56.8	60.8	77.2	89.6	69.2	90.4	64.8	89.2	70.8	73.6	63.8	42	49.2	58.2	89.6	66.4	88.2	54.6	43.2	51.6	54	60.6	74	66	57.4		58.4	62.8	61.8	64.2	66.4		45	67.4	60.2
ENSG00000173171	30.6								45.6		11.6		44.8			61.4	18.2		33.4		25.8					85.6					14	83.2													60.8		57
ENSG00000177628	53.4	81.6	48	59.2	39.2	51.4	70.4	72.6	43.8	82.6	68.4	56	86.2	59	64	76.6	66	50.8	88.4	66.4	37.2	56.2	57.4	69.6	51.4	89.4	50.6	89.2	38.6	47.8	33.8	63.2	51.2	68	62	13	46.4	36.8	67.8	59.4	44.4	65	52.8	59	82.4	63.2	71	45.2	56.8
ENSG00000160767	39.8	70.4	56.2	52.6	47.8	47.2	39.8	46	43.4	68.6	54	50.2	67.4	53.6	32.8	50.6	63.6	27.2	61	31.2	58.2	53.2	51	61	40	60.8	42.2	69.4	43.2	27	18.6	33.4	52.2	48.6	57.8	51.4	43.6	46.4	41.8	65.2	73.4	52.6	58	45.8	68	63.2	44	59.4	76.8
ENSG00000116521	35.2	36.2	24.6	33.8	28.4	50	6.4	23.4	37.8	43.4	12.2	5	29	35.2	61.6	24.6	17.6	10.6	11.8	17.6	45.8	2.6	24.4	28.4	20.8	12.4	34.4	47.4	36.2	42.8	15.4	32.6	40.4	15	14.6	13	15.8	18	8.2	51.2	18.6	2.8	18	77	33	22	26.6	11.2	34.6
ENSG00000176444	7.2	18.6	4.4	43.2	37.4	37.8	42.6	7.6	9.2	18.2	19	28	64.2	22.2	45.8	16.8	43.4	25.4	30	19.2	32.2	21.6	40	27.6	33	36.4	11.2	6.2	47.2	21.6	10	3	50	38.2	20.8	34.8	21	31.4	18.6	29.6	27.6	32.6	62.6	36.6	29.8	32.8	14.4	53.2	19.4
ENSG00000143630							75	70.4		57.8	50.2	75.8	71.4	56			87.6		65.2		74.6	84.8	81	85	65.6			62.4		72				67.4	57.6	65.4	79.4		75.8			60.4	85	81.2	96		73.4	75.8	57.6
ENSG00000143627																																													96.8
ENSG00000160752	74.2	0.6	62	51.2	52.2	85.4	77.6	86.6	67.4	94.2	72.4	38.4	100	54.8	81	38.2	65	37.8	91	37.6	80.6	49	72	96.6	46.4	43.8	53.4	66.8	24	40	69.2	38.8	59.6	31	47.8	17.4	43	24.2	66.6	73.6	35.6	49.2	77.8	58.8	97	70.8	44.2	44.4	28.4
ENSG00000160753	75	46.4	39.8	51.2	58.2	57	53	16.8	47.8	31	44.8	66.2	69.4	47.8	35.2	45.4	31.4	68.4	32.8	66.2	21.6	37	47.4	39.6	19.4	94.4	60.2	29.4	61	24.8	21.6	25.4	41.6	47.8	70.8	59	60.4	63.8	69.8	91.6	77	74.2	85.4	56.6	42	92	16.8	61.2	24
ENSG00000116539	20.6	39.4	48.4	38	44.2	11.6	51.4	12.6	15.8	18.2	9.2	32.8	41.2	14.4	36.2	54.2	21	71.8	39.4	67	53.4	69.4	33.2	58.6	44	22.2	33	23.8	60.2	55.4	64	29	33.2	26.6	49.8	38.8	57.6	35.2	24.2	31	24.6	40.6	26.8	82	12.4	17.8	19.8	27	65.6
ENSG00000125459	64.2		62.4	57.4	60	50.8	55.2	18.4	32	56.2	46.2	27.8	89.8	54	70.6	53.4	81.2	60.8	36.4	59.4	33.6	53.8	35.8	54.6	49.4	75	54.4	49.2	58.4	56.2	54.4		58.4	51.6	51.6		36		36		57.8	44	45.8	53.6	91.2		66.4		64.4
ENSG00000163374	17.4	43.6	17.8	30	8.8	15.6	4.4	12.4	15.6	17.8	32.4	18.6	45.6	25.4	70	20.6	6.8	11.8	42.6	12	48.6	27.6	8.6	25.2	13	27.8	7	8.8	15.2	20.8	48.4	29.6	25	22.6	13.6	16	27.6	22.2	17.8	11.4	15.2	13	36.6	33.6	13.8	14.8	53.6	11.8	26.8
ENSG00000132676	14.6	56.2	10	19.8	32.6	30.2	33.4	27.6	18	4.4	8.4	4.2	48	9.6	19.2	4.2	18.8	26.8	21.6	35.2	15	11.8	5.4	3.4	13.6	33.2	46	15	52	1	26.8	0.4	10.2	12.2	8.4	16.6	20.8	5.4	7	0.8	19.2	18.2	36.2	8.6	50.6	1.4	24	5.6	12.4
ENSG00000116580	8	5.6	17	19.4	6	13.2	9.8	6.8	14.8	2.8	5.2	19.6	11	17.4	10.4	37	9	22.2	17	23	8.2	31.2	16.8	14.2	10	33	17.2	1	8	48.4	27.6	37.4	23.4	29.8	35.8	41.2	51.6	34.2	55.2	55.4	39	41.2	8.4	44.4	34.2	26.2	30.4	50.8	23.6
ENSG00000132718	74.4		63.2	68	65.2	70.8	85.8	92.4	77.2			38.2	97.8	79	55.4	47.6		69.4		64	92	80.8	90.8	90	87	92	85.2		58	16.6	80.8	39.8	57.2	74.6	44.8	12.2	31.6	17.8	40.2	76.4	17.2	48.4	79.4	59.6		34.8	83	18.4	81.6
ENSG00000143622	44.6	3	25.2	29.2	14.8	39.8	25.8	72.6	52.8	24	81	59	2.4	5.4	39.2	44	12.2	24.6	74.6	13.8	39	11.8	2.8	19.8	35.8	27.2	21.8	17.2	49.4	38.6	8.4	47.6	34.2	51	59.2	40.4	44	51.6	13.8	29.4	40.4	63	38.2	16.6	94	21	62	45.2	26.6
ENSG00000132680	35	33	57.6	59	29.4	60.6	53.8	11.6	47.4	70.4	33.8	27.8	77.8	55.6	46.6	32.4	67.6	65.2	66.4	62.2	47.4	54.6	30.6	38.2	25	55.2	19.6	59.4	25.8	25	13	25.2	67.8	29	18.4	22.2	24.8	31.8	43	16.6	33.4	40.4	37.4	31.8	43.8	11.2	31.6	49.4	39.6
ENSG00000116584	48.4	73.6	35.8	24.4	54.2	36.4	56.8	58.4	47.4	76.6	52.4	54.6	80.2	46.8	40.6	22	79.4	61.2	84.4	44.8	74.6	83.8	37.4	68	69.4	71.2	65.6	74.4	40.2	5.2	84	5.8	52.6	88	51	59.2	64.4	59.4	92	53.4	50	57	77	1.6	88.4	75.8	38	44.4	79.2
ENSG00000163479	35.8	14	54.2	35.2	60.6	28.4	39.8	28.4	32	27.2	55.2	2.6	45	57.2	28.8	50	40.8	26.6	20.4	52	36.4	26.2	23	18.2	28.2	23.4	54	28.6	43.8	9.4	27.6	4.4	47.2	56.2	10.2	17	13.6	19.8	66	27.2	2.4	4.8	27.6	21.4	77.6	18.8	15.2	19.6	57.2
ENSG00000160803	46.2	34.2	51.8	48.6	21.6	42.8	66.2	35.4	38.2	53	20	33.4	51	34.8	19.2	44.8	41.8	33.6	50.4	29.4	27.4	26.2	18.4	21	21	82.6	63.8	52.2	19.6	17.2	54.2	42.4	41	68.2	34.6	49.8	42.4	55	43.4	9	46.8	25.2	48.6	24	23	1.8	21.2	28.4	41.8
ENSG00000116586	46.6	30.2	73	54.4	49.8	49.6	50.4	46	71.2	32.4	36.4	21.4	13	55.2	44.8	68.6	56.4	34.2	26.8	52.6	48.2	51.4	37.6	34.6	35.6	21.6	61.6	34.6	26	19.6	47.8	72	49.2	28.4	28	44.2	36.8	29.6	26.8	55.2	54.4	34.6	39.8	42	14.2	36.2	67.2	69.4	60.8
ENSG00000132698										71.2	98			72.2	84.2		28.4		51.6						83.6			77.2						76.2													68.6
ENSG00000254726																																											91.8
ENSG00000196189								87.4		73.6	69.6	70.2		78.4	84.8	93.8	74.2		56.2		88		90.4		78.8	59.4		81.4		85.4		76.8	99		69.4	72.8	56.6	78	82.4		88	63.4	80			79.2	87.8	75.2
ENSG00000160785	71.4	50.8	55.4	64.8	56.4	98.4	59.4	60.6	64.8	58.8	35.8	64.4	60.6	49.6	68.6	62	15.4	46.6	33.4	54.2	90	66.8	50.8	46	47	6.6	55.2	31.2	31	44.8	35.8	87.6	81.4	76	61.6	38.2	45.4	35	41.4	63	57.2	67.6	82.4	44.6	61.8	49.4	73.2	61.8	18.4
ENSG00000160783	28.4	60.8	39.4	16.2	53	28.4	29	21.6	32.2	37.2	37	28.2	18.6	40.8	24.6	35.6	9.2	25.6	52.2	42.8	10	41.8	8.8	7.8	25	29	33	44.2	39.2	17.2	47	53.6	41.2	24.4	46	41.6	30.8	34.8	11.2	51	14.8	34.6	26.4	38	45.2	20	28.8	25.6	3.8
ENSG00000160781										76.8		99.6										85.6					84.8	81.6		99.8		97.4		89	99.6	95.8	97.2	96.6	98.6	91.4	86.8	99.2		99.6		87.8		93.8
ENSG00000198952	45	9.4	39.8	43	40	38	25.6	38.8	28.8	57.4	20.6	17.6	3.8	26.2	31.4	28.4	20.2	24.6	16	26.6	21	22	22	19.6	18.4	12	32.4	44	26.8	14	62.8	58	32.2	21.2	5	8	5.8	7.6	4.4	27.4	13	7.2	63.6	6.2	39.6	12.6	36	14.6	67.6
ENSG00000198715	67		56.2	70	43.6	69.6	76.8	39.6	55	51.6	62.4	13.4	83.8	48.4	77.6	65	63	56.8	48.6	76	36.8	45.6	64.8	51	88.6		41.6	51	49.8		58	66.6	59.6	21.2		19.4		34.6	40	46.8			57.8		85.4	28.8	69.4		68
ENSG00000163468	59.6	18.6	34.6	64.2	49.4	70.2	68.8	61.2	58.6	58	55.6	21.4	32.6	81.4	69.6	68	46.6	44.8	39.4	51.4	39	54.4	49.2	33	51.6	14.6	76	56.2	56.2	62.8	63.6	50.8	54.6	52.8	29.6	36.2	22.2	21.6	32	53	35.4	25.6	75.4	71	54.2	51	39.2	53.2	68.8
ENSG00000163467																										86.2
ENSG00000132677																												89.6		96.8													94.4	96.6			95.4
ENSG00000125462												81.8														76.8				90.6					90	76.2	79.4	73.2	73	90.8	60.6	85.6		96		72.2		71.4
ENSG00000116604	60.2	6.8	36	42.6	21.6	49.2	43.2	74	29.4	68.2	70.2	67.4	80.2	52.2	45.4	21.4	31.2	52.4	68.4	49.8	81.2	65.6	65	70.6	67.2	64.4	56.4	61	10.4	50.4	51.6	44.2	40	47.8	66	67.4	77.4	61.2	44	63	64	70.4	57	51	49.8	35.6	36.6	56.6	65.4
ENSG00000183856																			82.4							50.4
ENSG00000163382	51.8	31.6	77	62.2	57.4	41.6	78.8	39.6	54	60.2	30.8	41.2	14.2	79.8	60.8	51	55.6	55.2	43.8	59.2	39	55.4	41.6	35.8	49.6	66	71.4	58.8	45.8	43	49.2	41	50.6	38.8	37	41.8	48	42.8	21.4	45.2	20.4	36	65.6	65.2	15.4	29.8	46.2	51.4	64.6
ENSG00000160818	86.2	85	92.8	91.6	89.2	88.6	89	71.8	84.8	65.4	52.8	73.6	81.8	80	90.8	65.8	77.4	91.2	77.6	89.4	77.8	90	57.2	64.4	79.2	17.8	95.2	71.2	87.4	53	95.8	32.6	89.8	69.8	73.6	69.2	75.8	57.8	61	62.8	60.8	78	78.2	57.6	90.8	69.8	65.4	70.2	93.4
ENSG00000132702												99																		95.4					97.4	95.4	98	96.2	99.2	90.8	97.6	99.6		94		91.6		96.6
ENSG00000132692												76.6																95.6		91.4					79	64.6	60.8	58.4	59.4	81	50.6	75.6		97.8		38.6		39
ENSG00000143320								93.4		96.4									79.2									96.4			97.4			95.2				89.4
ENSG00000143319	6.6	39.8	31.4	43	42.2	53.8	39.2	52	7.6	45.4	25.2	17.8	63	12.8	35	12.2	7.4	21.2	49.8	21	24.6	30.6	9.8	21	17	78.4	33	46.4	33	18.8	63.2	11.2	44.4	43.8	15.2	10.6	12.4	20.4	10.8	2.8	2	8.6	80.2	18.2	54.8	12.4	6.6	24.8	28.6
ENSG00000143303	27.4	28	17.2	6	11.2	15.2	26.6	12.2	38.2	13.2	20.2	21.6	15	13.4	17.6	5.2	19.8	6.6	25.6	4.8	26.2	12.8	16.6	34.2	28	23.6	18.6	25.2	6.4	15.6	36.2	1.2	8.2	26.2	18.4	33.6	24.4	25	17.2	26.2	40.6	22.8	24.8	13.8	28.8	37	6	8.4	1
ENSG00000143314	64	34.8	63.4	64	37.8	66.8	71.2	47.2	70.6	43.8	39.4	11	24.6	62.8	66	57.8	55.8	38	27.2	45.6	26.4	39.6	63	26.8	22	10	69.4	41.2	43.8	33.4	63.4	44.6	58.2	19	19	33.2	26.4	27.8	42.2	43.8	11.4	14.6	36.2	65	34.8	37.6	59.8	38.4	74.8
ENSG00000143321	45.4	31.6	40.6	38.6	9.2	42.2	37.4	45	31.8	34.8	48	14.8	4	32.8	64.4	43.8	43.6	33.2	13.2	37.2	41.6	31.4	50.6	35.4	36.6	1.4	47.8	33	9.6	6.2	61.8	65.6	29.4	24.8	19.4	15.4	10.6	10.4	46.4	4.8	12.2	8	48	5.8	2.4	13	23.2	15.4	60
ENSG00000143294	2.6	27.6	12.4	7.6	1.4	10.6	8.4	21.8	5.2	34.8	28.4	18.2	10.6	12.4	4.2	1.4	4.6	2.8	3.8	4.2	10.8	4.8	0.4	1.8	3.4	1.4	9.8	29.2	1.6	4.6	55.2	14.8	4.6	1	14	8.8	1.6	20.2	0.2	26.8	9.8	10.4	2.8	23.8	8.2	2.6	2.2	22.6	15.8
ENSG00000027869																94.8																97.4
ENSG00000187800	65.6	48.8	86.6	69.8	75	61	73.4	87	74.6	88.8	77	92.2	78.8	68	71	88.6	74.6	82.4	81.8	85	76	86.4	75.6	86.8	77.2	96.8	78.4	88.2	75.6		97.6		89	86.8		90.4		88.2			90.4		83.8		84	81.2	77.6		77.6
ENSG00000160838																										98.4
ENSG00000132694	10.8	11.4	4.2	7.8	13.2	10.6	3.2	5	10	9	16	44	4.2	30.6	9	45.8	4.4	1	30.8	1.6	9.4	1.2	58.2	17.8	2.4	1	5.2	2.2	10.8	11.4	46.4	74	11.4	28.4	49.4	27.4	24	24.2	55.4	84.6	64.4	52.2	4.6	6.8	7.4	84.2	20.8	34.2	21.6
ENSG00000117036	48.2	31.4	62.4	48.2	58.2	85.8	56	85.4	38.4	78.4	66	49	50.8	28.4	82.6	61	6	24.4	85	31.2	89.8	49.2	24.8	69.6	29.4	13.2	17.2	76.8	63.8	68.4	72.2	47.6	66.8	70	61.4	32.4	41.4	39.6	49.8	20.6	60.8	81.2	82.8	82.2	33.6	22.4	44.6	77	68
ENSG00000143297																96.2							99.2									98.2
ENSG00000160856																98.8																92.6
ENSG00000132704																92.8
ENSG00000163534																97.8																90.4
ENSG00000073754																96
ENSG00000183853	44.2	78.2	60.4	68.2	71.8	44.2	69.2	83.4	61.4	85.2	66.4		65.6	81	58	86.8	86	54.8	77.4	48	92.2	54.2	78.6	86	81.2		72	87	68		79.2		59.2	99				83.2	66.8				73			88.4	66.8		80.4
ENSG00000158473																86.6							85.8									81.8													60.2
ENSG00000158481																96.8
ENSG00000163563															92.2	97.6																86.4
ENSG00000163564																94.6																94.6
ENSG00000163565	68.2	90	90.6	76.2	87.4	63.2	83.6	57.4	74.8	84	68.4	95.2	89	92.8	77	12.8	89.4	93.6	77	94.8	92.8	93	74.6	75.8	87.2	95.8	90.6	80.8	95.6		36.4	70	89.6	93	98.6	92.2	96.6	92.8	95.4	90.2	94	99	77.2		87.6	87.8	92	97	84
ENSG00000163568																80																		80.6
ENSG00000162706	92.8			94	96	95.2		91.4		92.2		72						86.4		89.2		86.4	93.4	94.2			82.8	95.6		35.6	99.8			91.8	61.6	77.8	67.4	84.2	66	94.4	86	61.8		21.2		90.2		79.2	86.4
ENSG00000213088	90.4	99.2	99.6	98.2		88.6	98	96	89.8	97.4	91.4	98.4		99.4	99.4	98.4	98.6	98.4	98.6	96.6	98.2	98.2	89	97.8	100		97	98.2	100	96			99.2	95	90.4	95.2	96.8	97.4	99	99.2		93.8		97				98.8	97.2
ENSG00000132703																																													54.2
ENSG00000132693																																													98
ENSG00000158716	77	88.2	82.8	73.4	68.8	72.6	78.4	59.2	87.4	46	96.4	77.6	92.4	85.2	76.2	70.4	98.4	71.6	68.2	80.6	49.8	62.8	56.6	61.8	84.6		78	48.4	74.2		89	78	71.6		84.6	59.6	67.2	66.4	90.4	84.6	74.4	67.4	31.6		81	82	93.4	84.8	51.2
ENSG00000158714																88.8
ENSG00000188004																														77.2														84.2
ENSG00000243284																												99.2
ENSG00000213085																										91.4
ENSG00000158710	38.8	82	67.2	32.2	53	39	58.4	25.2	45.6	45.2	65.8	98	74.8	69.8	28.6	25.6	81	82.2	26.2	86.8	70	89	31.2	51.4	62.6	73	47	44.4	83.4	98.4	50.2	71.8	40	95.2	98	98	99.2	96	91.4	96.6	90.8	98.2	67.6	97.8	93.6	90.6	48.6	98.2	85.6
ENSG00000085552										83.2	70.4								74.8						88.8	91.8		85.6																	98.6
ENSG00000177807												94.8				96.4											97.4			95.4					93.2	55.8	69.4	61.6	88.8	74.8	47.8	89		98.2		44.8	96	49.2
ENSG00000143315	3.2		7.6	11		9	52.4	16.6	10.2	6.8	32.8		39.2	34.4		16.2	23.2	13.8	5.2	16.6	57.8	10.4	12.8	18	40.6	3	3.4	1.6			13.8		17.8	26.6						88.2				55.8	35.4	57.6			15.6
ENSG00000162728												71.6																		50					89.6	72.4	74.8	74.8	94	87	62.4	73.4		40		81		78.8
ENSG00000162729	59.4	45	87.2	61	49.6	55.6	75.2	37.2	68.6	72	41.8	44	31.2	36.6	24.6	40	49.8	57	60.2	53.4	30.6	66.6	37.6	64.2	20.2	76	69	79.6	28	28.4	25.2	71.4	83	72.8	32.6	44.8	42.6	50.6	44.6	57.4	26	50	31.8	11.8	48.6	69	33.8	47.4	15.6
ENSG00000018625	93	36.8	88.4	91.2	87	96.4	100	99	98.8		100	91.2			97			91.2	98.8	92.2	99	82.8	99.8	97.8	97	99.6	81	100	92.2	96			95.8	100	92.6	60.6	71	63.6	81.8	95.6	67.2	81.4	99.4	98.2		89.6	88.4	75.6	97.8
ENSG00000132681																										93
ENSG00000143318		94.4			99.4							72.8																	98.2						80							81.4
ENSG00000132716	2.8	6.6	1.8	2.2	15.2	5.8	4.2	3.8	3.6	4.6	5.4	7.6	3.6	9.8	4.6	1.2	1.8	9.2	1	16.4	12.2	14.4	3.6	21.8	1.4	40.2	1.8	1.8	20.4	9.2	28.4	3.4	3.4	1.8	7.6	1.4	0.6	1.6	4.2	15.6	3.8	3.8	7.4	3.2	2.8	4.4	1.4	4.2	42.6
ENSG00000162735	77	26.8	10.4	46.8	52	73.8	8.8	8	83.2	14.8	13.8	10	38.4	18	0.6	4.6	4.8	38.4	4.2	40	31.8	35.4	52.4	24.6	20.6	35	21	3.6	61	28.2	28.2	2.2	7	36.6	11.6	12.6	18.2	21.2	14.6	25	11.4	21.8	12.6	52.2	36.4	36.8	38	26.4	20.4
ENSG00000122218	12.6	12.2	6	14.4	26.6	18.4	25.4	17.4	16.4	1	21.6	7.6	38.8	34.6	9.8	14.8	34.4	16.8	34	11.4	8.4	14.6	28	11.8	22.8	47.6	2.6	1	30.4	4.4	29.2	8	24.6	18.4	14.6	11	20	17.8	5.2	11.8	11.4	26	27	6.8	61.2	44.2	42.8	14.8	6.4
ENSG00000162736	19	10	5	15.2	15.4	17.6	18	19	9.6	13	37.4	20.4	42.6	21.4	16.6	30.8	16.4	5.8	5.2	9	21	20.4	62.4	47.2	15.4	42.6	21.6	15.2	23.6	1	1	25.8	26.8	12.4	9.6	12.6	17.8	32.2	23.8	52.2	43.8	19.6	31.6	1.2	51	41.6	35.4	25.6	23.8
ENSG00000162738					61		77.4	84.6		69.2	53.2	80.2		71.2	94.4		52.4	82.4	72.6	73.4	58.4	54.4	58.4	66.4	68.4		76.6	69	77	76.8				82.6	83.4	80	80	78	71.2	65.4	63.2	78.2	64.2	74.2		91	71.2	62.8	92.6
ENSG00000162739																80.6							93.6									72.2
ENSG00000066294	97.4					95.6									87.6	83							89.8									64.6
ENSG00000117090																84.2																93.8
ENSG00000117091																74.4																27.8
ENSG00000026751											94.8					97.8							97.8									94
ENSG00000122224																99																94.2
ENSG00000122223																84.4																80.4
ENSG00000179914						98.8
ENSG00000158769	71	74.8	88.2	82.8	76.6	62.4	83.4	82.4	41.6	33.6	42.4	93.2	78.6	44.8	62.8	72.6	58.6	83	48	87.4	92.2	98.8	84.6	95.6	79.4	20.4	73.2	46	92.6			43.8	87.6	70.6	97.6	95.4	96	97.8	88.6	93.2	90.8	94.4	87.6		67.4	93.8	70.2	98.6	98.4
ENSG00000215845				75.6	84.4				91	55.4	66.4	67.4	68.8	79.4	75.6	67	33.2		69.6		81.6		65.8		88.6	37.2		64.4				58.8		70.4	64.8	89	81.6				84.8	78.4	81.8		70.4		79.8	87.4
ENSG00000158773	23.4	3.6	15.4	41.2	3.8	11.6	13.8	5.8	13.4	21.6	8.8	5.2	46	32.2	53.6	19.8	39.2	14.8	36.8	6.8	7.6	3.8	51.6	27.2	14.4	57.6	27.8	12.2	32	22	2	23	8	35	11.4	1.4	9	6	1	6.4	2.2	4.2	5.4	46.2	16.2	2.6	8.8	2.4	40
ENSG00000186517	88			96.2		91.2		91.6	81.6	94	92.2		72.8		71.2	44.8			95		84.2		93.4	87	89.8	52.8	81.8	90.8				31.4								90.8					87.2
ENSG00000143217								96.8		60.2	93.8						93.8		73.2						97.8			61.4
ENSG00000162755												37.8	59.6	81												87				48				47.4	40.2	44.8	36.8	54.2	43.6		65.6	38.2		43.6		56.4	59.8	66.6
ENSG00000143256	66.2	64	66.4	65.8	70	81.4	73	74.2	84.2	74.8	57.4	49.8	85.6	59	74.6	45.6	59.2	60.8	80	65.8	60.6	56.4	40.4	43.8	71	19.8	74.6	75.2	42.2	67.4	80.4	40.8	66.6	83	47.2	60.8	57.6	52.2	41.8	69.8	45.2	38.2	55.4	77.8	90.4	55.4	63.4	48.2	85.6
ENSG00000158793	13.2	46.4	3.6	2.4	3	6.6	4	2.6	8.4	13	4	3.8	35.8	6.4	10.6	6.8	61.6	2	5.2	1.8	2.2	12.2	69.4	61.8	1	17.8	8	9.6	6.4	8	3	24.4	1.6	58	11.6	0.6	1.8	1.6	11.2	2	2	6.6	20.6	6	44.4	2.2	51.4	4.4	3.4
ENSG00000158796	32.2	49.8	10.6	3.2	2.8	54.8	1	0.6	59.2	5	3.6	1	6	1.2	43.2	10.2	0.4	4.2	0.6	6	20.8	3.6	0.8	3.6	2.2	39.6	11	5.4	22.4	0.2	26	25.4	1.8	35.8	0.2	1.6	1	0.4	2.6	3	0.8	0.4	4.8	2.2	1.8	1.4	28	0.4	17.2
ENSG00000143222	33.6	32.4	61.2	35.8	19.4	7.2	25.8	20.4	31.8	48.2	26	11	18.4	43.2	39.6	23.8	43.8	35	54.4	39	23	11.8	15.8	14	23.2	18.8	55.6	54	23	20.2	18	24	27	41.6	12.8	29.8	34.8	26	28	37.4	38.4	30.4	43	59	49.2	22.8	32.2	61	11.2
ENSG00000143258	11.4	32.4	16	19	19.8	42.2	13.2	2.2	15	20.8	5.8	21.8	18	27	9.2	7.6	17	11.2	14.6	7.2	13.2	8.4	10.2	5	1.4	5	9.2	12.6	11.6	18.2	2.4	2.2	24.4	29.8	21	19	10.2	6	26.4	13	26.4	17.8	42.4	35.6	20.2	32.2	7.8	12.6	10.2
ENSG00000143224	20		22.2	37.4	30.6	40.2	55.2	40.4	41.8	52.2	33	4.6	25.8	51.8	72.6	53.8	30.2	50.8	44	34.2	11.8	41.6	37.6	34	39	13.2	28.8	29	31	33.6	11	95.8	38.4	32.4	10.6	17.2	12.4	5.8	23.6	22.8	6	5.2	65.4	20.6	26.2	12.4	20.8	10.2	45.4
ENSG00000158850	71	62.8	69.6	63	49.6	54.4	76	44.8	54.8	52.2	51.2	24	79.4	23.6	70.4	58.2	49.4	61.2	70.8	60	50	49.2	25.6	41.6	30.6	34.8	74.8	40.8	49.8	8.8	35.4	85	49.8	41.8	21.2	19	21.8	29.4	33.8	31.2	29.2	14	72.8	4.6	49.8	26.6	28.2	33.8	59.8
ENSG00000158859	99.8	99.8	100	99.8	99.2	97.8	99.6	100	99.6				100	99.8	99.8		99.4	99.8		99.8	99.8	99.8	99.8		99.8		100		100		90.2		100			99		98.8	98.6	88.6	98		99.8			95.6		99.4	100
ENSG00000158869	94.8			97.4	96.4	95.8			95.4				88.2		89.4	91.8		95				95.8	78.2	94.8			95.2					80	97.8							97.4						96.8			96.2
ENSG00000158874																																													51.4
ENSG00000158882	55	81.4	71.6	50.2	65.4	66.2	77.8	63	75.8	32		71.4	64.8		36.8	42.4		57	19.8	63.4	43.2	48.6	52.6	42.8	75.4			24.2	72.2	55.6	45.2	55	61		68.2	47.6	38.2	19.8	49.2	28.2	69.2	71.8		69.6	57.8	56	50.8	63.2	64.2
ENSG00000143257																																													78.6
ENSG00000248485												91.6							93.8															99.6	90.4	98.4	96.2	99.6	100			96.8
ENSG00000158887					98.6													100		95		95.6					91					66.6																	75.2
ENSG00000143252	32.2	56.6	1.4	14.4	54.4	45.2	2.6	18.4	33.4	3	48	25.4	41.2	26.2	10.8	17.8	7	20.6	7.8	15.6	20	10	24	20.6	4.8	45.6	2.2	7.2	59.8	3.4	30.8	68	2.4	5.2	27.6	7.8	8.8	15.8	28.8	44.6	16	14.8	0.6	20.8	13	10	72	15.8	12.4
ENSG00000143226	93.8		98.4	95.8	96.2	97.8			97				89		80	96.8		92		94.8		92	78.2	95.8			92.6		96.6			71.6	98							97.2							94		97
ENSG00000173110						100									100	100																96
ENSG00000203747	98.6			97.8	99.2	99.2							95.8		94	93.4											98.6					21.4	99.2						98.2	99.8					98	99.2
ENSG00000162747															99	98.6																84
ENSG00000072694	93.2					95.6										84.4																88.2
ENSG00000132185																95.4
ENSG00000081721	8.6		18.2	16.4	1.4	6.2	4.6	2	15.4	5.8	5.4	18.4	2.8	2	3.6	5	4.8	5	3.2	2	1.4	11	7.2	0.6	3.2		7.6	7.2	13.8	13.2	61.2	3.2	28.2	1.2	13.6	3.6	14.8	6.4	18.2	1.4	3	20.8	0.2	11.4	3.6	7.2	0.8	26.4	17
ENSG00000118217	33.8	24.6	37.6	45.2	28.8	40.8	55.4	33.2	34.2	29.8	26.4	17.6	40	38.6	49.4	32.2	95.6	57.8	25	54	49.6	53.2	22.2	36.6	77.8	37	47.8	38	37.2	17.6	20.8	70.8	37	21.4	16	16.2	35.6	14.6	32.6	54	20.6	33.8	65.2	32.4	72	29.8	29.4	29.4	20
ENSG00000162745	93.6		91.4	87.8	94.8	96.6	97.4		91.2		91		84.8	97.2	86.2	98.2						87				54.2	96.8	95.8			95		85
ENSG00000198929												76.4																		79.8					84.4		90.4		87.6	72.6	96.4	86.6		74.2		93.8		91.2
ENSG00000171722																										95.6
ENSG00000239887										73.8	63						78.6		81		51.2	74.2	95.4	68.8	64.8		81.8	80.6		80			87.6	78.6						52.6				81.2	93.4		62
ENSG00000152332	77.8	83.8	46.4	33.2	31.2	57.8	9.8	34.4	72	44.6	16.8	49.8	47.4	12.6	30.6	42.6	13.4	63.2	24.8	29.8	20.4	46.2	49.6	47.4	25	33	25.2	48.4	27.8	53.4	54.4	46.8	46.6	56.8	55	37.8	47	33.2	56	29.2	78.4	60.2	13.6	53	13.6	81	42.6	41	37
ENSG00000117143	97	86.2	95.4	95.6	95.8	96	86.2	87.8	97.6	96	70.2	80.4	89.6	95	97.6	95.6	65.4	97.8	92.6	97.4	90.4	97.4	77.6	73.2	92	26.6	98.2	95.8	96.4	79.8	89.4		96	84.6	63	76.6	73	70.8	70	90.6	66.8	76.2	98	58.6	82.6	80.2	94.2	87	98
ENSG00000162733	43.4	79.8	41.4	30.4	51.8	49.2	61.2	84	79.6	96	90.6	93.4	69.6	92.4	64.2	78.8	90	49	95.6	29.6	94.6	67	93.8	83.6	87	98.2	53.2	94.2	71	94.2	23.2		24.2	97.8	92.6	81.6	88.2	77.2	90.4	95.8	76.2	87.8	48.8	94.2	67.6	83	91.8	76.2	58
ENSG00000132196						80.2		64.8	97.6	52	49.4		94	65.8	81.2	34	67.4		42.8		90.4	98.4	42.8	93.6	83.8		64.8	46				25.8		79.8					71	83.2	90.8		89		94.4		59.2
ENSG00000117152				97.2								96								98.6													96.6		90.4	98.8	97.8	98.4	98.8		99.8	96.8				99.6		99.2
ENSG00000143248	83.6	54.8	87.2	88	95	83.8	97.6	99	90.6	96.2	92.2	98.2	96.4	80.6	97.4	97	91.8	80.2	91.6	78.6	65.2	89.6	89.6	89.8	97.4	94.4	99.2	98.2	82.2	98.8			85.6	95.6	96.6	92.6	97	90.6	95	97.8	73	91.8	97.2	99.4	94	82.2	97	96.4	73.8
ENSG00000143228																										76.6
ENSG00000185630	63.4	79.2	69.4	70.4	61.8	48.8	63	60.8	56.2	71.6	42.2	54	57.4	60.2	62.2	79	55.8	63	59	67.4	94.8	75.6	89.4	88.6	76.8	80.2	75	78	58.2	46	93.8		73.2	76.4	48.8	28.2	50	27.2	47	73.8	39.2	44.2	44.4	45	74.8	82.4	65.2	44.4	63.8
ENSG00000143171		93.2										83															95.6							90.6		90.4	87.6	94.2	78.2	81.4		84.8				96		76.6
ENSG00000143198	62	88.4	74.2	62.2	51.4	63.8	62.4	45.6	82.6	60.4	45.2	21.2	31.6	84.8	30.2	55.8	43	53	50.2	49.4	70	60.6	86.4	73.8	73	80	62.6	56	49.4	16	58.8	54.2	56.6	59.6	22	57.6	41	39.2	59.2	54.4	50.8	47	10	65.8	63.4	38	65.4	56.2	17.2
ENSG00000143149	70.6	35.2	42	75.6	54.6	70.6	39.4	78	66.6	69.2	67	83.8	69.6	78.2	35.8	33.8	68.4	68.2	78.2	71.6	30.2	53.4	45.6	24.6	59.4	68	54.2	56.6	72.2	88.6	39.4	20.8	66.8	61.8	85.2	57.8	59.8	66	44.2	59	61.6	77.6	54.4	84.4	65	67.8	80.8	64.8	26.6
ENSG00000143183	5.4	6.8	7.4	18.4	10.2	11.4	30.4	45.2	23	9	19.8	45.6	38.4	50.8	42	18.2	19.2	10	37.6	12.2	33	64.2	75.6	77.4	46	27.6	34	3.6	23.6	19.8	13.8	61.8	17.8	27.4	48.4	38	48.8	43	10.8	42	20.2	38.2	6.4	17.4	44.4	32	31.4	32.2	42.8
ENSG00000143179		100							94.2	58	52.6						55.2		44.8									63.2			82.2
ENSG00000188859		85.2										79.8																		62.6					81.6		78					81.6		56.2
ENSG00000143157	10.8	17.4	10.8	22.8	19	16.6	24	14.8	7.8	18.4	21	61.2	2.8	2.4	47	14.6	12.8	20.2	17.8	8.6	21	5.4	11.2	3.8	15	74.8	31.8	23.4	4.6	30	48.2	11.4	16.8	21.6	85.4	62.2	77	74.2	80	43.4	64	58.6	19.4	13.4	29.2	58.6	4.6	73.8	52.4
ENSG00000152382	0.4	4.4	2.6	2.8	9.4	8.8	8.8	9.4	1.8	11	11.6	38.6	10	1.2	6.8	3.2	0.4	2.2	33.2	3.6	1.6	9.2	0.4	5.6	2.8	31	31	12	25.6	15.8	1		13	6.8	46.6	39.6	57	45.4	43	32.8	32.8	50.6	3.6	12.8	78.2	26.6	1.4	24.6	2.4
ENSG00000143195					91.8							65.8										76				75.8				66.2				95	48.2	63.8	75	69.4	81	93.8	69	51		77		46.4	79.8	51
ENSG00000143194																										67.2
ENSG00000198842		43.2			98.8																								92				87
ENSG00000143190	57.8	53.6	72.8	46.2	22.8	45.4	48.6	42	49.6	22.4	53.6	65.2	28.2	56	72.4	60	36.4	56.6	40	45.8	51.2	65.4	53.4	45.4	42.2	25.8	75.4	41	14.2	56.6	18.4	43.2	68	37.4	59.6	55.6	45	54.2	23.8	55.8	37.6	66	43.4	57.2	23.8	34.8	19	52	57.2
ENSG00000198821															95.4	86							88.2									91.2
ENSG00000143162	48.4	81.2	46	48.8	18.4	49.8	54.6	44.2	56.6	59.8	58.6	28.2	74	46.6	67.4	84.8	52	66	37.6	64.4	58.2	28.4	42	48.8	64.6	82	68.2	48.8	38.6	41.6	94	70.6	47	90.4	71.4	37.8	27.8	51.6	62	84.6	69.2	62.8	40.4	38.6	45.4	63	44	47.4	50.2
ENSG00000198771	66.4	95.8	81.4	68.6	87.6	65.2			70.4					93	66.8	86.8		74		76.8	70.8		91.2	84			68.6		72			18.6				73.4		74.2		83.8						78.8	96.6		63.4
ENSG00000197965	49.2	60.2	70.8	56.8	65.6	35.2	57	39.4	44.6	62.6	35.6	60.6	47.8	64.4	56	48.6	60.6	46.2	9.6	56.4	52.2	75	29.8	29.4	56	80	78.4	55.8	75.4	13.2	59.6	96.4	53.6	67.2	66.6	53.8	54.4	64	7.4	63.6	36.8	60.4	73.2	5.2	73	44	58.8	48	75.4
ENSG00000143199																										85.4
ENSG00000143158	73.8	55	52.2	65.4	57.2	90.4	44.2	22.4	87.6	55.8	63.8	58.8	38.8	53.8	26.6	27.8	40.6	51.8	22	46.8	79.6	49	74.4	72.6	89.4	83.8	49.4	43.6	61	20.2	79.8	58.4	50	46	51.2	75.2	47.8	71.6	46.4	52.6	69.4	57.8	35.4	71.4	29.8	41.8	83.2	79.4	22.6
ENSG00000143164	15	20.8	52.2	40.6	62	12	25.4	13	29.8	7.6	88.4	82.2	70.2	30.6	8.6	24.4	45.2	63.2	40.2	61.4	44.6	38	56.4	32.4	42.8	63.2	21.8	91.8	77.8	64.2	52.6	66.6	17.4	57	78.2	82.2	71.4	80.8	83	51	82.8	83	16.8	41	30.8	36.2	21.4	79.8	43.6
ENSG00000143147	73.2		88.2	74.8	66.2	62	98.8	88.2	63			34.6			55		86.4	96	86.6	92.2		90.8	96.8	95.2	87.6		58		76.2		49.4		71.4		34	89.2	91	94.2	79.6		61.4	42.4	81.6			89.4		67.4	69.8
ENSG00000143155	6	33	8.2	20.8	18.4	6.6	52.6	17.4	5	19.4	43.6	46.2	4.6	6.6	16.6	3	30	35	24.8	20.8	9.2	23.2	6.2	7.2	33.4	3.4	27.8	27.6	45.4	13.2	6.4	23	31	4.8	56.4	54.8	52.8	45.6	41.8	5.8	56.4	64.2	10.6	20.8	40	57.8	20.4	43.8	47.2
ENSG00000213064	36.6	48.6	27.4	27.6	37.4	17.6	68.6	50	57.8	73.4	36.6	86	12.4	25.8	13.2	40.8	15.4	24.2	75.2	20.8	6	40.4	10.4	16.8	13.8	33.4	38.6	64.6	45.4		71.2	55.6	69.6	70.8	97.2	59.2	29.4	53.8	70.6	74.4	65.8	71.2	73		49	51.2	70.4	43.2	26.6
ENSG00000143178			70.6				89.6									71.6											54.6	75				23.4	84.8	97.6									90
ENSG00000143196	87.4	95.2	98.4	97	88.2	84.2	98.6	95.4	89.4	99	97.8			97.2	97.2		96.6	98.6	99.6	96.6	99.6	96.4	99.8	99.4	99			98.8	98.2				94.8												97.8				99
ENSG00000143153		58.4		85.2	85.8	89.2	90	97	98.4	98.4	71.4	92.4	92.2	81.4	93	89.6	77.4	83.2	85.8	89.8	79.8	93.6	90	84.4	87.2	85.6	97.4	96.4	83	95.8	93.2		91.6	74.6	83	90	82	89.8	76	61	83.8	92.8	92.2	95.6	70.4	98	73.8	82.2	93.2
ENSG00000143156			40	57			44.4					50.8		60.4				70.8		68.6		54				28.8					34.6		32.2	50.2	60.8	72.6	53.8						20.2
ENSG00000117475	15.2	22.8	41.2	22.2	6.2	8	8.2	75.4	6.8	16.6	76.4	17.8	14.8	8	25	15.8	14.2	18.8	78.8	16.8	26.8	16.4	35.4	25.4	30.8	52	13.6	26.2	41	17.2	15.6		18.8	9.2	18.6	23.2	25.6	16.2	20.6	12.8	17	31	4.8	8.4	36	11	22.6	35	21.8
ENSG00000117477												59.4														78.2								41	36.8	82.8	53.4		61.2		78.4	65
ENSG00000117479	91	85.4	93.6	92.4	95.8	97	90.4	83.6	89.2	90.4	83	78.4	99	91.6	97.8		96.2	94.8	86.8	94	86	94.6	97.4	96.6	91.4	59	94.4	89.8	96.4	59.4	53		97	90.8	52.6	86.4	70.6	82.8				59.6	96.8	48.8	92.2		88.2		72
ENSG00000198734																																83.4													85.6
ENSG00000174175	89.8		96	89	92	91.8	86.8		92.4						87.8					93.4			82.4		79.8		88					96.6															94.2
ENSG00000000460																										30.6
ENSG00000188404															97.8	87.8																67		91						89.4
ENSG00000171806																39
ENSG00000000457	7.2	21.4	5.4	0.6	18.2	7	3.6	16.8	31	29.4	8.2	30.6	30.4	10.4	15	1.4	7.8	19.6	29	15.6	7	25.6	4	31	13.4	2.8	1.4	29.6	22.8	27	4.4	55.4	3.2	6	24.8								18.4	26.2	15.2		11.2		43.8
ENSG00000075945	48.6	7	32.6	21.6	77.2	24.4	19.6	31.8	21.6	5.8	26.6	77	77.2	12	12	7.4	29.4	35.6	23.2	17.4	52	2.8	20.4	46.6	31.8	19.6	23	1.6	90.2	41.4	18.2	31.8	18.4	47.8	74.6	60.2	59.4	56	76.2	72.6	74.8	82.6	34.8	45.4	19	89.4	24.8	58.4	16.8
ENSG00000120370	47.6		43.6	25.6	28	50.8	23.6	26	21.2		15		63	19.2	16.6	22.8	26.4				28.6		38	78.4	23.4	14.4	34		45.2		2.6		40.6	47.2									35.6	14	47				33.6
ENSG00000116132	67.4	69.4	42	86.4	73	88.6	38.2	62.2	89	95.6	91.4	80.6	89.6	88.8	93.4			98.4	90.8	96		91.8			84	96.8	95.6	96.4	82.4		65.6		81.6		85.8	78.4	81.4	79.8	81.8	79.2	75.2	83	84.8			80.4		78	97.8
ENSG00000007933	93.4														90.4																														80.2
ENSG00000094963	88.8	79.6	94	93.2	89.4	86.6	98.2	98	84.8		93		98	96.4	85.4		94.4	92.6	98	94		93.4					90		89.6				89	97.4													92
ENSG00000010932																																															98.4
ENSG00000076258																																	84.4												86		95.6
ENSG00000117523	16.2	13	26.2	22.4	20.6	12	2.6	6.8	14.6	12.4	9.8	9.4	20.6	3.6	41.4	12.4	5.2	7.4	24.4	5.2	24	6	12.4	2.8	8.8	14.6	7.2	10.8	16.4	8.4	7.2	44.2	21.2	9.2	15.8	15.4	26	29.4	8.8	32.6	39.2	23.8	1.8	16.4	9.2	18.8	32	37.4	11.8
ENSG00000034971	99.6	98.4	99	98.6	98.4	99.2								99.4				99		96.4							98.4						96.6																97
ENSG00000117533	21.2	22.4	57.4	63.8	22.6	38.6	45.2	34.8	14	51.2	29.2	29.2	0.6	37.4	52.4	47.2	26.8	36.8	19	32.8	29.4	19.4	38.8	36	27.8	40.4	37.8	35.4	19.6	56.2	20.8	23.4	68.6	73.8	16.4	29.2	9.8	23	19.8	22	23.6	21.2	37.4	41.4	4.2	17.8	21.2	10	24.4
ENSG00000010165	25.8	35.4	29	42.4	45.4	39.8	37	16.6	24.2	23.4	21.8	40	49	39.6	72.8	25.8	18.8	49.6	43.4	45.8	40.2	48.6	23	45.8	17.8	19.4	16.2	16.8	54	45	64.8	28.4	55	28	46.2	13.2	33.8	4.8	18.8	6.6	15.2	39	23.2	59.8	55.2	10.4	32.2	8.8	20.8
ENSG00000197959	86.6						65.8	70.6				69.2	69.8		63												79.2			86				66.8	66	78	78.4	80	76.8	58.2	55.8	73.8		81.2		86.2		51.2
ENSG00000135845	10.2	5	5.8	7.4	1.2	1	19.2	5	9.4	50.6	20.6	0.2	26	9.4	43.6	1.8	30.2	21	22	17.6	3.8	5	5	1.4	12.4	0.6	6	60.6	1.4	17	62.6	69.4	26.2	7.2	0.4	1.8	3.8	2.8	4.4	4	0.2	0.6	20.8	17.4	4.4	12.2	5	0.4	0.4
ENSG00000180999																										94.4
ENSG00000094975	11.4	14.8	29.6	12.6	60.2	70.8	12.8	21.8	15.2	39.2	77.8	30.4	37.6	19.6	15.4	27.8	91.4	14.8	80.2	13.8	37.6	6.4	56.2	6.8	55.8	52.4	14.4	44	62.2	38.4	42.8	73	40.8	44.4	44.2	19.6	22.8	18	34.4	27	23.2	34.8	37	19.4	79	18.6	36.6	12.6	78.8
ENSG00000162753																										64.2
ENSG00000183831																										77.6
ENSG00000076321	2.4	17.2	13.2	8.2	14.6	1	30	9.6	19.8	8.8	9.2	13.6	10.8	1	11.8	32.4	1.6	16.4	5.6	13.4	56	30.2	6.6	33.8	69.8	5.6	8.4	13.6	9.6	6.2	18		19.6	28.6	34.4	19	29.8	31	17.6	17.8	32.6	17	3.8	30.4	48.8	20.8	2.2	26.8	9.4
ENSG00000120334																										35.6
ENSG00000117593	48.2	37.2	2.4	50.2	74.6	60	30.6	73.2	47.4	22.4	24		81.2	62.4	66.8	49.2	36.6	34.8	66.4	21.6	67.2		55.2	81.4		11.8	9.2	28.8	79.8		88.6		46												81.6		69.6		42.2
ENSG00000185278	60.6	37	77.2	63.6	48.4	63.8	57.8	53.4	52.8	56.2	56.6	76.8	41.4	54	55.4	63.8	41	50.8	37.6	50	39.8	36.2	57	34.8	31.8	16.6	75.8	54.8	31.6	46.2	44.6	75.2	77.8	66	66.2	56.8	40.6	64.2	63.2	69.8	72.8	72.4	68.2	31.8	31.4	64.6	57.6	47	38.8
ENSG00000117601																																													66.8
ENSG00000135870	41.8	80	57.6	14.4	46.2	37.8	36	35.2	34.8	49.2	21.6	47.6	10.4	37.4	51	27	11.4	42.8	37.4	38	36	34	5.2	15.2	25.6	10.2	46.4	40.2	13.8	84.6	9	60.6	29.4	37.4	28	33.8	32.8	48.6	17.6	61	35	15	32.4	92.8	13.6	14	10.4	30	32.4
ENSG00000152061	28.4	25.6	28.8	54.2	66.6	54.4	32.4	20.4	25.8	34	39.4	51.6	9.2	47	46.2	32.4	28	82.2	58.8	90	8.8	6.8	51.4	21.2	43.2	49.2	46.4	25.6	86.2	55.4	9.2	22.6	59.2	62.8	53.6	55	54.6	59	41.2	33.2	35	61.6	37.4	27.2	49.8	54.2	13.8	49.2	48.8
ENSG00000116161	88.6	68.4	72.2	99.2	98.2	97	98	75.2	82.6	70.6	52.6	62	91.8	98.2	99.4	98.6	84.8	90.8	80.6	96.6	89.4	96.8	64	79.6	67.8	46.4	82.8	82.6	93.8	96.8	94.8	98.2	97.4	91.6	62.6	84.4	73.6	85.2	80.4	95.2	81	74.6	99.6	97.2	92	88.4	83.2	89	97.6
ENSG00000120333	11.2	1.4	0.4	1.6	7.6	9.2	2.2	1.2	19.2	6.2	2.8	45.4	17	7.4	3	1	2	1.6	1.4	2.2	1	0.4	5.2	0.2	0.2	1.2	1	1	7.4	1	4.6	26.2	2	2.4	64.6	44.4	52.4	52.4	37.2	58.8	26.6	50.2	2.8	0.8	27	51.6	13	47	0.2
ENSG00000235750	95.2	96.4	93	88.6	91.8	94.4	81	72	91.6	78	96.2		90.2	80.6	85	74.2	97.6	92.8	76	92.6	84.2	93.2	65.2	78.2	90		91	73.8	87.2			88.2	93.8	91.6						100			98		98.2	99.2	85.6		72
ENSG00000116147												54.6																		92.6				96.2	57.8	71.6	80.8	79.2	62.4	89.6	56.2	65.6		96.8		65.6		51.4
ENSG00000143207	2.6	14.2	4	2.4	4.4	10	27.6	32.6	11.8	10.6	16.6	32.2	12.4	6.6	0.6	33.8	36.8	27.4	26	16.6	6.6	16.8	6.2	38.6	13	26.4	7.2	11.4	30.8	10.2	6.4	73.4	10.4	6.4	16	20.2	3.8	9	6.8	0.4	31.4	13.2	14.6	10.8	34.6	2.2	3.2	6	16.2
ENSG00000116183																																															99.2
ENSG00000152092												53.8	82.2																	36.6				78.4	49.2	40	54.8	50.4	76	84	76.8	47.2		51.8		77.8		67.4
ENSG00000198797												58.8	94.8																						55.4	76.4	68	74.8	81.2		81.6	58.8				80.2		73.2
ENSG00000120341	75	92.6		80.2	83	83.4	79.6	76.6	72.6		83.6	76.4	91	83.6		96.8	73.8	80.6		81.6	86.4	74.6	93.2	69.6	77.6		75		85		56.2		65.2	75.8	71.6							81.4	71.2		50.2		79.8		71.4
ENSG00000075391	66.2	50.6	72.2	60.6	58.4	64.8	71.6	74.2	68	48.2	86.6	66.4	77.6	57.8	60.8	79.2	44.6	57	85.6	74.8	51.2	46.6	68	52.6	69.8	16	43.6	50	69	28.2	52.8		73	45.6	70	65	66	65	50	62.8	61.4	78.2	89.6	63.8	54.4	48.2	71.8	60.6	51.6
ENSG00000240021																										96.8
ENSG00000116191	84				68.6	78.8	85.2	71.2	84.2	71.2	87.6	52.8	65.2	86.4	86.4	88	62	82	66.8	77.6	78	82.8	84.8	61.8	67.8	79.4	83	79	71.8	73	86.2	61		57.2	41.8	75.8	78	91.4	60.4		79.4	40.6	83.2	71.6	72.4		50.4	33.4	92.8
ENSG00000116194	91.4	77.6	90.6	95.2	92.6	90.8	97.4		89		93.8		89.8	95	91.4		90.2	90.6	95.2	88		89.6	95.4	95.2			96.2		80				95.8										98.6						93.6
ENSG00000116199	47.8	62.8	54.6	53.2	25	16	62	44.8	48.8	20.6	22.4	67.4	29.6	23.4	22.6	23.4	34.6	51	18.4	50	85.6	50.8	70.6	69.8	67.6	42.4	34.4	27.8	46.6	50.6	19.4	82	42.4	14.4	57.4	55.4	51.4	44.8	50.2	15.6	56.6	63.8	43	48	15.8	61.6	42.2	46.8	43.8
ENSG00000186283	46.2	92.8	33.6	32	19.6	46.4	37	21.4	33.4	1.8	31.4	14	6	39	19.2	81.2	33.2	25.8	32.2	34.4	37.4	16.2	52	45	17		32.2	3.8	56.2	33.6	60	10.6	40.2	54.8	29.2	10.6	10.6	27.4	10	41.8	12.8	16	62		89.4	39.8	44.6	13.6	22
ENSG00000143322	83.2	23.2	81.6	77.4	80.2	93	68.8	63.8	82	66.4	61	13.6	38.2	73.8	82	14	41.8	85.4	55	79.6	75.8	82	61.2	79.8	74.8	3.2	91.4	77.8	79.6	18.4	63.4	43.6	85.8	49.6	13.8	49.8	64	57.8	9	36	57.4	17	38.8	17	27.2	24.2	68.2	19.2	90.2
ENSG00000057252	85.4	90.2	67.6	82.6	61	80.8	36.2	68.4	81.6	99.8	73.4	69.4	65.8	54	67	28.8	50.6	75.2	61.2	70	63	65	14	43.6	84	76.8	55	93.8	66.2	54.4	38.2	36.4	82.6	41.4	77	53.4	40.6	64.8	52.4	93	91.8	86.2	34.2	93	51.6	67.6	71.4	81	21.4
ENSG00000162779																										82.8
ENSG00000116218																																															90.4
ENSG00000162782																										70.4
ENSG00000143340																										98								96.2
ENSG00000169905	32.4	94.8	9.8	6.8	12	48.8	14.4	70	42.8	69.8	60	3	15.2	45.4	31	11.4	50.6	27.6	74.2	36.6	45.4	16	88.6	46.2	5.6	1.2	43.6	62.4	10.8	7.6	36.6	57.4	34.2	50.2	0.8	7.2	7.8	4.2	8	3	12.6	0.4	70.6	1.2	36.2	2.8	12.8	0.8	40.8
ENSG00000143337	35	45.2	32.8	43	37.6	20.2	59.6	52.2	32.2	48.2	33.8	70.4	49	36.4	40.6	31.6	57.6	58.2	45.8	52.6	69.2	65	74.2	79.6	68	27.4	38.8	43.6	27.6	79.4	13.6	80.8	55.2	33.2	63	51	50	54.8	27.2	18	26	51.8	51	54.8	21.4	43.2	20.4	32.4	69.2
ENSG00000135837	54.4	86.4	56.8	26.4	31.6	27.6	40.6	16.8	44.6	15.6	24.8	55.4	16.6	19	25.6	48.6	27.8	57.8	29.4	44.8	18.2	23.2	31.2	26.6	47.2	59.6	40	33.2	37.4	49.8	27.2	38.6	43	45	64.8	67.6	65.2	65.8	37.6	58.6	58.6	54	33	41.8	2.8	51.2	21.6	52.4	43.6
ENSG00000116260	29.6	92.8	56.8	44.8	61.2	69.4	79.4	70	58.6	67.6	82.4	40.2	43.6	43.4	37.6	80.4	55.4	61.4	75.8	70.6	61.6	78.4	55.6	42.2	79.6	50.4	42.8	41	66	55.4	52.2	65.6	39.4	59.4	45.8	30.4	30.4	32.4	38.8	84	72.2	41.2	76.6	21.4	91.4	54	56.6	38	44
ENSG00000230124	7.6	0.2	1.4	0.4	1.2	2.4	3	1	1.4	1	0.4	2.6	1.8	3	21.6	9.4	1.6	0.6	2	0.4	0.4	0.8	15.8	3	0.2	23.2	1	0.4	2.8	16.8	10.6	85	0.8	4.2	5.8	16.4	6.6	26.2	0.4	1.4	1.2	3.6	1	19.8	4.2	0.2	2.4	14.2	3.2
ENSG00000143324	46	73.4	62.4	70	86	25.2	26.2	39.6	31.6	42.4	68.4	49.4	84.6	60	47.4	43.2	82.6	69.8	73.6	50	66.2	65	78.8	84.6	60.2	55.2	24.2	33.4	90.8	14.6	19.2	4.2	81.4	78.2	37	46.4	52.4	42.2	71.2	59	39	26.4	20.6	1.6	60	79.4	41	20.2	51.2
ENSG00000135835	25.6		5.4	22.6	37.6		17.4					65		52.4				35.6		32		52.8			90.6		34.4		33.6	87.4			14.4		36.4							36.8	20	88.2			43		67.8
ENSG00000135823	40.2	22	35.6	50	63.6	63	10.4	67.6	24.2	34.2	82	32	1.8	4.2	19	8.4	32	40.6	25.4	24	21.6	8.2	7.6	8.6	29.2	56.2	13	19.8	45.2	8.4	55	13.8	70.2	52.4	15.4	22	17.8	25.6	19.6	24.8	18	21.8	31.2	1.6	55.2	26.6	4	12.2	53.2
ENSG00000153029	51.8		27.8	67.4	33.6	55.4	63.6	40.2	42.2	45	37.8		70.6	37.8	59	24	64.4	41.4	26	34	70.6	27.6	40.2	62.2	53.8		44.8	40	66.2		81.6	48.6	46.4	34.2		45	55	62.2					54.6		37.6		43.8		82.6
ENSG00000162783	84.2	93.8	91.2	94.4	92	94.4	91.4	92.4	81	92.4	88.8	94.4	83.4	91.2	99.4	99.2	91.8	88	92.4	100	95.8	92	88.4	92.8	79.2	69.8	73	85.8	98	99	86.8	93	96	96.6	93.4	98.2	97.4	99.8	91	99.6	96.6	96.4		99	94.6	99.4	89	98.8	85.2
ENSG00000198216												81																		93.8		94			83.6	92.4	89.8	95.4	87.2		93.6	88		94.8				95.6
ENSG00000135821	98	97	95.8	95.8	79.4	94.6	81.4	74.2	96.8	93.4	72.8	94.2	86.2	76	67.4	90	66.4	99.6	85.2	95.8	67.4	95.4	83.4	73.8	82.6	36.8	95.8	96.2	59.8	95.8	92.2	86.8	94	97.6	94.4	61.8	76.8	65.6	85.8	89.8	62.8	92.2	86	96.8	50.6	78.4	83.8	77	75.8
ENSG00000121446																										92.2
ENSG00000135828	47.8		48.4	42.2	58.4	58.2	39.8	38.2	38.8	39.4	31.6		47.6	27.2	47.4	20.8	66.2	50	54.4	46.2	49.8	43	41.4	58.6	35.8		28.8	26.4			54.8	89.2	59.8	52.4		35.2	26.6	37.6		51.2			73			36.2	34.2		55.4
ENSG00000143333				99.6		98.4								98.2	99		96																99	99					99.4	94.4						96.8	97.6
ENSG00000135824																														97.8						98.2	96.8	98.6	99.8	84.6
ENSG00000135838	98.2					94.8				70.4		87.8	85.8		91.2	88.8			65.6					89.2		33.4						55.6			95.4	85.6	80.2	84.4	83.2	92.4	86	91.4			84.8	85.6	96	79.6	85.2
ENSG00000135829	22	8.4	9.4	27.2	28.6	16.6	26	20.8	14.8	3.2	8.2	1.8	28.6	18.2	18	25.8	33.4	35.2	51	33	12.4	29	7.4	12	40.8	33.8	19.4	7	41.8	13.2	64.6	1.2	15	12.2	4.6	3.4	20.8	8.2	13.8	10	9.4	8.4	20.6	12.8	59.6	13.2	36.8	7.8	11.2
ENSG00000157060																										75.2
ENSG00000058085	93.2					96.4		89.8	98	88.8	99			83.2	97			95.6	98.6	94.6			93	99.6	92.4			89.4		93.8	98.4			77.8										84.4			100
ENSG00000157064	93.8				96.6	95						93.4		97.6												75.8				70.4	96.6			85	90.8	97.2	95.2	98	89.2		95.8	96.6		60		98		94.4
ENSG00000116698	15.8	3.2	20	20.2	11.2	15.8	21	12.6	14	7.2	0.2	7.6	0.8	2.8	2.8	0.8	0.4	2.2	8.2	2.4	2	2.4	8.2	13	1.4	18.8	8	18	8.8	14	66.6	8	20.8	8.2	8.4	0.6	13.6	4.2	3.6	3.6	3.4	5.4	17.2	3.8	4	1.4	0.8	1	6.4
ENSG00000116701	91			95.8		96				88.6					80	94												89.6				36.2
ENSG00000162704	26.4	39.4	19.4	37.4	45.4	25.8	48.2	31.8	34.6	21.2	75	42.6	28.6	25.8	12	62.8	64.6	33.8	19	31	34.4	24.6	32.6	42.6	41.8	70.8	39.4	10.8	60.6	39.4	20.4	59.2	69	33.8	46.2	41.4	29.2	39.2	45.4	46	32.2	35.8	80.2	12.6	31	58	21.4	34.6	80.2
ENSG00000143344	80.8		87.4	81.2	58.4	70.2	71	77	66.8	81.2	78.2	52.2	76	78.8	55.8	82.4	74.2	68.4	70.6	60.6	93.4	70.2	53.2	75.2	75.2	64.2	85.6	68.6	38.6	64.4	78.4		86.6	90.2	50.8	46.8	53	48.6	66	56.6	39.4	63.4	92.2	57.2	82.8	49.2	81.4	62.6	76.8
ENSG00000198756		93.6			96.8							71.2	91.6		88.2							83.4				73.2			88.2	47					43.2	81.6	89.4	82.8	89.8	79.2	75.2	51.6		27.8		72.6		62.2
ENSG00000198860	44.6	24.6	42.6	35.2	7.8	39.2	64.2	53.4	49.6	27.2	28.8	26.8	23	24.8	55.6	15.8	47.8	70.6	52.4	39.4	34	43.8	53.4	63.6	28	39.4	43.8	31.6	33	40.4	71.8	53.6	40	6	10.6	36.6	57.6	54	46.2	60.4	52.4	19.4	62.6	60.4	30	48.8	36.8	30.2	59
ENSG00000116667	68.8	42.6	92.2	87	45	56.4	69.2	31.6	72.6	32.8	83	54.8	63.2	84	67.6	90	81.4	82.2	22.6	80.4	95.2	76.8	76	56.8	52.8	80.2	87.2	36	46.6	51.6	92.6		84.8	84.4	52.2	59.8	49.4	61.4	53	78.6	79.8	49.4	77	58.4	76.6	60.2	79.4	66.6	52.4
ENSG00000116406	50.4	81.2	48.2	36.2	40	40.6	50	21.2	44.6	45.6	90.2	39	40.4	36	44.8	69	65	45.8	37.2	49.2	67	67.8	46	54.8	57.2	30.4	37.4	51.4	27.8	57	37.4	88.8	51.8	65.4	32	40.8	32.2	50.2	42.2	42	33.4	40	77.2	53.8	78.8	20	38.2	32.2	24.4
ENSG00000121481	30.6	10.4	6.4	22.8	13.2	41.4	13.2	7.8	28.8	10.6	5.8	59.8	18.4	6.8	17.2	15.2	33.8	19.4	12.8	22.4	11.2	3.8	52.2	11.2	10.6	42.8	21.2	9.6	16.6	48.2	17.4	42.6	15	11.2	46.8	44.2	51.6		42.4	7.6	48.2	52	23	34.6		27.8	19.4	35.8	45.2
ENSG00000121486	38	51	39	36.6	78.2	37.4	34.6	16.8	22.4	48.6	35.8	11.4	68.2	32.2	31	10.6	29.8	59.8	46.6	49.6	37.8	49	20.2	29	33	44.6	19.4	66	81.8	16.4	12.2	83.8	45.6	45.4	11.4	8.8	17	9.8	9	14.2	13	15.4	50.4	4.8	37.2	12.8	39.6	4	19
ENSG00000116668	31					34	36				34.4						52				55.2					82	30.8					75.8											47.8						9.8
ENSG00000143341	93.2	90.6	97.4	97.4	89	89.4		85.6	87.6		87.4			87	85.4	90.8		92	96.8	95.8		95.2							91.6				86.8												85
ENSG00000116690	100		99.4			99.6									100												99.2																		97.8
ENSG00000047410	1.8	12.2	18.8	20.2	42.6	4.2	34.4	30	7.4	26.6	5.6	10.4	28.4	18.6	9.2	34	16	56	59	58.4	22	24.8	10.8	10.8	26.6	24.2	13.8	17.4	32.2	39	43.6	29.4	44.2	27.8	29.4	13.6	18	16.4	22.6	10.6	22.2	20.2	12.6	34.8	43.4	26	29.4	12.2	32.2
ENSG00000157181	2	20.2	6.8	14	2.2	5.4	19.4	5.8	1.2	16.6	53.8	63.4	17	9.2	2.4	58	43.6	39.2	10.2	36.6	54.6	27.4	10.8	5.4	37.2	41	2.2	22.2	4.2	68	4.2		2.2	28.2	71.8	26.2	17	31.6	39	38.8	48	67.6	1.4	63	30.6	43.2	20.2	26.8	6.4
ENSG00000073756					100										99.8							100			99.6							98.4																	96.4
ENSG00000116711				84.8	85.8	75.6	74.6	55		60.4	84.4		88		94.2				60			79.8		87.4	89			54.6																					76.4
ENSG00000162670												51.6																		22					50	62.2	58.4	68.8	71		69	63.6		25.8		69.4		52.8
ENSG00000150681																89.8																95
ENSG00000090104	99.6		99.8	99.6	99.8	98.6		92.8	98.6		94				96.6	99		98.6	96.8		99.4	97.6	94.2	96.2	94.8		93.6	95.8					99.4	99.6					99.4	99.6									89.4
ENSG00000116741	96.8		98.8	98.8	97.4	96.6	97.4	98.8	99.2	92	82.8	98.2	98.2	98.2	97.6	93.8	98.8	91.4	96.4	95	95.6	90.4	88.4	95.8	93.4	99.8	98	91.6	96	100		90.8	97.6	92.8	95.2	99.8	99.4	100	96.2	97.8	98.6	98.6	99	99.8	94.8	96.6	95.2	97.4	93.6
ENSG00000116750	10.4	29	4.8	10	39.8	16.6	7.4	51.4	16.6	36.2	48.4	58	13	6.4	10	39.2	54.4	9.4	41.6	8	15.6	8.2	13	8.4	17.6	47	7.6	45.4	70.8	44	87.6	24.4	6.8	38.6	67	64	42.4	48.8	46.4	21.2	57.6	69	5.6	50	36.8	44.6	18.8	29	15
ENSG00000116747	25	17.8	35.2	7.6	11.4	9.6	25	12.6	22	35.6	10.8	61.2	16.2	21.6	27.8	54.2	28	39.2	19	31.6	58.6	36.8	23.6	49.2	39.2	29.8	30.4	38	34	61	16.6	49	11.8	49	73.6	57.2	62.4	66.6	61.6	61.6	62.6	69.4	24.2	56	8.8	49.6	23	43	38.2
ENSG00000023572		59.6			67							68.6	74.6													89.4			77.8		77.6				60.6										62.2
ENSG00000134371	29.4	9.4	46	40.8	30.6	13.6	32.8	20	35.6	41.2	30.4	31	39.8	16.4	20	35.8	34.2	63.6	44.2	56	55.2	43	30.4	49.6	74.8	16.4	29.2	30.4	60.6	19.8	26.8	23.2	12.8	21	43.8	35.8	42.4	46.6	23.4	31.6	34.8	28	23.8	29.4	27.6	11.4	18.6	28	26.2
ENSG00000162630												87.4																	95.6						91.8				80.4	65.4	88.6	89.6				87.6		79.4
ENSG00000162687			95	89.8	99.2													79		82							84.2						94.2	89.4									90.4		71.2
ENSG00000116785																																													84
ENSG00000244414																																													86.8
ENSG00000134365																																													91.2
ENSG00000080910																																													44.8
ENSG00000134389																																													94.4
ENSG00000143278																																													91
ENSG00000066279																			86							47.8					99.2
ENSG00000177888	28.4	59.8	51	11	22.8	45.8	24	21.6	22	50.8	23.2	47.2	28.8	21.6	17.6	49.4	20.8	38.6	42	28.2	23.8	14.6	17.8	23.6	16.2	59.2	62.2	44.6	26.2	75.8	19.4		26	44.4	32	35.8	27.2	26.2	43	42.4	41.2	36.8	40.2	65.2	30.8	15.4	20	25.2	13.4
ENSG00000134376												88.2																		50.4					90.2	87.6	87.8	77.6			85.6	85.4		26.2				76.6
ENSG00000213047	71.4	76.6	53.2	45	57.6			72.4	84.8	30.8	38			23.6	43	39.2	60.6		43.8		64.8		86.2	91.4	30.4		59	45.6	76	50.6		56.6	38.2	28.4		80	50	79.6				23.6	17	46.8	26.4		47		87.4
ENSG00000143355																																											83
ENSG00000151414	59.8	47.8	57.6	59.6	73.2	54.8	63.6	51.8	60.2	71.8	24.8	96.4	75	45	45.6	67	49.8	61.2	46.6	54.8	76.2	58.4	54.4	65	88	77.4	56.8	70.4	83.4	87.8	91.4	76	53	39.8	99.4	95	95.4	91.6	90.4	85	83.8	97.8	55.2	93.8	33.2	82	44.2	92.8	71.4
ENSG00000081237	91			98.2	94.6	93.2		91.6	95.2		88		75.6	100	86.2	66.8		93.2	99		91.4		93.8	92	95.4		86.8					39	97.4						93.2	94.2					85	96.4	97.8		92
ENSG00000116833	82.8					87.8	95.6		92.8								68.2						92.2																						75.4
ENSG00000162702	57	36.8		66.2		59.4	73		38.2		40	47	22.8	52	35.2	52.6	54.4	63.4		60	62.8	72.4	44.2	69.2	72.6	31.4	66		46.4	38.4	60.4	85.8		59.4	37.6	56.6	61	62.6	48.2	61.6	69	54.2		30.6	57.2	62.8	30.6	57.4	76.4
ENSG00000118197	12.6	54.6	3.8	3.2	7.6	15.6	13.6	11.6	20.4	20.6	8.2	46.4	12.4	7.8	27	11	28	16.8	14.2	8.6	11.6	16.6	7.6	19.8	17.2	23.8	8.8	23.2	9	12	3.6	75	24.8	11.4	53.8	19.2	40.2	17.4	16.2	7.6	12.6	30.4	2.6	5.8	60.2	9.6	8.6	10.4	7.8
ENSG00000118200	51.6	65.2	27.4	42.8	35.6	60.8	31.4	27.4	60.2	33.8	26.6	43.8	56.2	24.6	48	71.2	51.8	40.2	43.4	42.2	62.8	49.4	80.8	79.8	51.8	41.6	26.4	54	36	55.2	39.4		34.8	49.4	37.4	55	37	37.6	27	19.4	39.2	38	11.2	46	85.8	17.4	29.8	16.6	20.4
ENSG00000163362										75.4	91						90.4		73									84.2																			94
ENSG00000116852	91.8					90.8						76.4			90.4	67.6							87.4			92.2				84.6		16.6			76.2	70.4	69.6	75	75.2	87.4	88.8	68.4		89		84.4		87.2
ENSG00000081248		82.4
ENSG00000116857	66	79	39.6	27.4	23.4	57.4	51	30	70	46.2	43.8	5.8	19	59.2	29	43	67	23.6	57.2	24.6	18.4	18.2	34.4	41	37.8	16	52.4	45.4	11.4	18	36	36.2	35.4	8.6	10.4	21	12	19.4	39.4	27.6	40.2	8.4	17.6	51.6	18	40.8	20.4	25.4	40
ENSG00000163395		99.2												96			99.4									97.8
ENSG00000118194					43					85.8		79.2															98.2	90.6	37						79.8							96.8					92.2
ENSG00000159166								88		60.8	99.8						63.4		43.8				95.4		97.4			67.6																	82.8		81
ENSG00000159176	97.4	98.4	75.6	76	74.8	79.8	86.6	92	66.2	83.8	48.4	82	92.4	78.2	60.2	83.6	36.8	74.6	81.6	70.8	96.6	71.8	98	90.2	91.4	96.4	48.2	85	72.2	96.8	88.8	28.4	58.2	83.2	88.8	55.2	61.6	50.8	71	37.6	39.4	68.4	96.8	98.4	61.8	25	60.6	25.4	91.2
ENSG00000134369	62.2	71.2	92.4	73.8	90	54.6	76.6	61.8	86.4	76.2	73.4	41.2	80.6	72.8	86.4	64	75.4	87.6	76.2	92.8	63.8	66.4	69.4	65.6	84.2	64.4	67.4	63.2	56.6	92.2	42.2		79.8	64.6	38	57.2	63.2	62.8	40.4	62.8	37.2	36.8	97	94.4		44.4	78.2	38.2	65.8
ENSG00000198700	1	0.6	5.8	20.4	4	1.4	26	14.4	2.4	2.2	1	13.8	2.8	21.8	31.4	0.2	1.6	24.6	26.2	23.4	21.2	11.4	8.6	24	10.4	5	6	0.8	9	6.4	52	14	36.2	3.2	17.8	7.6	12.6	7.8	8.2	9.2	13.6	15.2	14.6	9.8	18.2	10	13.2	12	17.6
ENSG00000198892	60.8	94.4	83.2	79.6	91	41.4	78.6	86.8	45		99.2	40.4	74.2	58.4	33.2		55.2	53.4		57.8	81.2	51.4			56.8	83.2	84.8		92.2	85	74.6		74.4	79	43	70.2	74	71.2	52.2	64	29	49	63.2	91.2		52.6	51.6	38.6	51.8
ENSG00000163431	84.8	92	73.8	75.8	93.6	94.8	70.4	95.4	65.6	96.6	82.4	99.4	93.6	97	89	97.6	96	59	97.8	67.8	99.2	61.4	98.8	87.6	94	97.8	96.4	98.6	90.6	99.6			56.6			98.8	98.2	99.8	96	98.2	90.8	96.6	99.4			99.2	98.6	92	90.6
ENSG00000134375	70	48	69.4	75.6	71	79.8	73.4	64	73.4	30.4	54	70.2	71.8	78.6	62.4	60.2	67.6	71.6	60	76.8	55.2	71.6	44.8	55.8	61.6	12	69.6	41.6	81	32.2	63.4	11	82.2	54.6	73.8	54.4	45.2	41.2	64.6	35	70	73.4	66.2	45.6	74.8	57.8	64	74	78.6
ENSG00000176393	14	5.8	39.8	35.2	23	23.8	6.4	48	8.2	41.8	42.6	10.8	25.8	22.4	26.6	54.6	15.2	9.8	35.8	17.8	54.6	78	81.6	78.6	16.8	34.6	6.6	33	39	21.4	48	56.4	26	15.6	20.2	20.6	18.8	13.2	11.4	14.4	10.6	4.2	10.2	25.6	47.4	16.8	39.2	9.2	32.8
ENSG00000163435								93.2		98.8	64.6				99.2		90.2		90.2				94.8	96	99.6			95.6																	97		78.2		99.8
ENSG00000170075												96.2															91			97.2					96.8	80.4	82.6	82	73.6	80	58.2	93.2		98.8		78		64.8
ENSG00000143862	32.8	42.6	32.2	27.2	6	19	15.6	21	31.2	51.6	17.6	28.6	9.6	15.4	28	40.4	14.8	11	44.2	13.2	10.8	17.2	11.8	43.4	29.4	74	41.2	52.2	6.2	16.8	29.2	35	23.2	16.6	28.6	20.4	25.2	39.4	29.4	55.2	34.4	26.6	27	20	47.2	42.8	12.4	30	43.8
ENSG00000143851													98.2		84.2	76.2							94.6			74.8						65.2				95		95.6
ENSG00000133067			95.4	95.6	98.2									93.8		96.4										48				95.6			90.2	98.6
ENSG00000077152																										26.4
ENSG00000077157	91.6	38.4	70	70	69.6	88.4	75.2	94.2	68.2	83.2	72.6	77.4	91.8	98.2	92.8	66.4	78	75.6	92.2	73.6	97.6	65.4	98.2	87	88.6	43.6	89.6	93.6	80	49.6	44.6	80.2	72.8	85	56.2	34.2	57.8	39.4	59.4	39	32	50.8	85.8	49.4	68.2	65	74.6	40.2	87.8
ENSG00000143858																														94.4														98.2
ENSG00000117139	61.6	24.4	30.4	28.4	53.6	55.4	45.4	76.4	55	42.2	70	16.6	49.2	30.8	72.6	30	41.6	21.8	54.8	25.2	37	24.8	14	33.6	18.4	47.8	13.8	45.2	41.6	22.6	32.4	58.2	30.4	37.2	14	18.2	36.6	17.6	46	16.8	42.4	83.4	60.4	13.4	33.4	3	68.6	97.4	59.4
ENSG00000183155												46.6				18.6			50.4				37.8	62.2		85.4				44.8	86.6	67.4			53.8	50	35.8	54.6	31.4	51	40.8	51.2		29.8		34	42.4	51.2
ENSG00000117153	0.2	17.6	0.4	6.2	22.4	10	1.8	7	1	3	2.2	14.2	31	5.2	50.8	2.8	2.6	14.2	15	10.4	2.4	8.6	1.8	13.6	17.4	6	0.6	1	49.6	3.4	0.2	78.4	14	18.2	26.8	6.6	12.8	2.6	56.6	2.4	22.2	43.8	4.4	10.2	4.8	19.8	6.4	16.4	3.6
ENSG00000159346	24.6	20.8	11.6	23.2	16	19.8	5.4	77.4	19.8	30.8	52.2	1.6	4.8	11	20.2	63.2	15	12.8	70.4	27.4	43	3	12.4	20.6	15	38.8	26.8	37.6	31.8	1.8	12.6	90.4	23	15.4	1	1.6	3.8	2.2	3.4	15.4	1.2	6	26.8	0.6	12.2	20	13.8	1.6	51.8
ENSG00000159348	21.2	49	67.4	51.6	77	21.4	8	70.4	37.2	67.6	81.8	23.2	79.8	25.8	20.2	35.8	29.4	12.2	68.6	10.2	78	9.6	35	32.8	39.6	76.2	11.8	72	56.4	14.4	33.2	65.6	11.4	58.8	30.8	24.8	28	42.8	69	27.6	18.4	22.2	2.6	13.6	24	75.8	24.2	20.8	80.2
ENSG00000163444	5.6	20.2	34.6	19.6	2.4	7.2	8.6	15	6	2.6	13.2	71.8	1.8	11.6	1.2	1	14.8	34.4	6.8	43	7.2	27.2	7	23.2	7.4	8.8	22.8	1.4	2.4	56.4	4.4	10.6	9.8	27.8	69.8	69	56.2	58.2	69	13.8	72	77.8	6.4	59.8	19.2	72	20	80	35
ENSG00000143847		88			93			94.4				83.6														77.2			90.4	32.2			96.6		62.4	86	73	89.8	86.4	99.4	89	71		37		96.4	92.8	92.6
ENSG00000122180		97
ENSG00000163485					87.4							75					82									76.2				73.8					67.4	60.4	67.2	57.4	84.4	78.8	56	63.8		83.6		54.4	91.2	57.4
ENSG00000133055		99.6
ENSG00000133048						100			99.6	99.4	99.2	100			99.2				99.8									96.8				95.4		100	100	100	100	99.8	100	100	100	100			99.6	100	98.6	100
ENSG00000133063																																98.2
ENSG00000159388	79.6	98.8	94.2	92.8	93	88.4	98.2	95.4	62.8	88.8	84.6	99.2	99.8	98.8	93.6	83.2	94.6	99.4	98.2	99.2	97.6	99.4	92.6	99.4	83	100	90.4	90.6	98.6	99.8	97.6	62.8	97.8	93.6	97.4	99.2	98.4	97.6	98	94.4	94.2	98	96.2	99.8	92	91.8	90.8	98	92
ENSG00000122176	93	99.8	73	77.4	90.2	62.4	84	74.2	68.6	91.6	97.6		93.6	71.2	69.2	95.2	98	90.4	94.2	91.2	85.6	84.8	82.8	82.2	76.2		90.6	91.4	99.4		99.6		70.8	96									70		95.2		96.2		87.8
ENSG00000188783	93.8	99	81	71.8	92.6	76	87	87.4	89	98.4	93	98	97	95.4	89.6	92.4	99.2	81.4	94.6	82.8	98.8	83.6	87.6	85	89.2	99.8	89	96.6	99.4	99.8			92	97.4	95.2	91.2	93.6	91.4	84.2	98.8	84.2	89.2	79.8		97.6	91.6	99.4	86	86
ENSG00000058668	46.6	73.2	48	46	34.6	28.4	82	54.4	64.8	25.8	74.8	34	32.4	69	78.4	62.4	99	65.4	69.8	62.4	98.4	55.4	98.2	85.8	86.2	62	29.6	28.4	76	80.4	67.6	51.8	20.8	83.6	32.8	56.6	48.2	59.4	48.6	86.8	57	43.8	64	77.2	97.2	32	52.8	52.4	76.8
ENSG00000122188																98
ENSG00000182004	47.4	26.4	59.2	47.6	33.8	48.2	68.2	41.4	48.2	20.8	36.2	8.4	17.8	47.2	49.4	63.8	51.6	40.4	61.4	46.6	29.4	32	35.6	23.8	35.4	13.8	67.4	29.8	47.4	5.6	74.8	66	47.2	33.8	29.8	48.8	36.2	34.8	32	40.4	32.8	43.4	40.4	43.2	50.2	27.8	39	56.2	74.4
ENSG00000143842	72.2	79.4	83.6	56.8	73	67.4	66.8	71.6	52.4	93.6	62.4	84.4	73	57.8	63.8	81.8	45.2	81.2	63	82	63.2	82.6	62	62.8	56.6	88	62	90.2	81.8	90.4	57.6		81	61.8	77.8	73.2	72	71.6	62.8	80.2	62.6	79	92	89.2	45.4	53.8	61.6	65.4	64
ENSG00000143845	98.6		94.4	85.8			42.6	96.6	96.6	96.4		77.8		52.6			60		97.4						53	67.2	90	95.6					74	72.6		68.4	65.4	70.2	56.4			78	78.2		87	91.2	97	64.6	35
ENSG00000143839																																															99.6
ENSG00000174567																	57.2																	77.6			73.6								82
ENSG00000143850		94	94.2	90.6	82.6	96	88.8	89	94.2	80.2	70	25.2	96.4	92.4	92.2		78.4	96	94.6	95	83	99	79.4	86.2	65.8	75.6	94	80.2	72.8	59.6				56.2	32.4	55	46.8	58.8	22.6	68.4	51.2	37.4	93.8	75.8	69.2	44	63.8	47.6	89.8
ENSG00000158615	68	54.4	59.8	69.4	79.8	89.6	80.6	60	64.2	76.4	39.6	40.2	67.6	40	84	43.6	54.4	63.2	61.8	70	77.2	74.2	34.2	61	59.8	41.8	65.4	47.8	55	61.4	23.8	73	80	53.8	48.8	29.6	45	33	38.6	30.8	32.4	24.6	84.2	55.8	63	36.8	61.6	41.2	55.2
ENSG00000133056	81.2	88.6	80	80	70.4	73.6	70.2	52.8	78.4	53.4	70.6	92.8	54.2	75.4	99.6	70.2	74.6	84.6	64.6	82.4	74.8	74.6	52.6	68.2	67.4	82	73.8	56.4	83.6	40.2		89.6	80	68.6	73.2	79.6	77.6	83.6	84.8	85.8	87.8	84.4	98.6	41.2	59	87.6	88.8	86.6	55
ENSG00000198625	36.6	14	54.4	56.8	43.2	26.4	50.4	33.6	31	56.4	34.2	67.8	55.4	41.6	16.6	13.4	33.4	49.2	35.8	43.8	19.6	33.2	52	13.8	12.4	18.6	47.2	30.2	35.6	23	28.2	19.6	48.2	17.4	55.6	50.4	42	50.4	45.6	42	71.6	64.4	38.4	27.2	26.8	57.8	35.2	60.6	2.6
ENSG00000170382					92	82						70.2				80.6		77.6		74.8		74.4	88.8	86.8		85	87.4			79.6		85.4		79.2	72	68.2	75	76.2	81.2		86.4	71.4		67.4		76.6	81.4	68.8
ENSG00000163531	90.8	75.2	95.6	90.8	51	87.6	91	94.6	84.8	72.8	67.8	67.8	88.2	91.6	86.8	98.2	88.4	84.4	84.6	84	94.4	95.4	94.8	95	87	92.6	87.4	80.6	89.6	22.6	90.6		97	40.8	39.8	55.6	64.6	53.6	30.4	43	53.4	70.8	95.2	31.2	94.8	36.4	72.8	51.8	91.8
ENSG00000184144												98.8										89.8				93.4	98.6			85				94.8	96.4	85.8	98.8	84.6	96.6	65.6	90.4	99.6		80.2		90		95.2
ENSG00000174529																														64														80.8
ENSG00000117222	6.4	58.8	18.4	18	28.6	6.2	17.4	17.6	4.6	30.8	29.4	28.2	31.4	19.2	50	4.6	15.6	20	24.2	14.8	5.2	17.8	7	12.4	4.8	18.8	7.6	24.2	10.4	25.6	22.4	48.4	40.2	5.6	49.8	38.2	49.8	36	24.8	9.6	39	44.8	18.2	21.8	6.8	7.2	12.6	25.6	20
ENSG00000133059	40.2	72.2	57.2	56.2	46.4	43.4	49.4	35.8	28.4	67.4	35.4	37.8	62.6	12.2	9.6	41.4	20.8	33	46.2	31	49.4	30.8	55.4	61.6	34.4	3.2	33.6	63	23	40.6	23.8	33.6	62.4	14	40.2	26.4	53.4	11.6	43	43.4	35.2	32.8	41.8	28	10.2	39.6	9.6	35.2	30.6
ENSG00000133069					84							57	70													26				40.2		100		65.4	52	54	68.2	46.4	68.4	42.6	48.2	52.6	81	18.2		33.8		41.2
ENSG00000163545										94.4	99.8			96	98.8	78	96.4		99.2				80.6					95.8		77.6	95	88.4												74.8			92.2
ENSG00000162873												95.2	93														95.6			91.2				98.6	73.4	83.8	83.8		83.4		96.6	73.4	81	91.2				87.2
ENSG00000186007																										95.2
ENSG00000117266			98	94.2	78.8	90	92.2	83.2	83.6		72.2	99	64	76.2	79	85.2	79.6	88	77	83	88.6	88.2	74.4	73.2	86.4		80.2	82.6	43.2	98			98.8	75.2	94.8	96.6	99	95.8	96.8	82	94.8	98.6	88.2	94.6	92.4	92.4	78.8	94.4	89.8
ENSG00000174514											92.2	85.2			93.8													89.6		51				98.6	80.4	96.8	69.8	83.6	90.6	91	94.6	89.2		27.2		94.2	99.2	96.8
ENSG00000158711	33.6	25	42	44.2	31	42.6	21	41	41.8	65.2	18.2	42.2	3.4	41	70	51.4	46	33.2	43.4	51.4	18.6	23	58.2	14	92.8	8.8	23.8	48.4	10.4	48	69	70.6	33.6	33.8	53.2	49.4	46	53.8	61.4	27	50.4	58.6	29.6	34.2	7.8	45.2	37	52.6	62.2
ENSG00000117280	61	70	63	52.2	58.4	45.4	60.2	61.2	62.2	58.8	60.4	70.8	83.8	62	13.2	42.6	57.4	91	62.6	86.8	45.2	78.8	53.2	70.4	63.8		60.8	61.2	66.8	59.4	51.8	33.8	70.6	78.6	68.4	66.8	60.8	72	53	74.4	58.2	58	63.6	77.6	81.2	53.2	91.2	68.8	78.4
ENSG00000133065	61.6	87.2	64.4	92.8	77.4	72.6	34.6	63.8	53.6	75.6	80.2	66.4	93.4	44	76	57	74	60.4	68.8	57.8	71.8	73.6	71.2	81	56.2	71.8	75	64.8	80.2	83	28.2	83.4	62.6	72.8	65.2	55.2	55	55.6	77.4	73	54.4	57.6	35.6	78.4	70	77.2	80.2	60	64.4
ENSG00000162877																	98.4
ENSG00000174502					93					96.8																		93.4	94.8
ENSG00000276600								91		88.2				97.8	92.4				74.6									92.2			65.2									85.8
ENSG00000196188															97.6
ENSG00000263961																																															86.6
ENSG00000266028	38.2	56.8	51	61.2	35.8	26.4	35.8	32.6	62.4	69.6	67.6	93	32.2	54.6	46.2	52.8	81	58.4	38	61.4	50.6	62.8	44.6	67.2	61	16	35	62.4	76.6	31.6	16.8	52.6	31.4	78.2	50.6	62.2	59.2	69.8	65	72.2	37	54.6	33.8	25.6	49.4	73.2	72.8	65.2	55.8
ENSG00000263528										81.2	67.4					67			83.6				84.8					80.8			37.6	34.8
ENSG00000266094	86	100	76.8	81.6	95.8	83.8		93.2	75.4	77.8	73.4	78.4	74.8	91	81	7.8	67.6	93.8	89	90.6	73.8		93.8	89	86.8		88.4	79.6	99.4			6.4	74.8	86.4	75.6				69.2	86.6	87.2	86.4			79.6		87.8	86.4	92.8
ENSG00000143486	12.2	9.2	12	8.2	4.6	22.6	16.6	11.6	19.4	7.2	17.2	28	19.8	37	13.4	2.2	15.6	5.2	2.2	2.2	18.6	19.6	30.8	22	18	11	17	8.8	6.4	10.8	59.4	19.4	28.6	8.4	25	6.2	4.8	3.6	28.8	15.2	14.4	25.8	49.6	3.6	6.6	20.8	41.4	7	1.4
ENSG00000143479					83.2	91.6																				87.2			82.8		57.6			84.8
ENSG00000162889	62.4	47.8	82	76	36.4	79.8	57	53	56	64.2	42.8	91.6	90.2	45	59.4	28.6	55	75.8	50.2	68.2	67.2	78.2	38.8	55.4	81.2	42	76.6	66.2	34	78.2	3.8	39.6	70	90.4	96.4	84	93.2	84.2	90	74.6	78.2	96	87.8	76.2	76	74.8	38.4	93.8	70.6
ENSG00000162892																85.2																76.6
ENSG00000162894																83.8							98.2									73.8
ENSG00000162896											87.8				99.6		98.8						93.6	92.6																					90.6		86.6
ENSG00000162897																																															95.8
ENSG00000182795										85.6	96			89.2	93.4		91.4		82.6						98.2			85.4																			97.8
ENSG00000123836	69.6	93.8	70.8	81.8	97.8	89.6	52	86	73.8	62	77.4	88.2	70	90.8	95.8	97.4	84.6	53.2	93.4	62	90.4	98.8	91.4	94.2	60.4	47.4	47	70.4	95.2			97.4	59.8	85	82.2	79.8	88	87.4	83.8	84.8	86	72.4	47.2		80	77	87	90	23.8
ENSG00000180667	57.2	87.6	87.2	48.6	93.2	39	37	98.2	61	86.6	98.2	52	60.6	72.2	95.4	76.2	45.6	32.2	99.4	93	100	38.4	37	96.2	45.4	5.2	72.8	89.4	77.2	48.4	43.8	92.6	66.8	44.8	36.6	67	46.8	24.6	68.2	64.6	60.2	37.6	52.8	24.8	65	64	99.2	38.4	71
ENSG00000123843																																											96.8		54.4
ENSG00000123838																																													88.4
ENSG00000196352	90	98.2	89.4	79.4	84.8	90.8	86.2	92.2	81.8	84.6	97.2	84.8	91.6	81	67.2	87	98.6	94.2	96.8	95.6	99.8	87.8	93.2	98	94.6	75	96.4	77	95.6	77	71.6	53.6	98	89.2	89.6	79.8	95.8	95	94.6	79.8	89.6	96.2	94.4	56.2	96	71.6	92.8	95.8	79.8
ENSG00000117322																97
ENSG00000203710																89.8																87.6
ENSG00000174059	74.8	79.2	97	89	65.6	59.8	73.6	89	83.8	94	94.4	98	91	78.6	93.6	84.2	91.6	83.4	98.2	89	90	94.4	90.4	93.8	88.4	98.4	74.8	90.2	88	98.4			92.2	91.4	98.4	98.2	99.4	99.2	95.6	93.6	92.4	97.6	99.6			95.4	86.8	98.2	80.2
ENSG00000076356	77.2	91.4	76.2	81	73.6	83.6	92.6	74.4	89.2	83.8	94.6	44.8	94.6	63.6	71.6	74.2	88.6	64.2	29.6	65.8	36.2	82	79.2	77	70.6		90.4	80.4	89	75.6	99.2	95	84.6	79.4	56.6	57	66.6	65.8	82.4	97.6	75.6	62.2	84.8	83.2	55.4	87	76.6	85.6	83.6
ENSG00000008118												85.2																							85	95.6	93.4	97	92.4		98	88.6	92.6					89.8
ENSG00000196878	97.2								95.2	82.4	88.6		94.4		92.2				89.8						93			81.8			97.4														99.6		99.6
ENSG00000123689	97	99.4		100	98	96.6			99.8				99.2		99.6	99.8					96.4					65.8			96.8			98.2											94.2		99.6		99
ENSG00000117594	96.8									93.6					91										98.8			89.4			98.6												97		58
ENSG00000009790																71.2							96.4									16.2
ENSG00000162757										99.4						60			99.6													26
ENSG00000117595					79.6			92.8		56.8	78.4		93	81.4	89.8		83.6		77				95.8		88			50.4	95	90.6				69.2										94.2	76.4		69.2
ENSG00000117597	29.8	42	40.2	72.8	40.4	35.4	34	34.6	30.4	25.6	39.6	23.2	48	38		36	62	59.8	42.2	48	50.8	47.2	36	23.4	50	59.8	25.2	26.6	53	32	90.4		63.2	76	33.2	32.4	65.6	32.8	21.2	17.2	2.2	44.4	45.8	33.8	77	8.2	42.6	11	45.6
ENSG00000143469												52.4		77.8												38.2				90.4				81.8	46.6	59.8	58.2	73.8	60.2		33.8	46.8		91.8		71.8		42.2
ENSG00000082497							81.6			81	72								79.4			85.2						76.6					89				89.4
ENSG00000054392											55.6		79	88.8
ENSG00000143473																														78.6
ENSG00000117625	20	8.4	26.6	22.2	13.2	43.2	36.4	17	35.2	29.8	23.8	43.6	17.8	39.6	19.2	31.6	21	9.2	25.8	10	15.4	16.4	34.6	19	27.8	23.6	41.8	24.4	23.2	81.6	23.6	29.2	54.6	31.4	32.2	23.8	26.4	26.8	20.8	56	29.4	11.2	10	71	54.8	28.2	26	20.2	49.2
ENSG00000082512	81.4		75.8	78	82.6	82.4	72.2	89.4	65.2	86.4	76.2	68.4	73.2	97.6	82.4	78.4	67.6	75.2	82	70.2	51.4	73.4	87.2	50.2	79.6	66.6	79.2	87.8	87.8		70	83.6	74.2	81.2	59.8	77.6	71.6	75.8	79.4		72.4	57.4	92				70.6	66.8	70.6
ENSG00000170385	73.8		73.2	50.4	74.6	99.2	76.2	82.2	68.6	91	47	85.6	79	75.6	77.2	75.6	91.4	77.8	86	89.4	97	100	87.6	96	90	23	67.2	88.2	65.2	84.6	96.6	76.6	82.8	61.6	77.8	79.4	77	88.8	75.6	84.8	72.6	82.4	80	86.6	56.4	80.4	63.4	85.4	66.2
ENSG00000117650																										87.4
ENSG00000123684	63.6	35.8	24.4	14.4	26.2	37	15.6	27.4	66.2	27.6	34.4	67.6	40	81.4	6	44.4	19.2	32.6	40	27.4	51	21.4	81.2	40.2	88	36.4	17.4	49.8	31.4	44.2	10.6	75.4	38.2	18.8	66.4	73.2	74	71.4	64.2	78.6	67	75.2	47	50.8	93.6	67.8	70	63.8	23.2
ENSG00000143493	75.4	55	60	39.6	36.2	26.8	58.6	74.4	42.4	54.6	63.4	26.4	43.2	45.8	69.4	45.2	42.8	58.8	47.6	60.2	42.4	57.4	30.6	55.4	66	52.4		71.6	42.4	40.6	48	24.6	51.4	31.4	19.8	38.6	47	37.8	15	37.2	17.2	39.6	70.6	27.8	61	37.6	31.6	15	54.4
ENSG00000143476																										56.4
ENSG00000066027	53.4	17.2	37.8	46.2	49	65.4	28.8	60.2	76.2	13.4	67.2	65.4	4.4	25.4	41.2	36.8	80.6	39.4	42.2	42.2	72.6	22.2	22.4	46.2	54.8	28.4	33	13.8	55.8	69.8	10.8	61	17	9.6	69.8	52.6	58.6	46	71.4	34	48.6	62	58.8	66.2	27.6	61	50.2	47.4	69.4
ENSG00000065600												95.6				30																			81	78.4	93.2	85.6	91	92	87	86				94.4		85.4
ENSG00000117691	57.2	52	77.2	61.6	64.6	41.8	54	53.6	60.2	50.6	72.2	74	50.4	68.2	32.4	49.6	78.6	63.4	73.4	61.8	61	61	59	52.4	52.8	73	59.8	56	52.6	70.2	26.6	37.6	64.4	69.2	90.4	62.6	64.4	52.8	66.4	78.2	64.2	74.4	61	87.4	35.8	81.2	39.6	77.2	81.8
ENSG00000162772	98.6	100	99.8	100	99.6	90.6	99.6	100	99.2	100	96.2			99.8	99		100	99.4		100	100	100	100	100	99.6		98.8	99.8	100				99.6	99.4		100		100	99.4	98.2	99.6		99.2		100	99.6	99.6	99.8	99.6
ENSG00000123685																77.8
ENSG00000117697	19.2	24.8	9	19.4	37.4	10.8	6.8	6.6	12.6	20.6	21.6	11	32	13.8	31.2	11.6	16.2	12.6	19.6	10.8	12	9.2	5.6	5.2	1.4	6.2	21.6	13	24.6	27.6	34.4	68.6	24.4	8.4	20	30.4	15.2	13.6	17.6	59	33.4	25.8	5.6	24.6	11	27.8	25.4	17.6	9.8
ENSG00000203705	43	56	79.6	51.6	60	38.2			40.8	23.8	27.8	23	35	15.4		22.2	52.6	48.2		44.6	25.6	38.2	25.6	34.4	11.6	11.2	43.2	36	71.6	53.6	6.4	54.6	65.6	26.6	37.6	43.2	34.8	49.4	25.6	50.2	23.4	47.6	27.2	42.4	23	39.6	52.8	30	32.2
ENSG00000162769	39.2		49.2	69.6		52.8	35.4	6.6	31.4	22	33.6	47.4	86.8	19.4	33	28.8	21.6	76.4	31.8	67.6	57.6	51.6	93.8	68.2	28.8	15.2	41.6	21.4		85.8	29.4		43.8	68.4	20.6	21.8	43.2	48.4	52	58	33.4	16.4	52.6	83.4		56.8	24.6	22	52.6
ENSG00000143494																										86.6
ENSG00000174606	28.8	2.8	50	25.6	30.4	15	24.4	26.4	17.4	16.2	20.6	21.8	11.4	45	29	35.4	22	35.2	11.8	22.6	5.4	30	38.2	22.2	10.4	50.4	34.6	15.6	31	37.2	18.4	46	35.6	24.6	12	32.8	29.2	36.2	26	60	34.6	9	21.2	30	16.8	39.4	6.6	16.8	19
ENSG00000136643	8	30.2	68.8	61.2	1.8	1.6	24.4	29.8	32.2	4.8	6.6	41.4	21.6	4	2.4	18.2	23.4	35.4	9	35.8	25.6	38	55.2	65.8	71.6	12.8	8.8	10.6	20.6	6	67.2	49.2	8.6	28.8	46.6	14.4	38	16.2	42.8	32.2	12	48.4	8.8	12.8	28.8	17.4	2.6	23.8	26.6
ENSG00000117707		95.2			88.2							84	87.6	87.6		95.6	85.8						84.8			86.6			91.4	83				80	87.2	81		82.6	81.8	88.8	87.8	83.4	91.2	65.8	44.6	83.4		79
ENSG00000143499	54.2	38.4	71.2	98	98.4	21	34.8	48.6	32.6	51.2	40.6	82.2	25.4	59.4	40.4	22.4	13.2	49.8	10.2	47.2	76.6	54	43	40.2	53.2	49.8	31	44	74	55.6	52.4	30.8	29.6	82.2	85.2	97.2	61	71.6	77	68	84.6	88.6	26.4	65.2	28	76.4	35.8	82.8	65
ENSG00000152104	69.6	69.8	70.8	69.6	59.8	40.4	82.4	55.2	57	77.2	44	51	70.4	45.4	41	66.6	95.2	94	53.4	87.6	77.2	85.4	96.2	93.6	73	83.2	55.2	84.2	72		26.4		71	80.8	25	74	81.2	73.8	62.6	78.4	55.4	26.6	82.2			66.4	54	69.2	74.4
ENSG00000117724																			88.8							71					99.2
ENSG00000082482													92.8														88.2				83					96.6												97.4
ENSG00000136636	49.2	13	20	22.4	29	34.6	37.2	67.4	39	44.6	56	62	61.6	22	54.4	74	31.6	49.2	54.6	47.2	25.4	76	65.4	67.4	26.6	66.6	72.4	46.4	20.2	34.8	21		4.6	22.8	79.8	47.4	40	46.8	59	56.4	40.2	70.2	20	11.4	34.8	53.8	10.8	40.2	32.2
ENSG00000196482					92.6								77.6				70.2												94.4	84.6					79.8							88.8		92			84
ENSG00000092978	21	23.4	10.6	9.4	3.4	9.6	11.6	1.4	35.8	29.6	15.6	4	24.4	20.2	9.4	24.8	9.4	17	5.6	30.8	2.4	8.4	3.2	2.4	7.4	42.2	16.8	19.6	6.2		1.4		3.6	21.4	13.4	12	11.2	4.6	20.4	1.8	7.8	15	17.2		4.8	2	3	8.4	17.6
ENSG00000162814																										94
ENSG00000067533	52.2	53.8	55.8	66	57.4	70.2	56	47.8	52.6	35.4	36.2	11	52.6	40	72.2	37.8	44	57.6	60	52.2	42	53.6	40	42.2	49.2	32.8	59.4	38.2	71.2	18.2	78.4		62.2	42.6	32	19.8	25.8	19.8	20	28	36.2	14.4	46	19.4	59.4	24.8	38.4	33.2	65
ENSG00000092969											96	88.8													90.2										92.6	85.2		90.6				84.4						89.2
ENSG00000143353	57.8	74.8	45.6	45.8	66.2	52.2	56.2	13.6	38.6	39.4	34.6	57.2	50	26		26.4	58.6	40.6	23.4	25.8	15.8	34	18.2	30.6	48.6	32.4	47.8	35.8	78.4		38.6		58.8	40.8	58.2	46	47.6	47.4	30.2	71.8	39.8	53.2	33.4	71.4	42.2	48.4	84.6	41.2	39
ENSG00000196660																																				90.6	77.2					88.8			90.8			85.2
ENSG00000136628	52.8	9	32	61.4	66	58.6	56.4	76.2	59.8	24.4	55.8	5.6	80.2	70	85.4	65.2	64	68.6	87.2	59.6	41.6	53.6	34	43.4	73.4	40.4	55	32.2	78.2	30.2	43.6	32.2	68	64	15.4	6.6	24.6	9.2	20.6	29	12.8	14.2	36	31.2	87	20.6	56.4	10.2	35.6
ENSG00000162813	36.4	16	36.6	36	50.8	29.4	38	50.4	37.6	26	31.4	3.2	75.2	40.6	62.4	18.6	28.8	24.2	62.8	19.6	47.4	70.8	83.2	86	15	16.8	32.6	34	62.8	12.4	48	41.6	35.2	35	2.2	23.6	37.2	21.6	10.2	54.4	6.2	8.4	27.6	15	44.8	27.8	63	9.6	58.8
ENSG00000067704	34.8	18.2	3.8	33.8	64.2	50.4	34.8	41.8	58.2	7.2	23.8	28.2	67.2	47	45	39.2	43.8	63.2	45	57.2	29.8	55	37.4	58.8	53.2	48.4	23.8	14.4	77.8	40.4	46	28.8	25	36.6	30.6	15.2	42.6	21.8	42.4	37.8	43	21.8	15.6	49	58	30.6	40.8	30.8	21.6
ENSG00000118873	5.6	25.6	8.8	9.6	20.2	8.2	6	0.8	3.4	7.4	2.2	27.2	26.4	10.6	2.2	19.6	14.6	34.2	33	20.6	4	6.8	1.4	7	35.6	34.2	16.2	5	40.4	21	15.6	43	1.2	27.6	41.2	37.6	38.8	20.8	43.6	6.4	24	39.2	2	39	15.6	23	26.6	6.8	5.2
ENSG00000116141	52.2		64.8	66.2	39.8	68.6	50.4	33.2	72.6		43.6	58		43				59.8	13.6	71.8		49.6			55.2	6.8	15		53	12			67.4	5.6	73.6	46.4	46	41	42.2	50.4	77.4	76		7.2		74.2		52.2	65
ENSG00000162817	78.2	73.8	69	85.4	78	70.2	80	76.8	76.4	95.4	82	86.4	68.8	67.4	72.2	81.6	74.8	67	83.8	69.8	85.2	97.6	97.6	95.4	86.2	76.4	71.4	88.8	65.6	71.8			65.2	97.2	73.4	89.8	82.8	89.6	97.6		97.8	77.8	77	83.2	16	89.4	75.6	92.4	58.6
ENSG00000117791	41.2	76.2	17	22.2	11.6	44	83.4	82.6	62.8		57	55.8	63.6	31.8	31.2	80	56.6	40.6	65.8	38.2	79	20.8	85.8	28.6	27.2	73.2	14.6		24.4				10.6	48.2	65	66.4	57.8	76.4	50.4		55.8	56.8	53		35.8	84.8	88.6	68.2	45.6
ENSG00000186205	99.4		77.4	99.4		97.2			99.8		76.2	54.2	81.8	86.2	89.4	95.6	82.4		78.4	99.6	91.2	70.4		91.6	87		95			34		94.8	99.8		46.8	72	69.6	83	56.8	53.8	56	47		17.2	82.6	76.4	95.6	63	57
ENSG00000136630	89.8	83.6	90	87.8	82.6	77.6			92.6					87.4	73.2	75.6		76.6		87.8		79.4	86.6	89			81.2		93		82.2	76.6													80.2				94.4
ENSG00000143507										84.8	86.8				76.8		92.8					94.2				68		89.8			69.2														89.6
ENSG00000143512																										83.8
ENSG00000154305	9	30.4	29.4	54	51.2	17.2	24	12.4	16	11.8	90.8	31	48.6	27.4	3.6	7.8	58.4	35.2	35.6	23.8	46.6	27.4	15.2	9.2	50.2	35	11.4	6.6	46.4	31.8	8.6	3.6	35.8	6.4	35.2	51.8	58.8	53.4	36.2	14.8	8.6	36.8	14.6	22	50.6	41.6	18.4	9.6	16.4
ENSG00000186063	53.4	17	45.8	49.6	42.6	36.6	59	46.4	75.4	38	57	58.2	34	60	41.8	46.6	55.2	72.8	33.8	61.4	74.2	67.8	65	74.4	65	26.4	58.6	47.2	44.2	54.6	62.2	48.6	39	45.8	50.8	52.4	48.8	52.2	42.4	66.8	57.4	50	50.2	53.8	59	48.4	68	53	68.8
ENSG00000162819	25.6	35.4	32.4	33.2	39.6	21	35.8	56.4	25.4	27.6	41	22.2	40	18.4	24.4	25.6	24	55.4	44.8	46.2	23.2	42	40.4	43.8	14	28.8	38.2	30.6	23.2	53.6	24.2	64.8	48.2	20.8	27	19.8	11.2	21.8	18	32.2	37.8	28	24.2	24.2	14.6	20.8	5.2	19.4	19.6
ENSG00000154309	74.6		20.4	8.6	76.2	95	77.2		60.2	58.6			70.4	62.8	88.4	63.8		67.6		82.8	77	84.8	96.4			79.2	62.6	52.8	71.2				18.8			85.6	77.6						38.8				51.8		90.6
ENSG00000187554								80.6			71.6					95.6			62.6													94.8											83.4
ENSG00000143502					93.2						94.4	77.2					92.6		68.2		86.8					61.4				54.8				90.4	82	91.8	84	93.2	83.8		99	77	94.2	51.2		80	93.4	83.8
ENSG00000178395																										95
ENSG00000203697											94.8
ENSG00000162909	10	44.6	4.6	7.6	11.6	11.6	27.6	13.6	30.2	80.4	23.6	77.8	12.8	9.4	21.2	43.6	21	29.4	35.6	7.6	49.8	31.2	39.8	50.6	32.4	87.2	3.2	73.8	21.6	36	44.4	24.6	5.4	50.6	80.4	37.8	55.2	47.8	47.6	23.8	42.8	60.6	15.8	24.2	77	47.6	27.4	46.2	7.2
ENSG00000143514	56.6	57.4	71	79	55.8	68.4	42.4	53.4	23	6.2	33.8	91.8	58	63.4	86	19.8	47.8	89	94.8	80	77.2	33.2	23	23.6	67.6	64.2	27	11.2	51.8	90	18.8	28.2	78.4	83	95.4	69.8	68.2	69.2	76	59.6	71.6	87.6	18	93.8	99.8	80	85.4	72	17.4
ENSG00000143756	17.8	19.8	39	21.8	20	4.8	14.8	54.6	13.8	56	51.4	39.8	7.2	6.6	3.2	6	11	28.2	52.6	13.6	20.2	7.6	0.2	3.8	4	10.2	19.6	66.6	25.4	49	39.6	32.8	40.6	28	46	42.6	33.2	31.4	14.4	14.6	16.2	46.4	9.2	23	29.4	29.8	15.4	28.4	8.2
ENSG00000143753	66.8	11.2	70.4	67.6	40.8	53.6	80.2	86.4	63.6	63.4	89.4	14.8	31.2	38.8	35.6	40.4	45.2	63.8	65.6	67.2	59.4	71.8	58.4	81.8	74	12.2	62	62.8	41.8	39	53	42	62.6	32.8	13.2	15.2	21.2	27.6	24.6	58.8	39.4	22.6	84.4	53.4	78.4	30	76.8	22.2	80.2
ENSG00000143748	2.4	0.4	0.8	0.6	1.8	8	1.4	8.2	1	66	0.8	26.4	3.4	1.2	24.8	10.6	1.6	0.2	7.2	0.6	0.2	0.2	16	3.8	1	4.6	1.6	56.2	1.2	29.6	14.2	10.4	0.8	7.6	11.6	4	8	10.2	6	3.2	15.8	16.8	6.4	25.8	1	32.6	5.4	9.2	6.4
ENSG00000143771	50.6	53.2	38.4	55	25	51.2	40.4	40.2	61	30.6	60.8	3	26.8	30.8	63	75.6	56	50	18.4	56.6	57.8	30.2	42.2	36.6	51.8	21.2	41.6	24.8	47	3	18.6	89.8	55	44	1.6	2.8	6	1.6	4	8.4	5.2	5.6	29	1.8	54.8	8	18.6	1.8	58.6
ENSG00000143786												79.8																							84.2	63.8	30.2	63.8	91.8		86.6	82.6						75
ENSG00000185842																	29.4									80.4								47.8
ENSG00000143815	58.4	52.6	75.4	67.4	62.4	47.8	84.8	76.2	72.6	40.8	49.2	64.2	43.4	45.4	22.6	67.6	43.4	78.6	21.6	80	90.8	58	63.4	66	91.4	54.8	43	28.2	70	65.4	88	71.2	72.6	40.2	73.2	61.2	60.8	58.2	39	49	68.2	69	78.8	64.6	48.4	36	75.4	54.2	84.8
ENSG00000154380	80.2	90.4	76.6	81.8	74	76.2	86	75.2	63.6	60.8	52.2	74.4	60.4	91.6	81	89.6	59.6	87.4	82.8	84.4	82.4	85.2	96	94.2	80.6	46	81	67.6	90	72.4	74.2		77.8	58.6	71	64.6	61.8	64.6	25.6	60.8	17.8	49.4	74.4	42.8	69.2	26.2	71.8	27.2	88.4
ENSG00000143742	22.4	20.2	33.2	28.8	46.4	13.4	35.8	38.6	29	59.6	39.4	52.4	24.6	44.8	14.8	24.8	35.2	42.4	22.6	30.2	16.6	23.6	15.2	17.6	31	37	37.6	56.8	40.8	66.8	59.2	65	43.6	54.8	33.2	40.2	52	36.8	17.4	29	26.2	29.2	32.4	57.6	12	17.8	70.8	47	6
ENSG00000143819	53	88.8	87.8	90.4	79.8	52	36.2	37.6	72.4	81.4	48.4	97.4	65.4	82	63.6	87.8	71.6	82.2	62	76.4	70.8	68.2	85.8	56.8	53.6	99.6	80	76.2	74.4	98.8	91.8		86.2	92	97	90.2	95.2	85.8	75.6	71.6	56.8	96.2	25.6	98.6	91.2	91.2	80.6	89.8	55
ENSG00000196187	55.4	43.8	71.6	49.2	37.2	43.8	70.6	67.4	61.4	81.2	78.8	99.2	40.2	58.4	60.8	72.2	46.2	64	74.6	55.6	77.2	80	61.4	60.6	71.6	93.4	74.6	79.6	41	98.2	36.2	56.8	69.6	87	98.2	92.2	99.6	96	99	84.6	96.8	99.4	80.6		64.6	91.4	78.6	95	86
ENSG00000243709																	97.4
ENSG00000143811	26.4	33.8	32.4	24.4	14.8	33.8	47	26.4	27.8	20	29.2	26.2	28.2	11.8	33	11.4	8.4	19.8	37.6	20	12.8	11.2	15.2	11.8	20	4.4	46.6	18.2	18.2	59.6	20	5	19.6	70.2	23	25	29.4	28	17.6	39.4	24.6	16.4	67.2	47.2	43	36	18.8	18.2	13
ENSG00000143768							100																										92.6										99.4
ENSG00000143751	91.2	65	66.2	88.2	77.6	88	57.8	66.4	90.4	65.8	30.8	72.6	62.6	73.6	81	73.8	64.8	66.6	65.4	62.6	56.4	65.4	19.4	51.2	65.6	37	73.4	55.8	71	55.6	50.4	85	66.4	53.6	69.2	50.6	61.6	61.6	41.8	48.6	52.8	56	85	50.4	75.6	30.6	45.8	49.8	44.2
ENSG00000163041	50.4	9.2	32.6	62.4	22.8	50	46.4	47.6	43	41.2	55	52.4	46.4	39.2	47.4	75.2	39.8	29.6	53.6	32.4	31.8	40	28.2	59.4	40.6	10.6	45.4	41.6	32.8	45.4	34.8	72.6	35	41.6	54.4	36.8	40.8	37	51.4	42.6	43.4	56	18.2	32.8	38.6	33.2	46	40.4	44.4
ENSG00000182827	53.8	16.4	29	33.8	57.8	41.4	34.6	59.6	46.8	38.8	46.8	33	41	30.4	37.4	43.4	47.8	20.6	62.4	24.6	57.8	30.2	7.6	38.8	36	44.6	52.6	39.6	39.6	39.8	9	33.4	46.6	33.4	39.4	20.6	43.6	44.2	38.2	28.4	22.8	26.4	33	48.8	63	10	32.4	35	29.8
ENSG00000183814																										25.6
ENSG00000143799	28	53.6	19.4	65.4	72.8	37	65.8	60.6	32.6	58.6	34.8	15.6	67.6	67.8	60.2	62.4	43.6	80.4	62.2	75	28.6	75.4	66.2	45.4	73.6	62.4	69.2	50.6	72.2	16.2	87.2	64	62.6	61.6	9.4	12.6	28.6	17	45.6	21	11.2	10.8	63.8	20.6	89.2	16.4	49.4	13.6	69
ENSG00000203685	90.4	78	96.6	91		90.6	85.6		81.8	79.4		96						94.4		93.6	99	97.4	96.6	96.8	91.6		88.4	84.4	93.4	89.6				93	92.6	67.8	75.2	84.6	96		93.8	85.2		93.6		96	92.2	89	99.6
ENSG00000143772	73.2	63	82.2	83.4	81	62	58.2	86.6	75.8	74.4	56.2	97.8	57.8	86	92.6	32	25.6	62.2	76.4	75.8	96.4	62.2	96.4	94.2	63.4	54	73	70.2	91.8	98.8		43.2	63.6	97.4	97.6	80.8	91.8	87.2	88.2	50.8	62.6	94.8	90.6	99		78.2	75	80.2	96.4
ENSG00000143801	60.2	52.2	37.6	40.6	25.2	39.6	53.8	36	46.4	43	14.2	30.8	13.8	39.4	24.2	61.2	84.2	65	36.6	70.6	6	46.6	45.4	29.2	46.2	58	15.6	42.2	24	56.6	84.2		29	28.8	34.2	15	27.8	12.4	60.2	32.2	44.4	36.4	58.4	38.8	56.6	72.2	36.4	29.2	59.6
ENSG00000163050	93.6	57.6	99.6	93.2	83.4	93.2	68.8	64.2	93.2	62	99.4	59	89	64.8	70.6	39.6	56.2	94.2	45.2	88.8	65.2	87	48.2	62.2	60	85.8	71.2	98.2	74	85	73.6	76.4	80.4	48.2	33.8	24.2	32.8	35.8	36.2	56	26.2	33	69.8	93	23.8	36.2	43.6	23.2	93.2
ENSG00000143776	25.2	27	32.8	18.8	6.4	18.6	18.6	78.2	51.6	41	34.8	7.4	16	29.4	17.2	81.2	8	31.6	57.2	24.2	16.4	32	66.4	44	82.6	0.8	11.8	56.8	7.4	3.4	18.6		9.6	13.2	21.6	13	18.2	14.8	27	21.2	13.2	15.8	6.6	1.8	25.8	18.4	6	34.4	80.8
ENSG00000181450							65.4	66.2			39.4			25	58.2		42							34.6	29.2		36.2			48										22.4			20.6	19					76.2
ENSG00000143740	3.8	16	3.6	10.8	66.6	35.4	77	6.4	30.2	4.8	10.8	60.8	76.2	20.2	6.8	2.4	0.4	74	0.2	72.4	37.2	68.8	46.6	37.6	4.4	51.4	63	6.4	75.8	11.4	5.4	9	4.6	48.4	49.6	71	62.4	74	57	8.8	73	58	81.4	6.2	45.4	46	12.2	71.8	26
ENSG00000081692												44	81.4													61.2								52.4								34.8	68.4		68.2
ENSG00000143816		96.6					96.8	91.6							82.6			98.6	98.4	99		96.4					86.8																93.4						93.2
ENSG00000143793	36	11.2	31.2	29.4	34.8	42.2	63.8	16.2	35.4	40	27.2	33.8	38.2	31.8	16	40.6	47	44.4	57.4	33.2	14.2	29	25.2	11.6	34.4	31.6	32.2	31.4	39.2	85.2	40	35.8	43.4	14.8	31.2	17	21	11	11.8	12	7.8	11.2	60.2	92.4	38.2	17	6.6	7.6	43.8
ENSG00000162910	37.6	34	53.4	27.6	50	30.4	35.6	18.8	35.4	21.4	46.6	54.2	60.4	32.2	10	38.8	59	46.2	35.4	29.8	16.8	36.4	14.6	21.8	34.2	20.2	33	20.6	32	59.6	16.6	92.4	28.8	35.4	53	63.2	54.2	58	41.6	47.2	60.6	55	55	60.2	36.6	52.6	36	75.6	27.4
ENSG00000143774	20	21.8	57.4	23.6	37.2	19.2	56.6	37.8	30.6	28.8	63	18	97.6	31	39.6	48.4	34.2	29.4	55.2	29.4	22.6	44	13	15.6	35.6	46.2	26.8	22.6	38.2	52	23.4	90.6	47.6	73.4	16	39	27.6	16	35	17.2	34.4	38.6	95.2	33	11.6	22.4	15.8	60.2	63.8
ENSG00000198835							87.8																															95.2		90	92.8					95.8		92
ENSG00000181873	19.4	70.6			29.4	30.6	5.4	37.8	27	67.2	21.6	18.2	40.8	13.8	71.4	51.2	35.8	30.8	12.8	22.8	18	44.4	26.2	45.4	16	65.4		53.8	52.8	36.6	4.6	99			17.6	15.8	23.8	29.6				22	24.2	42	34.6		48	9.6	39
ENSG00000162913																																		80		94	90.2	91.8
ENSG00000154358	85.8	41.4	100	100	51.2	91.4	96.6	87.8	94.4	91	100	94.2	80.2	88.8	80.2	86.6	89.2	96	87.6	92.8	92.6	88	69	81.8	97	66.8	96.8	100	41	83.4		97.4	83.2	85.8	76.4	82.2	84	83.2	86.2	93.4	84.4	67	87.4	84.2	85.8	85.4	64.2	70.8	96.6
ENSG00000154370	6.2		42.2	11.4	20.8	26	33	67.4	43	32.8	23.2	76.2	54.2	39.6	2.2	23	17.4	15.2	86.4	14	45.2	27	36.4	59.2	36.6	25.6	10.8	41.4	32.6	71	30.2	5.2	5.8	60	65.2	76	78.2	85.4	57.4	56.6	78.6	51.6	31.2	72.2	26	68	33.2	48.2	38.2
ENSG00000162931												85.6														93.8				91.8					82	90.4	94.2							89.4
ENSG00000181218													76.6																	93.4							73							90.6
ENSG00000168159	19.8	60	26	14.6	30.6	33.4	12.8	60.8	20.2	58	56	33.4	25.4	81.2	24.4	44.8	22	13.6	75.6	11	23.4	16.4	2.8	6.6	26.2	57.6	23.6	62.8	23.2	20	43	88.2	16.8	65.4	33.4	42	23	33.8	27.6	15.8	55.4	46.4	32.8	50	29	48	17.2	59.8	10.4
ENSG00000116574	85.2	96.8	82.6	82.8	92.2	83.4	93.8	86.8	69	87.2	84.8	96.4	86	87.6	72	89.6	93.2	90	88	93	68	96	88	85.4	89	86.2	80.8	91.4	98	92		93	83.8	80.4	98.2	90.6	97.6	77.2	96.6	83	89.2	94.2	94		85.2	79.4	92.4	78.8	71.2
ENSG00000168118	25	36.4	44	53.6	69.6	5.4	32.2	53.8	14.4	34.8	75.8	35	30.4	49.8	13	6.2	72.8	89	45.8	90.8	62.6	51.6	45.4	33.6	68.8	32	53.8	31.2	81.8	61.2	7	1.4	33	39	13.2	55.6	51	49.6	40.2	24.2	26.4	30	34.8	60	42.8	21.8	49.2	48.8	57.6
ENSG00000154429	77.6		60.2	40.2	63.4			59	84.6	80.8	61.2	65.2			48.2	49.8	56.8	52	19.4	49.4	19.4	20	45.8	39.6	23.2		76.2	75.8		79.8		70		76	64.6	80.8	72.2	79.8	65.8	57.2	45.4	69.8	29	60		42.2		66.6	62.4
ENSG00000143632		89.6	99.8	100	100																								99.2
ENSG00000069248	1.6	1.4	3	6	35.8	1	9.4	5.8	0.6	0.6	4	8	48.2	20.8	9.6	7	33.8	26.8	41.4	22.8	12.8	35.2	11.8	15.2	13	64	4.8	1.2	58.2	39.8	35.8	6.6	19.2	16.2	11.4	10	12	18.4	9.2	41.2	17.8	13.6	44.2	22.4	16.8	28.8	27.2	8.4	10.2
ENSG00000135776	12	35.6	24.2	16.4	6.2	6.8	30.2	11	39.4	11.2	3.6	13.4	15.4	6.4	1.8	37	8.4	11.4	11.6	18.8	21	16.8	22.4	14	41.4		10.8	10.8	7.2	39	75.8	96.6	30	35.6	9.6	10.8	5.2	9.2	9	22	14.8	7.8	44.8	14.2	28.4	11.4	6	3.8	48
ENSG00000135801	42.6	94.2	52.4	54.4	31	52.2	67.8	49.8	39	30.4	14.8	1	16.6	16.6	18.4	6.4	8.4	43.8	21.2	42.8	53.2	55.8	28.8	38	44.2	31.8	8.2	18.8	20	4.4	51.4	32.4	72.6	56.4	3.8	1.4	0.8	2.8	4	35.4	8.2	2.2	66.2	2.8	17.6	2.8	16.2	4	60.4
ENSG00000135763	87.2	93.4				94.4					69.8		60.4			76.6	71.4		70.4		92					38.2		75.4		44.6	87.4
ENSG00000177614					84.8							70.2	74				95.8									49.6				34.4				78.6	64.6	84	75.6	75.2	66	67	89.6	74		26	77.4	78.4		87.6
ENSG00000135775	4.4	25.8	9	7.2	55.4	12	13.2	19	5.6	2	12	14.8	32.2	72.6	56.4	16.4	8.2	6.8	24	9	35	62.6	17.8	59.2	9.4	2.2	1.4	2.8	41.8	15	12.4	13.6	16	21.6	1.4	25.6	11.4	33.6	10.6	8.4	4.2	14.2	26	9	4.6	9.6	20	1.8	0.8
ENSG00000135744		93.2	95.8	95.4	40.8	99.4						94.8	94	97.8				94					92				98.8		56.8	74.8			96	98.4	97.4	69.6	92.6	85.6	92	98.6	74.6	90.4		84.2	78.8	93.6	99.4	73.8
ENSG00000119280	77.8	98	50.8	62.2	23	80.6	96.6	84.2	62.4	39.8	55.6	91.8	85.2	81.6	65.4	95.8	49.8	85	56	78.8	91.2	87.8	91.4	91.6	85.8	48	76.8	59	53	97.8	99		68.4	77.6	95.8	57.4	77	63	85.4	39.2	64	86	85	95.6	95	45.2	71.2	46.2	93.8
ENSG00000143643	8.4	64.6	20.4	35	21.8	33.4	18.6	3.2	20.2	24	10.4	30.2	19	49.8	34	60.6	37.4	6.6	18	9.8	69.8	71	61.8	66	18.8		17	17.2	54.2	52.2	42	12.4	31.2	38.8	16.2	37.4	59.4	59.2	23.8	37.4	20	20.2	26.6	37.2	6.6	19.6	47.6	23.2	19.6
ENSG00000173409	9	28.6	10.4	15	55.2	13.4	13.6	52.4	15.4	8	26.4	4.8	10.8	13.4		5.6	15.8	20.6	21	25.8	31.6	23.8	19.2	48.8	4.6	46.4	12.4	12	50	36	10.8		11.6	25.2	14.6	35.2	22.6	33.8	9.4	58.4	46.4	16.6	24.8	34	12.6	9.6	21.2	30.8	3
ENSG00000182118	94.8					92.6			97.6	77.8			59		68.6	80.6	63.6											80.2								77	79.2	86.4	84.4	68.6	64.8					75.2	86.6	84.4
ENSG00000119283																														88									72.4					86.4
ENSG00000143633	1.2	54.6	13	6.4	29	14.2	12.4	7.2	1	34.8	48.6	12.6	3.8	6.6		3.2	10.4	3.8	8.4	7.4	37.4	10.8	34.6	46	2		8.2	18	3.6	59.4	7.8		9.4	25.6		5.4	1.4	9	1.6	5.8	14.4		29.4	70	20	10	0.2		17.6
ENSG00000116906	24	16.4	12.4	9.2	39.2	5.8	8.8	3.4	40.8	68	71.4	2.2	9.6	6.6	11.2	9.4	13.6	37.8	6.6	33	29.2	16.8	15.8	23.2	33.4	46	16.8	44.4	63.4	11.2	54.8	40.2	9.4	14.2	0.6	15.2	14	10	4	13.2	0.6	2.2	11	5.6	3.8	5.6	13.8	5	43
ENSG00000116903	29.2	90.6	33.8	33	66.6	20	43.4	40.6	9.8	44.4	12	25.2	40.6	37	15	36.8	16.4	40	19.4	33.4	28.8	36.8	32.6	26.8	24.6	21	11.4	50.2	41.2	49.2	59	84	69.6	30	46.2	47.2	41	38.2	50.8	24	42	52.8	42.2	57.2	15	48.2	55.2	40.4	6
ENSG00000010072	6.6	65.6				41.4			15	18	37.2		18.2			14.4			30.2				1.6			58		29	31.4		29.8									44.2
ENSG00000135766	83.6	76	41.6	62.4	63.2	79.2	61.8	49.8	86	71.2	82	41.6	36.2	45.2	57.4	55.6	75.6	47	58.6	40.4	62.8	43.6	55.6	47.6	72.8	73.6	58.8	94.2	65.8	25.8	42.6	86.6	32.2	49.8	20.4	16.6	20	22.4	13.4	9.2	18.2	17.2	71.8	10.8	75	21	46.8	19.6	36.6
ENSG00000116918	54.4	66.6	31	29.8	30	43.8	34	14.6	50.2	73.4	32	55.8	43.6	28.2	23	27.8	29.2	28.2	31.2	23.4	15.6	24.2	3	19.6	25.2	46.8	30.6	73.8	35.4	47.4	11	72.6	28.2	34.2	72.6	70.2	65	57.8	59.4	27.2	60	71	29.2	66.2	10.8	28	30.6	43.2	7.2
ENSG00000162946	60.2				73.2	60.4						84.6				35.8											78.6		68.8			74.2				68	88.2	72.4	62.4	60.4	63	82.4	75.4			63.2		70.8
ENSG00000116991	72.8	98.4	73.4	86.8	78.6	73	87.4	73	80.4	89	92.2	67.6	85	79.6	88.8	78.2	94.6	69.8	53.4	84.6	90	83.2	73.4	50.8	81.4	44.8	89.8	69.6	87.6			86.4	63.8	97.2	60	64.8	72.2	67.6	80.8	89.2	70.2	62.6	91.2		99.6	91	81.8	73	76
ENSG00000135778	12	64.4	15.6	8	48.8	9	12	3	6	7	17	42.8	48	8.2	11	7.8	27	5.4	15.4	10.8	12.8	10.6	27.6	41.2	7.8	0.8	5.6	9.6	41	25.6	43.4	12.4	6.8	30.4	32.6	54.8	41.4	25.6	51.8	32.6	41	57.8	21.2	34.4	19.2	31.6	46.6	72.6	3.8
ENSG00000135749	78.6		79.8	72.4		70.2	69.2	50.8	71.8	55.6	23.6	81.4		66	56	77.6	56.4	77.8	44	79.4	58.4		78.4	75.6	41.4	43	66.8	61.4		43	81.2	90.6	61.2	69.8	80	83.2	73	84	69	73.6	82	78.2	65	32.2		84.4	67.2	72.6	70.8
ENSG00000143674											42.6		54				29.4									94.2		79.6		53														59	91.6		65.4
ENSG00000135750					89.6			87.2		76.8	70.6	91							89.4									76.8		93.2				79	88.4	89	89.8	85.2	93	83.4	93	96		70.4		94.4	80.2	93
ENSG00000183780												74.8																		85.2					75.2	90.2	89.2	92.8				81.2		89
ENSG00000168275		74.4			59.2							36.6	36						46.6		50.8	68		54.4					55	45.8	63.2				40.6	68	74.6	76.6	54		69.4	60.8		64.4	35	53.6	66.8	82.6
ENSG00000059588	81.2	77.4	85.6	82.4	65.8	67.2	82.2	62.4	80.8	72.4	68	86.6	61.2	77.6	74	81.2	76.4	93.4	51.8	87.4	75.2	84.6	58.6	72.6	84	50.6	85	75.6	56.4	95.2	26.6	73.4	76.8	78.2	91.4	86.2	84.2	86.4	85.2	89.6	74.2	87.8	85.4	98.2	64.4	74.4	74	86.6	79.4
ENSG00000168264	76.4	84.2	70.4	66.2	64.6	56.4	69	48.4	73.6	61	32.2	66	69.4	68.4	41.8	41.2	64.6	82.8	85.4	78.4	53.2	66.6	44.2	46.4	65.6	56.6	66.6	51.4	57.8	68	96.4	71.6	78.4	82.6	74.6	73.2	69.6	60	53.6	54	65.2	67.6	63.6	46.4	61.4	49.8	47.8	41.4	56.2
ENSG00000173726	27.2	4.2	34.8	27.4	24.4	14.2	28.8	17.4	19.6	18.8	29.8	59	28.4	59.6	25.6	31	45.4	38.6	14.4	43	37.6	40.2	25	24.8	39.4	31.2	40.6	22.2	32.2	71	23.8	19.4	31.2	56.6	41.6	68.8	54.4	65.4	27	11.2	20.4	65.6	36.8	60.6	24.2	16	58.6	23	28.8
ENSG00000054267	25.8	38.6	41.4	14.4	19.6	25.2	21	9.4	16.2	43.4	17	19	3	17.2	36	37	55.6	33.6	19	28.6	9	31.6	23.6	26.6	18.6	34.4	18.4	35.6	8.2	27.4	4.4	70.2	13.4	12.2	21.8	15.2	20.6	29.8	37.6	45.6	47.6	44.4	18.2	22.4	42.6	44.8	22.6	42.4	20.6
ENSG00000152904	16.2	50.2	14	8.8	0.8	8.2	10.4	5.8	13.6	24.6	36	11.6	10.4	13.4	14.6	16.6	17.4	27.6	6.6	18.8	18	26.2	26.4	31.6	29.2	57.8	26.6	16.6	32.2	7	8.6	17	11.8	5	1.8	17.8	6.6	6.8	2.8	7.8	9.4	13.2	10	7.2	0.8	1.2	37.2	27.2	27.2
ENSG00000116957	0.6	2.8	6.4	5.2	3.2	1.2	2.8	1.6	1.2	2.2	20.8	3.2	0.4	25.4	32.8	5.4	9.8	0.8	1.2	1.4	0.4	0.2	2.8	0.2	4.6	3.8	1.8	4.4	30.8	6	41.4	2.8	0.6	0.4	1	2	1.2	0.4	2.6	8.4	6	4.8	1.2	3.8	14.2	39.6	3.8	0.4	26.2
ENSG00000162885	81.2	67.2	79.6	75	73.2		73.6	59.8		46.6	26.4		46.8				80.6	80.8	58.2	81.4	65.2	71.6		83		8		46.6			30.4		70.4										94.2						67.2
ENSG00000168243												79.2													97.2					96.2				86	83	91.6	91.6	95.8	81.8		95.4	79.8	94.6	98.8		84.8		96.2
ENSG00000143669	61.6	46.2	57.6	64.8	45	61.2	27.4	17.6	69	40.8	36.8	48.2	41	53	71.4	62	34.6	38	26	51.2	49	36	59.8	55.4	44.8	25.2	45	49	52.4	69	91.2	27.4	53.6	34.6	23.6	30.6	33	36.4	20.6	61	39.6	30.4	51.6	42.4	18.6	19.8	62.6	38	30
ENSG00000116962	65.4	90.4	82.6	79.4	83.2	70.6	89.2	84	75.6	99.4	92		88.4	98.2	63	95	96.4	71.2	93.8	70.6	76.4	80.6	76.4	75	95	99.4	87.2	96.4	58.8		85.4		97.6	94.2		87.8	89.8	90.6	87.4	91.8	95.4	97	86.6		56.8	93.6	94	98.2	71.4
ENSG00000077585	80.4		73.2	83.4	86.6	74.4	85.8	71.2	63.6	43.4		82.2	66.8	57.2	52.4	83.6		65.6	50.8	74.4	60.6	57.2	58.4	72.6	58.8		79.2	61.2	78.2	77.8	78.4	92.4	70.8		86.4	62.4	70.4	66.2	73.6	64.8	66.2	85.2	64.8	75	83.6	69.2	79.6	80.6	77.6
ENSG00000086619	41.2	25.8	30.8	24.2	41.8	28.8	51.6	66.4	21.4	43.4	66.4	34	38.8	78.2	39	42.6	64.8	24.6		28	96.2	34.2	45.6	66.8	24.8	66.8	50.4	57.2	33.6	81		42.6	40.2	62.6	18.6	13.8	24	20.6	30.2	12	22.6	34.6	33.2	83.2	83.4	23	32.4	25.2	8.2
ENSG00000116977	48.8	74.6	69.6	40.8	55	41.6	30.4	35.4	39.6	21.4	39	54.2	66.2	36.4	23.8	35.6	41	63	19.8	53.2	29	36.6	20.8	15	67.8	49	31.2	25.6	69.8	22.8	9.4	62.8	47.8	39.4	59	73	67	69.4	41.6	30.2	50.6	69	28	4.8	55.6	60.4	59	61.6	33.6
ENSG00000119285	59.2	81.6	63	72.8	64.6	70	52.2	45.8	45.6	36	23.4	14.8	71.4	47.6	66.2	58	61.4	72.4	71.8	57.4	48.8	63.2	45.8	36.8	61.4	48.6	63.2	38.6	68.8	44.4	62	43.4	69	40.2	50.4	38.8	52.8	52.6	42.4	45	43.4	55.2	38	65.6	81.2	43.8	66.6	69.4	55.8
ENSG00000077522		77	99.2	99.8	73							76			99.8			99.6		99.4						79.8			70.6				97.6		69.2	92.4	85.4	94.8	96.8	91.2	82.6	83				92.6		94.2
ENSG00000116984	34.4	26.6	49.2	20.4	54.2	19.6	45	56	27.8	67.6	47.8	61.2	25	72.4	28.8	56	51.6	29	52.6	25	55.8	66.6	45.8	66.8	48.4	53.6	43.6	55.8	54.6	76.8	54.6	78	36.2	41.8	64.4	52.4	56.4	50.6	55.6	54.8	36.2	56.2	27.8	76.6	46	57.2	61	56.4	57.2
ENSG00000198626			85	98.8	87.2							90.6		95.4	97.8		92.4	89.8		93.8	96.2	96.2				77			91.6	45.8			95.6	90.4	93	97.6	93.4	97.8	91.6	92.4	93.2	97.2	91	50.6		93.6		94.6
ENSG00000133019											93.2	91.2					72.2	92.2		95.8	62.2	91		95.8											88.2							92.4							97.6
ENSG00000155816												45.4										85.4					89.6			40.6	81.6			76.2	18.6	42.2	42.2	60.4	53.2	82	69.8	31.6		19.8		78.4		60.4
ENSG00000180875																			96.4		86.4	97	94.2	91.6							97.2														97.6
ENSG00000182901												88																		55.4					80.2	95.4	89	93.6	86		92	85.6		28		80.6		86.4
ENSG00000091483	58.8	51.6	47.2	74.2	66.2	74.6	75.4	69	66.4	45	72	22.6	59.6	81	61.8	66.4	52.2	67.4	63.8	73	55.4	67.4	64.6	67.2	71.8	38.4	39	45.4	71.6	45	83.8	31	56.8	49.2	23	30	27	23.2	23.6	22.6	47.6	31.6	60	58.6	36.6	42	72	47.2	60.2
ENSG00000117009																87.6																													81.8
ENSG00000054277																															88
ENSG00000203668	63.2	48.6	67.8	72	50.6	28.4	47	48	37	71.4	45.4	82.8		39.8	46.6	68.6	76.6	40.4	36	48	33.6	37.8	39.2	28.6		46	54.2	68.2	56		89.8		68.2		85		67.6					77.4	50.2				60.4	57	49.2
ENSG00000180287			93.4																											79.4			94.4						69.8	67.6		57		62.8		85.6		55.4
ENSG00000143702	46.4	71.4	21	33.6	42.4	37.6	13.2	67.2	43	30.6	48.4	64.2	8	67.6	29	35.2	80.4	47.2	38	56.8	76.6	41.4	71.6	77	53.4	82.6	60.6	36.8	22	73	84.4	57.8	35	19.6	62.8	54.2	67.2	60.8	60.4	66.4	41.2	66.8	28.6	58.4	45	64.6	62.8	36.8	51.6
ENSG00000054282	6.2	4.4	1	5.6	3.8	5.8	2.6	1.8	0.8	8.2	1.4	3.2	22	23.6	55.6	9.4	20.4	2.8	3.2	2.2	1.4	2.6	1.4	1.4	1.6	5.6	5.8	3	2	6.6	41.2	3.8	4.8	2	19.4	11.8	21.8	6.8	25.4	26.4	16.6	19.2	4	13.6	1.6	20.2	5.4	12.2	2.2
ENSG00000117020	63.6	71.6	37.2	51.6	50.2	58.6	72.2	89.4	64.6	89.6	63.4	62	49	82.8	74	76.2	75.4	69	86.8	67.8	94.4	58.4	82	88.4	75.8	32.6	58	92.2	75.2	41.4	21.2	73.6	37	24.6	63	34	28	30.2	40.2	30.8	50.6	68.8	65.2	52.2	80.4	43.4	62.6	47.2	73
ENSG00000179456	80.4	70.8	58.6	53.2	37	54	65	62.8	76.6	63.6	53.6	82	87	30.4	25.8	51.4	46	39.6	24.2	37.8	39	29.4	63	17	80.6	22.8	48.4	67	32	54.8	19.2	86.4	17.4	88	49.8	32.2	37.2	37.8	97.6	97	75.8	39.2	33.8	29.4	62.4	75.4	37.6	64.2	81.2
ENSG00000035687	34.8	67.4	15.8	30.8	29.6	43.8	25.4	52.2	30.4	39.4	38.2	62	22.2	47.8	24	52	34.6	58.2	25.2	48.6	49.6	22.6	3	26.8	36.8	48	24.6	41	58.6	42.6	66.2	40.2	18.6	13.8	71.2	43.4	48	41.6	41.2	59.6	51.6	72.6	46.6	53.6	49.6	53.2	45.6	30.4	21.2
ENSG00000179397																										85
ENSG00000121644	17	20.8	29.4	34	9.8	7.6	60.6	19.6	32.8	8.2	12.4	40	27.2	35.6	48.8	8.2	15	37.6	8.6	22.4	27.6	13.8	9.8	5.8	59.2	60.6	18.8	4.6	7	38.4	5.8	21.4	28.8	13.4	6.4	36.6	42.6	33.6	11.2	14.8	21.2	11.4	49.8	8	7.4	16.4	5.8	6.6	53.8
ENSG00000203666	22.4	51.8	72.4	52.8	76	17.6	30.6		20			60.2	46	70	73.2		72.6	42.4		37.6	60.4	47.8			37.8	60.4	30.2		75.2	22.8				54.2	89.2	81.4	84.4	78	72	72.6	70.4	73.8	30.8	21.8	52.8	74.4	59.6	78.4	61.8
ENSG00000162849												66.4																		76					68.6	61	74.8	81.8	66	78	72	68		68.8		82.4		74.4
ENSG00000185420												57	62	82.2	47			70.4		68.2		28				2.8	65.2	27		39.4	84.2			60.2	59.6	68	64.4	69.8	61.8		70.2	65		53.8		70.6	34.8	64.2	39
ENSG00000162851	32.4	73.4			80.8	67			27.6	17.4	17.4		57.4	44		41.6	51.8	69.6	52.8		58.4		20.8	54.4		67.8		26	74.6		37													6.4	59.2		70.2		43
ENSG00000162852	71.2	86.8	74.6	40	31.4	71.4	41.4	57.4	80.6	23.6	44.6	83.6	57.2	27.8	37	30.8	37.8	84.6	88.6	84.8	26.2	55.8	58.6	57.8	60.6	43.6	19.6	20	28.2	65.8	64.6	20.2	27.8	13.8	80.6	85.4	77.6	77	98.2	60.8	79.6	83.2	17.6	54.4	64.6	83.6	16.2	57.8	69.2
ENSG00000143653	75.4	15.6	27.2	54.4	21.2	59.2	23.8	86.8	72.4	78.8	85.6	11.6	74	62.6	47	58.8	27	20.8		14.4	18.2	36.6	71.8	26.2	69.8	76	67.8	78.2	51.8	4.8	23.6	58	7.6	28.6	12.8	26.4	29.6	37.4	48.2	64.4	37.6	25.4	8.6	22.8	46.6	61.2	70	27.6	96.8
ENSG00000153207	61.6	23.8	32.2	36.8	43.4	45.8	20.4	33.4	66.2	27.2	18.8	31	14.2	21	43.4	48	13.2	42.2	37.6	45.2	20.4	36.2	19.2	46	56.8	47.8	68.8	42	29.2	65.8	69.2	53.8	57	7.2	37	25.4	17.4	27.2	31	47.4	29.2	30.4	65.6	72.4	13.8	51.2	18.6	37.4	47.6
ENSG00000162714	32.2	13.4	0.8	20.6	10.6	52.2	50	68	31.6	38.4	34.4	17	22	33	17.4	60.4	42.2	7	41.4	4	22	7	59.4	58	8.2	0.6	27.8	37.2	11.2	41	52.8	66.8	15.8	6	11.2	16.6	13.2	33.8	12.6	17.2	21.8	8.8	54.8	33.6	48.6	8.2	17	17	4.2
ENSG00000162711																84																98.2
ENSG00000162722																																98.2
ENSG00000238243																																98.2
ENSG00000175137	38.6	49.8	51.6	62.8	64.6	45.2	30	53.4	24.8	73	43	64	32.8	30.4	43	25.6	47.8	36.8	60.8	38.4	18.4	26	67	25.4	16.6	22.8	24	78.6	63.4	44.8	62.4	59.6	77.2	27.2	55	18.8	14.8	13.6	20	39.2	33.2	51	48.4	30.2	12.4	38.2	51	47.6	18.2
ENSG00000171161	38.6	56.4	34.2	31.6	45.2	38.2	39.2	21.8	18.8	35	38.2	31	68.8	27.8	22.6	28.4	26.2	22	62.4	36.2	12.8	18.8	25.4	24	82	9	54.4	47.2	26.8	24	32.2	7.6	23.4	39.4	27	10.2	5.4	7	30.6	30.4	6	21	69.4	28.2	58.8	25	32.6	14.8	54.2
ENSG00000171163	80.2	73.8	82	78.8	73.8	82.6	86	63.8	81	82.4	76.4	69.6	90.4	77.6	71.8	76.6	89	87.6	80.8	83.4	69	80.8	59.4	64.2	73	61.6	85.8	81.4	69.4	68.4	66.2	23.8	83.8	70.8	75.4	67	70.4	71.8	67	70.4	57.2	74.4	85.4	87.6	61	73.8	63.8	71.4	61.8
ENSG00000185220											61.8			57.4		55.4	50.8		48				62.6			2.2																			42
ENSG00000184731										86.4	98.8		74.8	57			90.2		78.2									84.8															97.8		92.8		96.6
ENSG00000035115	49.8	51.8	51	24.8	53.8	29.8	69.2	68.8	82.4	52.4	50	13.2	65.6	57.8	33	57.2	58	68.2	64.8	63.4	93.4	70.2	56.4	73.4	60	11.8	60.2	49.4	49.4	30.6	57.2		39.2	49.6	1.4	10	4	8.8	5.6	43.8	4.4	8.4	72.6	17.4	66.2	20.8	91.4	3.8	93
ENSG00000143727	5.4	1.4	17.6	9.8	18.2	2.8	3.2	0.8	6	12.2	12.4	43	25	16	11.6	2.4	30.4	7.8	12	4	61.8	1	1.4	14	6.8	10	10.2	17.4	47	1.4	39.2	65.8	10.2	45.8	34.6	64.6	49.6	60.2	43.2	14.4	59.6	57.4	5.8	20.8	7.6	30.8	67.4	71	4.8
ENSG00000189292			96.6				98.4						99.6		96.2		82.2									71.2	98																94
ENSG00000151353	15.2	28.8	30.2	11.4	5.6	8.8	34.8	10.8	18.6	11.8	20.4	13	10.2	33.4	26.2	36.4	60.8	32.6	4.4	37.6	13.4	24	3.8	14.2	14	13.6	38	9.8	8.8	68.6	36.2	7.4	34	42.6	15.8	31.4	21	35.6	28.8	49	6.2	9.2	58.6	30.6	4.4	17.2	10.2	6.8	5.8
ENSG00000115705	92.8					95.8			93.8					96.6		89.8		91.2		86.8									93.4
ENSG00000186487												90														36.8				71.2				87.4	87	97.2	93.8	96.8	91.2		93.4	92.8		60.2				95.8
ENSG00000032389	63.2	38.2		58	24.2	68	62	65.2	40.8	30.2	67.8	39	14.4	79.2	38.6	44.2	44.2	49.2	29.2	54.6	29.8	41.8	31.2	61	27.4	5.8	52.4	37.4	47	31.6	40	5.8	33.6	56.4	32.8	73.2	48	65.6	45.4	23.4	49.2	31.2		48.6	39.4	30.6	45	59.4	55.4
ENSG00000171853	10.2	25.6	19.8	11.6	40.4	13.8	6	13.6	6	45	26	11.6	2.6	27	37.2	15.8	25.2	32.6	17	35.6	17.4	42.4	11.6	21.6	11.8	71.4	22.8	40	26.2	43	14.8	50.6	9.6	21	14.8	10.6	7.2	8.6	15.4	22.8	12.4	4.8	13	31.2	60.8	12.4	14	8.6	35.4
ENSG00000182551	67.4	63.6	78.6	70.4	56.6	52.6	88.2	57.8	65.2	50.4	55.2	83.8	35.6	57	64.2	73.4	61.2	85.4	43.8	81.2	66	78.2	68.2	39.4	72	71	76.2	45	67.4	96.2	61	89.6	64.6	58.2	86.8	64.8	68.6	66.6	49	55.2	42.2	83.2	72	94.4	40.8	61.8	87.2	67.8	70.6
ENSG00000171865	37.8	27.8	48.8	51.8	50.4	50	57	51.6	40	3.8	11		52.4	11.2	36.6	57.6	12.4	71.4	46.8	68.6	35	62.8	23.2	46.2		4.4	41	5.8	61		62.8		53		85.2			71.8	70	44.2	61.2	85.2	56.6		81.4	44.8	66.8	58.6	46.6
ENSG00000171863	24.8	10.2	38	14.6	15	18	44.8	23.2	38.6	23.6	34.4	27.2	55.8	34.4	17	18	25.2	8.2	5.2	10.2	17.4	20.6	26.6	8.6	32.2	9.4	50.4	25.4	16.2	16	50	88.2	28.4	36.2	37	32	43.4	18.8	41.2	35.8	21.8	37	46.8	79	12.2	26.8	29.6	43.2	35
ENSG00000118004					92	88.2							92	92.8			90.8																										95.8		88		91.2
ENSG00000151360																										91.8
ENSG00000176887																																					63.4		67.4
ENSG00000134326																																				79.8	68.2	76.4
ENSG00000134321																																				90.4	97.4	90.2
ENSG00000151692	86.2	84.2			56	82.8	85	78.6	82.8	58.6	55.2	65.8	85.4	79.4	71	87	83	76.6	45.2	75.4	73.8	80.2	59.4	60.2	84.8	66	66.6	59.4	46.8	33.8	91.2	71.4	92.4	72	45.8	50	58.8	55.6	71.4	61.8	70.4	49.6	71.2	27.2		66	83.6	57.4	66.2
ENSG00000115738	94	83	92.8	86.8	88.2	93	97.8	94.8	77	88.8	66.4	60.2	97	95.2	85.2	71.4	94.2	83.4	83	86.8	86.6	92.2	73	69.2	84.8	98.8	88.2	85.2	92.2	89	97.6	67.6	94.4	93.6	43	88.8	92.2	94.8	86.2	91.8	80.6	63.8	95.8	89.8	86.6	76	89.4	85.8	78.4
ENSG00000134313	7.8	41.8	3.8	7.4	7.2	7.8	23	6	6.8	10	4.4	30.2	18.6	3.2	12.2	39.8	14.8	13.4	20.4	9.8	62.4	4.8	42.6	48.4	41	68.4	12.6	11.4	42.6	27.6	23.2	65.2	5.2	8	32.2	19	34.4	31.8	20.2	33.6	10.6	36.2	15	23.6	8.6	38	33.4	16.2	38.4
ENSG00000143797	73		55.2	69.8	47	63.2	20	88.2	78.2	67	97.2	51.8		53.4	75.6	80.4		34.8	82	53.4	64.2	76.4	63.2	83.2	87.6	14.8	72.4	72.2	81.6	80.6	58.6	71.8	52.6	42.4	42.6	56	60.6	62.6	21.6	35.8	18.2	25.6	40.8	81.4		24.2	63.8	17.8	47.4
ENSG00000151693	65		73	74.6	69.2	38.4	65.8	50.4	70.4	71.4	53.8	66.8		46.8	46.4		51.4	63.8	79.2	64.2	64.2	68	76	55.8		86.6	62	71.4	64.8	76.6	69.4		75.2	81.4	76	81.4	89.2	80.4				72.8	64.4	88.4		88.6	69.8	77.8	59.2
ENSG00000119185	64.8	51.8	51.6	62.2	47.4	62.4	50.2	59.8	89	63.4	72.2	64.2	21	48.6	48	26.2	35.4	24.4	39.8	41.6	76.4	70.2	72	76.8	65.2	60	37	61	26.6	72.8	62.8	15.6	52.8	37.2	59.2	78	69.2	77.4	67.4	47.4	49.2	67	45.6	81.6	31.8	53.4	88	67.8	51
ENSG00000119203	17.8	34	8.8	38.8	42	36.8	49.8	61	21.2	4.6	36.4	10	50.2	32.2	59.6	57.4	36.2	52	51	47.6	18.8	36.6	16	20	27.6	61.2	29.8	11.8	55.6	12.2	74.6	21.8	38.4	20.2	8.8	19	7.6	11.6	10.6	11.8	10.6	15.4	32.4	14.4	50.4	3	29	8	12.6
ENSG00000134330	32.2	21.2	57.2	36.4	35	33	23.2	20	67	14	17.4	8.8	32.6	28.4	0.8	6	22.4	22	7.6	29.2	56	18.8	17.8	23	49	68.6	24.8	17.8	43.6	3.2	53.8	5.6	41.2	4.6	7.2	30	19.2	20.2	8.4	22.4	30.6	26	25.4	21	22.6	5.2	45	51	28.2
ENSG00000151694	43.8	58.2	27	47.8	62.2	68	48.2	57.8	39.2	58.4	57.6	46.6	60	35.6	58	62.8	28.2	47.8	84.4	41.8	44.8	31	30.2	26.6	65.4	54	44.2	40.6	48.8	36.4	54.4	89.6	54.4	90.6	48.2	41.8	60.6	52.6	48.8	47.8	48.6	54.8	73.2	68		48	67.8	64	39
ENSG00000134308	9	22.2	9.6	20	25.2	6.2	36	34.4	7.6	60.6	72.4	10.8	47.8	27.4	5.2	28.6	41.8	40.6	44.2	35	30	24	45.8	23.6	34.2	10.2	22.2	28.8	49.4	62.4	69.4	4.6	14	9.8	4	11.2	38.6	19.2	6	10.4	3.6	11	32.2	62.6	68.4	8.2	17.6	7	19.2
ENSG00000115750	55.8					36.2	28.8	62.8	55.4	50.2				17.2					52.4							18.8	40.4				57.4																39.8
ENSG00000134317								92		43	94.4								72.4						93.4			56.2																	88.6		66
ENSG00000172059	76.8	79.8	83	84.6	81.2	78	81.2	93.4	83.8	95.2	66.2		71.8	69.2	75.2	78.8	90.6	88.4	61	84.4	79.2	92	75.2	85.4	74.8	32.6	82	93.2	64.8	75.4		86	86.2										79.2	81.4	91		77.8		76.6
ENSG00000205795			89				89					54.4					84.6	92.8		91		97.8								58.8			90.8	84.8	57							64.4	88	59.6			58.8	57.8
ENSG00000171848																			98												99.6
ENSG00000115756	79.2	93.4	67.6	64.6	43	53	89.4	65.8	81.6	43.6	50.6	86.2	91.4	49.4	56	27.8	89	64	75.8	54.2	86.2	76.6	79	68.8	36.8	52	61.6	55	67.2	62	87.8	37	66.4	88.4	77.6	86.4	89.8	65	64.4	96.2	91.6	73.4	71.4	50.8	53.6	72.4	67.8	89.2	75
ENSG00000115758	88.2	81.2	90.6	91.4	77.6	83.6	93.8	88.2	84.6	98.8	91.8	75.8	99.2	84.2	91	92.2	90.2	92	98.4	92.2	96.4	87	74	91.4	94	47.2	91.4	96.4	83	78.8	86.2	83.2	91	99	89.6	78.2	89	90.8	77	72.8	83.2	97	89.6	68	99.2	79.2	78.8	95.6	94
ENSG00000115761	40.2	51.4	46.6	59	30.4	66.4	11.2	36.6	51.6	7.2	8.4	4.4	37.4	15.6	33.4	9.6	42.8	51.2	27.6	43.8	40.2	39.2	7.4	9.2	33	42.2	52	6	31	0.4	65.4	5	23.4	19.2	27.6	9.4	14.4	9.8	6	4.2	11.6	18	3.2	0.8	67.2	6.4	19	44	68.2
ENSG00000143882										88.4	92.8																	83.8						95.8													92.2
ENSG00000143870	84	42	67.6	85.6	87.4	81	89.4	79.2	67.4	64.6	65.6	66.8	90.2	95.4	85	87	78.6	80.2	84	83.2	73.6	85	70.2	76	84.4	83.6	84.8	60.6	89	85.2	73.8	44.8	81.6	87.6	85	71	79.2	76	83.8	86.4	69.6	67.6	86.6	85.4	97.4	83.2	80.6	90.2	88
ENSG00000162975												89.4																							84.4	92.8	86.2	89.8	97.4		90	77.4						86.2
ENSG00000162976	43	59.4	46.4	28.8	68.2	34.6	51.2	60.4	46	53	48.2		65.6	47.2	31.8	55.8	84.8	48.4	38.2	50.4	26.4	40.4	51.4	50.6	54.2		62.2	60.2	71.6		83.2	41.8	35.2							64.2			46.4		47.4	45.2	62.4		19.8
ENSG00000134318	82.2	77.8	32.6	46.2	54	91	74.4	75.8	95.8	72.4	25.4	60.6	42.4	49	40.6	74.2	22.4	85.2	60.6	75.6	69	74.6	48.6	27.4	89.8	66.2	58.6	75.2	41.2	42.2	16	38.8	39.6	52	51.6	59.6	48	49.4	39.8	29.6	55.2	51.8	66	37.8	17.8	8.6	47.8	18.6	79.8
ENSG00000169016	73.2	80.4	44.4	67	61.2	76	53.4	27.6	75.2	15	19.4	2.2	4	13.4	26.6	10.8	9.2	38.6	6.8	30	26.8	46	54.8	61.4	18.8	40.4	26	55	37.8	22.2	27			12.6	10.4	6.2	4.2	5.8	4.2	43.8	15.6	1.6	41.4	8	32.6	8.4	6.8	9	57.6
ENSG00000196208		97.8			82.6		97.2	98.6	98.4			57.4					96.2	90		93.8					94.8	97	97		84.6	64				97.2	48.2	59.6	59.6	56.4	88.6	78.2	69.2	35.6	88.6	66.2		75.6		74.8
ENSG00000169006												94																							96.4	89	92.4	88	92.2		89	95				91.8		92
ENSG00000134324	99.6	93.6	47.6	98.8	58.4	97.6	41.2	92.8	98.8	93	78.2	41.8	86.6	63.8	53.4	66.2	58.4	82.6	98.2	94.6	86.6	28.4	79.2	59.8	78.8	75.4	72	98	85.4	83.8	83.4	87.8	57.8	83.8	28	27.2	31.8	40.8	63.2	66.4	39.6	36.4	79	75.8	81.8	73.8	66.4	68.8	77.2
ENSG00000071575	76	58.4	83	53	81.2	55.8	73.6	65.2	72.6	71	61.2	69	69.8	67.2	54	47.4	99	71.2	83.8	69.2	70	65.8	67.8	81	76	83.4	55.4	66	54.8	93.2	96	76.2	80	94.8	52.8	77.4	79.4	78.8	51.4	74	59.2	55.8	81.2	94.6	73	50.2	44.4	57.6	68.8
ENSG00000162981								97.6		82.6	95	84.2			98		58.8	81	80	89			90.2	95.8	97	73.6		78						78	85.4	91.2	88	89.8	81	73.8	90	80.4	87.2			73.4	95.4	89.4	96
ENSG00000151779	14.6	21.6	13	5.6	34	5	4.8	4	10.8	17.6	16.4	35.2	53.4	25	6.6	6.6	46.2	24.6	3.8	22.4	22	27.8	36.2	24.6	13.8	29.2	10.8	25.6	60	8.6	41.8	57.4	2.4	38.8	34.8	17.4	41.8	21.8	35.4	11.8	12.8	19.2	11.6	3.8	47.8	28.4	3.4	19.6	39.8
ENSG00000079785	34.6	2.8	22.6	44.8	53	44.8	60.6	53.6	41	12	28.6	60	41.2	61	57	36.8	48.2	49.8	60.8	57	18.4	53.4	35	21.2	54.2	36.8	19.4	25.4	67.4	39.6	69.8	40.2	40.6	46.4	54.2	39.4	30	29	34.8	19.6	34.8	64.6	34.8	45.2	63	54.8	38.6	32.6	36.8
ENSG00000197872	62	73.2	95.4	80.2	75.6	59	73.2	68.2	66.2		53.6	75.6	70.2	73	63.4	69.8		59.6		46.8		55	79	77.2	51.2		76.2	97.2	88.4	82.2		58	75.6	85	68.4	75.8	67.2	64.6	79	81	80.4	74.6	65.6	90		60.6		75.6	72.4
ENSG00000214842																										81.8
ENSG00000163029	34.4	11.8	21.2	23.4	12.4	32.4	7.4	63	24	28.2	72.4	46.2	17	36.8	6.4	74.8	21.6	11.2	59	22.4	12.6	34.6	52.8	62.2	34.8	16.4	13.6	12.8	3.6	51.6	57.8	51	14	70	21.6	35.8	25	35	15.4	21.8	40.2	41.2	22.4	18.2	90	49	20.2	44.6	18.6
ENSG00000178295										82	89		81.8			86.4	88.4		79.4				73.2		87	62.6		74.2	78.4		90.6			70.8											96.2
ENSG00000170745		93.4		87				79.8			82				69.6		75.8	81	85.2	86.2	89.4	88.8		78.4	94.6		84.2						70							88.8
ENSG00000240857	12.8	18.2	14	23.8	59.4	38.8	36.4	15	9.2	1.8	19.2	15.4	9.4	18.2	1.4	4	21.4	45.8	2.6	32.8	11.8	17.6	10.2	8.8	36.6	4.4	11.6	4.6	57.4	1.4	80.8		30	4.8	19.8	18.6	7.8	27.4	11.8	4.4	25.4	26.8	19	7	1.4	21.4	12.4	6.4	42.2
ENSG00000185013																										95
ENSG00000143867	92.6		96.8	96.4	97.8	93.2		92.8	93.8		89				96.2			95		93		95.8			96			94.8			92.2		96.2																93.6
ENSG00000183891		23.2	42.2				66.8							61.4				65.2									72.2	71.6		85.4										73.6			71.8	85.2
ENSG00000118965	44.8	45.2	42.4	44.8	42.2	43.4	44.4	51.4	40.8	32.4	30.4	19.8	36.6	31.4	65	47.6	40.6	54.8	40.8	45.6	69.6	59	62.8	80.4	30.8	54.6	35	27.6	42.4	43.8	70.6		56.4	35.6	20.2	58.8	50.6	25.8	57.4	40.8	58.4	25	64	22.6		40.8	48	38.2	39.4
ENSG00000132031																											92.8
ENSG00000068697	6	1	1.8	2.2	5.2	2.4	9.2	9	7.6	14.6	7.2	78.8	49.4	11.6	4.8	56.6	25.4	12.4	10.6	12.6	6.4	9.8	39.6	19.6	58.2	20.8	21.2	10.8	21.4	81.6	31	48	6	28.4	75.2	54.4	62	66.4	37.4	72.2	29	59.2	10.8	47.4	23.8	62.8	40.8	44.2	3.8
ENSG00000115884								84.2		62.6	99.6		96.6	95	87	99.4	91.8		69.4				97.2		97.8			64.4																	20.6		86.2		100
ENSG00000055917	9.4	10	22.6	3.4	14	5	1.8	17	2.8	10.4	3.6	30	4.2	6.6	2	5.8	1	22.4	4.6	26.6	6.8	13.8	2.6	8.6	3	47.8	2.6	10.4	9.6	21.4	27.8	38.6	9	3	19.2	12.4	10.4	13	5	1.2	5.8	20.8	2.6	6.8	1.6	1.2	1.8	7.6	15.4
ENSG00000143878	68	87.6	80.8	85.2	66.4	64.6	96.4	81.4	63.6	88	80	90.4	93.2	95.4	91	92.4	92.4	76	95.6	78	91.6	89.2	89.4	86.4	82.2	99	80.8	72.2	59.6	98.4	94.4	99.4	93	93.8	61.8	53.8	58.2	50.6	44.6	60.6	27.6	70	95.8	99	77.4	35.4	69.2	42.6	74
ENSG00000118960	42.2	35.4	45	62.8	78.8	30.4	47.2	41.8	23.4	43.6	59.2	26.4	82.8	47.6	53.6	48.6	56.2	63.8	57.6	60.8	36.2	64	52.4	55.2	62	20.8	31.2	51.2	11.2	43.8	52.2	65.4	54.4	38	44.4	47.4	47.4	48.4	27.2	47.8	33.4	36.8	51.2	35.8	49.6	28.4	58.2	27.6	84.6
ENSG00000143869			89	85.2			98.2	95.6																	93.8		88.8						83.4												75.2		82
ENSG00000118961	33.8		14.2	11.2	16.2	22.2	9.6	10.6	33	27.4	34.2	24.6	63.4	15.4	45	18.6	28.2	23	13.2	20.6	15.4	7.8	10.6	19.4	28.8		11.4	41.2	17.8		14.2		7.4	17	19	34.6	31.2	29.2	26.4	42.4	16.6	29.4	27.4		20.8	15.8	37.4	21.6	33.4
ENSG00000084674					98.8																								98.4				86.4												50
ENSG00000119771	77.8	93.8	73.6	66	72.6	61.2	76	51.2	70.4	64.8	44.8	81.2	97.8		52.6	91		86.8	51.8	88.6		89.4	94.2	94.6	64		56	56.6		34.4	57.2		61.8	82.6	77.6	87.2	79.8	92	74.8		87.4	87	73	32.6			74.4	79.6	55.2
ENSG00000119778	26	22.8	44.8	53.4	32	50	22.8	32.6	31.6	76.2	28	67.4	18.6	18	48.2	39.6	9.8	17.8	33.8	31.8	3.8	16.8	35.6	10.4	25.8	24.8	30.8	61.4	10.6	41.2	4.8	43	60.2	18.8		50.8	42.4	38.8	43.4	22.8	53		39.4	41.2	3.4	45.8	27	42.4	34.6
ENSG00000173960	9.6	34.4	25	17.6	14.8	7.2	44.6	22.4	16.2	4.6	16.2	44.6	15.8	12	1.4	12	15.6	15.2	22.6	14.6	27.8	16.8	28.6	8.6	42.4	53.2	40.4	12.8	48.2	15.6	13		27.4	12.8	35.2	50	44.8	49.2	2	4	28.4	35.4	36.2	4.4	13.8	1.2	3.6	19.6	23.6
ENSG00000163026		38.2	50.4	83.4			23				16.4		64.8			8.2		35	32.8	40.2	58.4	35.2	58.6		17.8	15.4	19.2		23.2	44.2	50												62.4	7.6	34.2				51.6
ENSG00000119782												44.8																		45.2					56.6	81.6	73	84.8	71.8		93.8	63.2		65.2				85.2
ENSG00000115128	24.6	6.6	59.6	37.2	16.8	20	27.6	51.2	45	32.2	59.2	35.4	13	36	13.2	29.4	17.8	14.4	50.6	16.4	24.4	10.6	46.8	10.6	25	7.6	49.6	54.8	11.6	30.6	63	78.6	34.8	14.2	48.8	51.4	53.8	40.6	53	49.2	23.2	53.4	26.4	59.4	39.4	47.6	57.4	59.6	58
ENSG00000219626	32		43.8	36.2	39.6	32	48.8	69.6	37.4			44.2	62.2	63.4	54	69.2		35.8		35.6		58.6			59.2	49.6	33.4		47	37.8			33.4	46.6	25.8	32.6	40.8	39.6	15.6	32.8	35.6	23.4	57.8	34.8		45	55.6	22.2	53.8
ENSG00000115129	76.4		86.2	67.8	70.6	71	86.4	96.2	70		78.6		67.6	69.4	80.2	84.2	74.2		88.2	75	71	98.2	98	96.6	67.8	80.8	91.6		83.8		49	95.2	66.8												93.8		68		89
ENSG00000176732																										90.6
ENSG00000186453																										77.4
ENSG00000198399	18.2	78.6	14.4	2.2	6	15	14.4	74	35.6	55.2	60.6	26	56.4	66.4	25	35.2	65	21.4	73.8	15	11.2	15	53.8	8.4	6	66.2	5.8	57.6	14.2	6	23.8	33.6	6.6	19.6	21.2	13.4	18.2	20	20.4	52.4	32.2	38.2	36.8	5.4	4.6	21	14.6	30.4	11.8
ENSG00000084676	6.4	54	17.4	11	8	8.2	24.2	21.8	8.6	6.8	25	14	43	31.4	8.6	30.8	13.2	27.4	54	13.2	22.2	19.8	14	47.2	46	28.4	3	7	18	15.4	81.8	35.6	16	8.6	5.2	6	16.8	9.2	15	29.2	17.4	4.8	2.8	14.2	21.8	23.2	9.6	19.8	43
ENSG00000184924		28.8			70						50.6	30.6	36.6						34							73.4			48						37.4	46.6	50.6	42.8	44.2	41.6	36.8	46.6			29.6	32.6		61.8
ENSG00000138092	72.8					64.4			79.6			2.8	25			59.4			37				61.2			7.6	77.2			15.4	96				4.2	1.2	3.8	2.2	12		29.8	6	87			6		13.2
ENSG00000138031	79	80.2	75.6	91.4	79.8	78.8	61	78.2	76.6	78	78.6	65.6	78.2	92.2	64	73	77.4	84.8	69	81.6	84	77.2	56.2	72.6	85.8		79.6	70	77.2	56	69.8	97.4	89.4	76.6	63	89.2	90.8	79.6	70.8	77.6	64.4	64.8	86.2	64.6		71.6	93.8	68.6	67.4
ENSG00000115137	60	37.6	39	53	51.6	94.4	11.2	44.4	51	13.6	7.8	34	57.8	12.6	16.2	28.2	27.4	10	3.6	40.4	60.8	21.8	28.2	48.4	14	63.4	65.8	5.4	54	30.8			83.4	49	55	81.4	63	82.4	56	37.2	34.8	60	82.8	48.6		75.2	11.8	26	30
ENSG00000084710					74							42.8		97		72.8										24.2	84		66.4	53.4				76.8	38.6	40.8	35.4	48.8	49.8	61.2	71.8	29.2		54.6		77.6		49.4
ENSG00000115138																										77.2								98.2
ENSG00000119772	36.8	70.4	11	9.4	8	33.6	41.8	36.6	23.2	44.2	25.6	42.6	32.4	30	23	11.2	8.4	17	7.4	24.2	4.6	14.8	22.4	16.2	5	59.6	37.2	46.4	3	52.2	40.6	5.2	3.8	59	42.6	67.2	72.8	70.6	37.6	40.8	46	31	47.6	39.8	16	44	36	42	1.8
ENSG00000138101								54.6	91.8	58	76.8	61.6		57		15.2	55.4		32						71.4	30.4		57.4		28.2		33.2	22.4	50.4	59.2	68.4	58.4	64.8	65.2	79	77	48.4	41.2	24	16.8	74.6	24.2	70.6
ENSG00000143970	22.4	32.6	39.4	25	63	11.6	55.6	36.2	23.6	52	19.4	48	48	16.6	11.6	57.4	47.2	60	31	54	37.2	62.2	23.6	28.4	41	47.6	21.6	54.8	58.6	27.4	27.8	46.4	45.6	24.6	37.8	34.8	35.8	36.2	24.8	33.4	30.4	45.6	40.6	48.6	37.8	33.4	15.6	29.6	26.8
ENSG00000084731	72.4		69.4	70.4	66.4	63.4	55	85	57.4			86.4	88.8	62.8				65.6		64.6		64.6			69.4		83.8	78.4		68.4	44	90	65.8	81.6	85.4	86.4	83.2	86	77.8	93.4	88.2	87	80.8	66		96.8		87.4	44.8
ENSG00000157833					52		72.4					96.8						40.4		50.6		40.6								94.6			52		95.6	91.6	88.6	92.4	80	81	82.4	95.4	40.8	95.8		84.8		85.6
ENSG00000084754	22.6	57.2	3.4	27.2	65.4	37.4	8.8	11.2	38.2	11.4	63	70	24	37	7.8	19.8	45.6	60.6	10	61.4	24.4	12.6	61.6	42.6	12	2	23.6	30.2	71.8	60.2	28.4	3.4	5.8	6.8	73.2	46.8	43.8	52.8	18.4	6.2	11.8	57.2	16.2	39.4	54.4	30.8	20.8	22.6	3.4
ENSG00000138029	52	58.2	16.6	89.6	77.2	51.6	29.8	31.6	59.2	42.6	86.8	87	45.4	78.2	42.2	28.2	73.2	80.2	35.4	86.8	53.8	39.2	72.8	35.6	44.4	42.4	55.8	85.6	82	96	38.6	21.4	34.8	42.2	87.6	55.8	71	64.6	63	23.8	38.4	73.4	32.6	95.8	58.4	46	39.6	57	34.4
ENSG00000138018	59.4	77.4	65.6	66.2	53.2	64.2	51.8	80.8	43	60.8	73.6	65.6	62.6	63.6	64.8	59.6	60.4	68	61.2	64.8	59.2	67.6	81	70	64.4	52.4	79.8	68.8	61.2	65.8	83.8		66.6	55.6	70.2	73.8	81.2	73.6	64	70.2	59.2	76.4	66.4	64.2	71	57.4	56.2	49.6	45.8
ENSG00000157856																										91
ENSG00000115155																																				97.2	92.6	96.8
ENSG00000173557																										91.8
ENSG00000171303			95.6	93.2	92							87.6	71.2	84.4	91.4		93.6	94		93.2		95.2			97					91.4			94.6	94	86.4				90.2			83.8		89.2					77.2
ENSG00000213699	65.4	85.2	60.8	54	35.6	44.6	41.6	63.2	75	71.2	69	12.4	69.4	56.6	74.4	57.4	29.2	21	72	34.8	15.6	14	33.6	37	41.8	76.4	67.8	64.4	19.6	55.6	67.2	29.8	72.2	17.8	51.2	25.2	24.6	42.8	61.2	45.8	22.2	17.8	60.4	56	88	35	90	38.2	53.4
ENSG00000157851												96.6														88.8				59.4				84.6	82.4	78.8	70.8	87.4	79	93	94	87.4		38.2		85.4		95.4
ENSG00000119777	60.6	54	39.2	27.2	50.4	51	35	34.6	62.8	19.4	63.8	1.2	33.6	43	33.6	55.2	35.8	10.2	10.4	18	34	11	25.4	28	30.2	8.8	45.8	16.8	34	16.8	49.8	50.4	35.4	31	1.2	9	10	15.8	28.4	6.8	6.8	0.6	48	27.6	47.6	8	33.2	16.6	57.6
ENSG00000084693	26.6	19.8	34.8	39.6	5.6	23	4.8	7	22.2	1.8	43.8	5.8	35.4	66.4	11.6	9.6	23.4	72.8	9.4	69	30.8	55.8	53.6	53.4	16	76.8	4	8	6.8	4	7.2	30.4	9.2	26.4	1.2	2.8	1.4	4.8	0.8	2.2	2.6	5.2	49.6	0.2	29	1.2	43.6	2.6	65.8
ENSG00000228474	62	38	83.6	64.4	69.6	46.8	65	26.8	65.4	46.6	44.2	60.2	36.4	73	46.6	56.2	55.4	62.2	51.4	61	55.2	69	27	28.2	54.4	28.6	70.4	51.4	47.6	53	42.4	63.6	65.4	58	65	56.8	58.2	49.8	50.2	61.2	37	65.6	59.6	56.2	58.6	62.4	57.6	63.8	52.4
ENSG00000138030												57.6																		58.4					60									57.4	33.8		96.8
ENSG00000138028												80.2																		84					80.6	89	81.8	89.2	78.2		83.2	75	78	79.2		88.2		80.2
ENSG00000143994																										93
ENSG00000138073	73.6	83.6	72.8	65.8	41	80.4	68.8	40.2	76.4	41.2	54.6	10.6	71.6	55.2	64.6	69.2	72.6	22.4	44.4	35	49.4	8.4	43.8	38.8	42.2	27	73.8	55	22.2	32	51	8.4	60.6	52	8.8	8.8	2.6	6.4	12.4	4.8	14.4	0.8	72.8	41.2	85.8	6.2	36	9	78.2
ENSG00000186143																										94.8
ENSG00000163792							93.6																																				94.2
ENSG00000138074	93.6	79.2	76.2	82.4	73.6	95.8	80	44.2	89.8	80.8	79.6	83.2	50	59.6	77.8	54.4	69.8	81	62	73.4	47.6	71.8	75.8	63.8	68	19.8	92	76.2	72.6	91.8	76.2	25.2	78.8	61	86.6	96.8	93.6	93.4	69.6	85.8	77.6	83.6	76.4	45.4	98.2	85.8	54	92.6	89.4
ENSG00000138085	38.4	25.6	51	19.2	44	20.4	22.4	16.4	49.2	18.8	57.4	36	40.6	59.2	20.2	31.4	41.6	22.4	16.6	33.2	24.4	55.6	26.4	5.6	23.2	26.4	48.6	21	20.8	45.6	29.8	15	39.6	29.4	49	39.4	42.4	41.6	20.2	46.6	15.6	45.2	17.2	54.8	17.2	35.6	31.8	33	5.4
ENSG00000084774	54.2	43.2	58.4	45.4	54.8	57	58.4	42.2	43.2	64.8	32.2	35.2	39.4	26.4	74.2	49.6	60.2	46.4	69.4	34.2	43.2	27.2	41	31	21.8	34.8	40.2	55	59.8	57.4	88	43.4	37.6	67	28.2	37	37.6	28.8	31.4	49.2	25.4	25.8	52.6	44.6	80.4	43	57.6	33.4	56.6
ENSG00000115194												93.4														57.6									92.4						97.8	98.2						99.2
ENSG00000163793																										64.6
ENSG00000138100		24.4			76.8							79.6														59.6			46
ENSG00000115204	39	26.4	22.2	13	9.4	30.6	9.6	4.4	24.4	4.2	9	1.8	23.4	37.6	52.6	12.4	56.6	12.8	6.6	17.2	31.6	11	18	33.4	11	12	32.2	9	19.6	13.4	28.6	5	8	13.8	3	4.4	1.8	3.6	2.8	16.6	19.4	10	4	19	75.2	3.8	57.2	14.4	45.2
ENSG00000115207	9.8	53.8	2.2	4.8	11.8	15.8	1.8	46.8	18	21.4	10	0.8	2.6	30.4	20.2	1.2	5	2.2	8.4	3	11.2	17.2	17.2	36.6	8	0.6	18.6	18	1.2	2	39.8	8	1.4	9.2	1	2.4	1.8	6	0.4	28.2	2.8	0.8	3.6	3.4	0.8	3.4	7.4	3.6	15
ENSG00000115211	11.4	50.6	13.2	9	8.6	7.8	2.6	7.4	7.6	31.2	12.6	1.8	96	14.4	3.8	17.8	56.4	21.4	13	30.4	16.6	19.4	12.8	20.8	28.8	60.4	18	29.4	21.2	8.6	13	3.6	7.2	47	4.8	3.4	3.6	4.6	3.2	2.2	1	0.4	11.8	24.4	13.4	1	1.2	1.6	50.4
ENSG00000115234	25.2	22.6	7.4	16.8	3.4	35	19.6	10	33.2	25	14.2	19.6	4.6	44.4	30.6	42.4	7	8.6	16	7.2	20.6	11	5.8	4.2	7.4	22.8	19.2	18.8	7.2	43.4	5.8	32.4	3.8	6.6	19.8	6	4.6	7.2	5.8	23.2	6.8	11	8.4	67	8.2	15.8	8.6	8.6	24.6
ENSG00000163795	28	52	49	38.6	39.6	42.6	49.2	43.8	33.8	20	23.2	9	67.8	53.2	29.8	30	82.4	46.2	28.8	49.2	48.8	49.8	51	55.6	55	50	63.2	15.6	51.6	37.8	46.6	9	46	42.6	13.6	5.8	5.2	4	8.6	14	12.4	11.4	52	19.6	58	8.8	52	8	18
ENSG00000115241	46.2	49.2	34.4	46.8	33.2	59	56.4	64	55.4	38.8	40.2	10.8	44.6	42.6	49	44	52.6	55.6	51.4	56	44.8	47.4	28.2	45.2	52.2	61.8	67.4	36.4	29.8	25.2	85.6	12.6	49.4	36.4	13.4	5.2	3.6	1.6	6.6	7.4	4	2.8	60.4	40	73	10.2	62.4	4.4	43.4
ENSG00000115216	2.8	37.8	7.2	4.2	0.2	1	9.2	23	11.8	7.4	71.4	20.8	28	0.6	0.6	2.8	21	5.6	53	9.6	53	10.6	16.4	18	19.4	13.6	4.8	9	9.8	7.8	9.6	2.2	1.6	0.4	16.6	0.2	1.4	1	29.6	21	8	13.2	1.6	4.4	20.6	23	4.6	2.8	40.2
ENSG00000157992										31	71.8						62.2		49.8						78.4									62.8
ENSG00000138002	32.8	56.2	63	60.4	45	42.6	75	53.4	43.6	16.6	49.2	32.4	33	56	85.6	65	69.8	73.2	39.8	66	36.2	63	41.8	48.6	58.4	57.4	40.4	21.4	43	12	20		54.8	59.6	58.2	59.2	55.4	37.8	62.2	52.2	49.2	54.6	63.2	24.2	54.8	51.6	42	50	44.2
ENSG00000115226	93.8			90.2	98.6	95			97.8		97	66.2	93						98.2						82.2	88.8				56.2	59.8		86.4	99.4	49.6	67.2	56	72.4	92.8	93.6	84.4	50	95.4	53.8	88.2	89.8		63.6
ENSG00000084734													95																														97.6		23.4
ENSG00000221843																										95.6
ENSG00000243943	37.4	29.4	9.8	31.8	1	46.2	5	56.2	28.8	59.8	16.6	0.6	6.6	2.2	11.8	20.2	35.8	1	38.8	1.4	49.6	7.2	53.6	55.2	2.6	16.2	4.8	56.8	2.4	1.6	17.8	24.8	31.2	0.2	0.8	0.8	2.8	0.4	9	2	1.4	1.4	9.6	2.2	27.4	0.4	19	0.8	8.6
ENSG00000176714																										77.4
ENSG00000198522	0.6	3.4	1.6	7.2	13.2	5	25.8	31.2	5.4	1.4	36.4	45.2	39	11	40.8	10	32.6	20	46.2	19.2	7.6	10.6	0.8	2.2	7.4	30.4	8.2	2.2	44.8	13.6	52.6	10.6	17.4	33.8	46.4	43.8	61.8	48.2	39	45.6	27.2	57.2	4.4	16	43	52.4	60.2	53.6	5.8
ENSG00000119760	12.4	1.8	1.8	3.8	4.6	1.6	8	4.6	2	14	5.8	7.6	23.4	5.4	5.2	31.2	55.2	3.2	8.8	2.8	1.8	1.4	4.8	1	3	48	12.4	15	1.8	4.2	3.4	5.6	3	8.8	10.2	22.4	18.6	30	15.8	14.2	6.4	21.2	16.2	5	8.6	14.2	4.6	16.2	3
ENSG00000163798	1	4.8	1.2	12	35.8	2.4	24.2	32.4	0.4	0.8	14.8	67	24	4.2	45	10.4	16	26.8	43.8	27.4	2	18.2	1.6	2.8	13	44.2	2.4	2.6	61.8	27.4	7.8	43.8	26.6	25.8	59.8	61.2	59.6	54.6	47.4	10.6	44.4	73.2	10.4	35.6	41	45.6	9.2	55.2	5.4
ENSG00000243147	49	61.2	85.4	71.6	76.2	36.4	59.8	39.6	58.4	31.6	45.8	40.4	66	53.2	34.2	32	56.4	85.6	34.2	83	61	76.4	75.8	63	73	10.4	61	50.4	68.4	27	51.8	30	70	61.8	47.8	70.4	65.8	65.6	59.8	43.4	55.4	69.6	52.6	57	35.2	53.6	51.2	78	75.6
ENSG00000171174													91.2													20.2								90.8											72.2		80.6
ENSG00000158019	14.8	64.4	50.8	28.4	42	28.2	16	9.8	13.4	20.2	55	35.6	95	22.4	11.6	42	22.4	70.4	9.4	54.2	14	30.8	26.2	19	43.4	6.2	17	26	46	29.2	62.6	44.8	17.8	67	40	43.4	27.4	48	76	6.4	52.4	31.8	76.8	41.8	78	29.4	51	45.8	8.2
ENSG00000163803										100						94.8										49.4		87.4				91.4	76
ENSG00000163806																										74.8
ENSG00000171103		37.8							10.4		6		48.2																	41.2	21.8													44
ENSG00000163811	74.8	89.4	76.4	77.6	83.2	92.2	62.2	69.8	73.2	67.4	59.6	7.6	83.4	51.6	74.8	53.2	74.6	81.4	81.6	71.4	75	77.4	35.2	47.2	70.4	17.4	70	57	79.6	28.2	81	42.2	76.6	58	45.2	15.6	33.2	39.4	43.2	40.8	37.6	46.4	54.4	40	86.6	34.4	75	53.6	77.8
ENSG00000189350		99.2			92.4											96													95.4	95				95.8		99.6	96.6		99.2							99.2
ENSG00000115295	71	87.2	60.6	46.4	62.6	64.2	65.2	61.4	68.2	42.6	91	58.8	67.6	82.6	59.6	74	82	57	35.6	54.6	95	69.6	79.2	90.6	78.4	74	48.2	52.4	78.6	67.4	71.6	56.2	38.8	49	58	55	56.8	56	43	62	57.6	42.2	50.4	68		54.4	70.8	49.4	79.4
ENSG00000119801	83	34.2	29.4	37.2	14	65.8	46.6	56	76	67.8	22.2	50.2	53.6	19	43	47.2	49.2	58.6	63.8	61.2	59.6	36.4	46	59.4	44.4	18	45.4	46.8	20.8	28.6	74.6	29	17.2	30.4	42.6	51.8	43.6	51.2	29	5.6	51.6	55.4	60.6	28.2	36.4	34.4	24.4	49.2	40.4
ENSG00000213626	94.8	94.6	82.4	84.4	94	84.6	98.2	88.8	85.4	89.2	83.2	92.2	91.2	61.8	67.6	45.2	91.4	98.4	90.6	95	92.2	98.8	83.6	89	85.6	84.2	94	90.4	59		99.4	73	83.4	92	90.6	94.6	95.6	95.6	88.2	92.6	87.8	90	90.2		93.6	92	79.4	94.4	93.4
ENSG00000172954			55.2	58.2	66.4		53.6	52.8		26.8	31.6		50.8	30.2	24		42	79.4	7.8	69.6	15.4	69	58	42.2	52.2			20.4	88.2		42.2		49.8	18.4									51.2		45.8		32.8		31.4
ENSG00000158089																			79.2													95.8															88.8
ENSG00000214711																			92.6
ENSG00000013016			91.8	92.6	74.4		68.8	72.6			97	75.2	95.2	87.2	72.8	66.8		86.6	95.6	96.6		66	67.4		81.6		71.8		77.4	92.2	69.4	85.6	93.8	71.2	73.6	74.2	50.2	60	79	87	83.8	75		92.2	94	92.2	93.8	75.6	93
ENSG00000158125																			99.4																										73.2
ENSG00000277893																									89.2																				98.4
ENSG00000162959		22.4
ENSG00000162961	14.8	4.8	57	30.8	10.4	11.6	15.6	42.2	51	23.2	32.8	12.2	28	44.2	27.6	7.2	6.8	20.6	27	16.2	10.6	29.2	28.4	6.2	37.4	3.8	39.2	26.8	10.4	23.2	39	59.2	20.4	8	8	35.2	28.4	18	19.6	36.2	25.4	19.6	39.4	39.6	25.4	9.6	59.8	49.4	21.8
ENSG00000021574	17.4	59.8	14.2	6.8	13.6	16.8	17.4	33	9.2	33	27	33.4	23	5.8	30.4	34.6	29.8	9.4	18.4	13	4	16.2	27.2	12	10.2	19.8	21	34.4	8	32	1.6	81.8	26.6	22.2	39	33.6	48.4	45	36.2	66.6	40	33	16.6	20.6	24	42	8	30.6	0.8
ENSG00000152683	7	58.6	6.2	9.4	15	4.2	0.4	1	8.6	2.2	3.2	10.8	18.4	15.4	36.2	1.2	26.2	7.6	10.6	2.2	13.8	4.2	2.6	3.6	1.8	27.8	3.6	1	18.8	14.2	6.2	44.8	26.2	2.4	31.6	16	18.8	15.2	9	34.2	29	26	1.8	6	25	14.8	8.8	14.8	4
ENSG00000091106																95.6																95.6
ENSG00000119820	14.4	17	4.8	1	7.2	17.6	3.2	0.6	2.2	22.4	40.2	14.6	19.2	1.8	7.6	13.6	67.8	3.4	27.4	3	10.4	1.6	3.8	5.2	3.2	24.6	15.8	20.4	34	25.2	15.4	75.2	2.6	7.8	5.6	9.2	7.8	9.6	5.2	7	11.6	18.2	1.2	4.2	16.6	18	4.6	12.8	0.2
ENSG00000115760	10.2	21.2	34.8	23.6	30.6	11.2	24.4	15.2	13.2	14.4	10	56	45.8	22	10.6	44.6	42	39.6	42.4	39.4	10	40	19.4	24.2	18.6	59	11.2	22.4	38.6	36.4	16.6	35	32	42.2	34.2	44	39	49.6	44.2	75	41	29.6	19.8	48	17.4	56.6	25.4	43.2	32
ENSG00000018699	34.6	10.8	12.8	16.6	13	14	16.2	27.6	15.4	24.4	10.6		51.6	6	38.8	28.6	54.2	16.2	51.2	13.6	15	22.2	28.8	12.2	16	36.2	19	26.2	25.8		50.6		29.2	31.4						17.4			11.8		41.4		30.6		29.2
ENSG00000049323	98	84	48.8	79.2	59.4	94.8	89.4	95.8	91.8	92.8	85.6	98.6	80.2	98.2	80.6	93.8	95.6	94.2	94.4	86.4	96	96.8	92.8	97.6	97.6	90.4	85.4	95.6	49.6		82.2		45.2	83.8	86.6	77.6	84.6	80.4	89.4	98.2	82.4	80.4	98.2		83.6	96	99.4	85	82
ENSG00000152689	89.6	94			85.6	85.2			84.8		84.2			82.4	80.6	80.2							89.6						70							94		90.2	96.6	81.8	89.4					84.6	74.6	95.2
ENSG00000119812	76.2	34	56.6	54	56.2	60	72	46.6	77.2	36.6	49.2	41.2	42	52.6	53.2	47.8	44.2	65	65.6	57.2	51.6	41	52	38.6	81	72	49.4	45.4	64	13	82.4		54.2	54.6	50.8	12.2	35	21.4	40.6	34.8	65.6	66	78.6	17.6	72.2	23.6	28.4	20.4	68.2
ENSG00000150938	46.6	89.6	80.4	74	79.6	39.4	92.8	88.8	47.6	82	61.4	81.6	80.6	82.8	67	88.2	86	94.4	71	90.6	93.2	91.2	83.4	83.2	91.6	84	70.6	80	80	95.6	64.2		85.2	94.6	65.6	59.6	74.8	73.4	64.6	95.6	78.6	52.8	88.8	95	95.2	92	50.2	77.2	87.2
ENSG00000171055	47.6	91.8	49	35	67.6	28	70	38	67	32.4	61	21	48.4	12.4	20	35.4	40.6	57	21.4	39.4	49.6	43.6	55.6	23.6	60.6	75.2	62	42.4	60	80	82.2	44.4	40.2	78.8	37.4	35.8	42.8	27.6	27.6	36	21.2	24	43.8	84.4	29	50.2	12.8	12.6	40.8
ENSG00000205221	93	83.2	95.4	95.8	94.4	91.2			93	96.8	93.8							96.4	84.4	94.6							87.4	94.4	90.6		98												89.4						94.6
ENSG00000115808	27	71.4	31	14.8	56	30.2	6.6	80.8	25.6	42.6	68.4	83.2	60.6	6.4	18.4	41.6	35.2	23.4	81.6	29.4	55.2	27	24.4	44	17.6	76.8	7.2	44.8	76.8	40.2	43.4	30.4	15	35.6	74.2	76.4	86.6	72.6	88.6	84	83.4	74.2	11.8	48.4	6.4	82.8	44.6	80.4	6.4
ENSG00000008869	21.6	14.4	18.2	24.2	46.8	26.8	17.4	41.4	27.6	16.6	17.6	43.2	37.4	11	43.6	41.8	39.2	28	48.6	23.4	48.2	24.6	40.2	25.8	32.6	63.4	21.6	26.6	63.4	40.8	8.8	34	36.6	13.6	63.4	55.2	62.4	54.6	53.4	40.4	24.2	65	11.8	42	27.2	51.8	21.6	33.4	35
ENSG00000152133	87.6		28.2	62.2	49.4	86.6	22.8	15.4	92	46.6	35	25.4	38.2	19.4	40.2	40.6		37.6	27.2	51.4	77	23.4	71.8	40.2		16.2	38.8	54.6	35.4	39.2	51.6		55.2	55.6	33.2	38.2	44.8	20	26.2	38.2	17	30.4	22.6	28.4	49	25		29.4	18.8
ENSG00000055332	52.8	22.8	58.6	9.6	45	53.6	14.8	42.2	61	74.6	34.6	74.4	37	65	37.8	84	28.6	57.6	75.4	13.6	54.4	26.4	11.8	13.4	7.4	77.8	84.6	67.2	39.2	83.2	7.8	77	63.2	48.8	63.6	48	37.8	39.8	42.6	62.8	44.2	28.2	58	72.6	63.4	18	81	32.2	5.2
ENSG00000218739	3.8	30.2	4	2	22.8	4.2	2	1	1.4	13.8	16	27.8	6.6	2	0.6	8.2	9	5.4	6	7	3.8	8	3.6	3.2	3.4	15.8	4.2	15.2	48	28.2	12.2	75.8	5.8	1.6	32.2	41.2	22.6	40.2	18.8	17.4	60.2	33	13.2	39.2	5.8	34.2	39.2	63.8	3.6
ENSG00000115816	52.4	71	60.6	56	68.8	68	47.8	43.2	38.4	58.8	23	22.6	67.2	41.6	52	45.8	69.4	70.2	77.8	63.6	50.2	71.2	18.4	42.2	54	45.4	49.6	64.4	63.8	41.8	64.2	66.6	62.6	36.4	37.8	24.2	56	30.8	41.4	31	46.2	51.2	62	34	82.2	37.4	47	50.6	42.2
ENSG00000003509	1.2	61.4	0.4	1.8	37.8	1.8	9.8	3	1	13.6	2	4.8	62.4	2.4	8.4	13.6	23.4	6.4	1.4	4.4	1.4	46.2	11	54.2	7.6	75.2	2.4	16.4	43.6	29	30	71.6	0.4	12.4	2.6	7	4.8	3.4	17	3.2	28.4	5.6	4.8	16.6	24.4	30	0.6	3.4	2.8
ENSG00000115825	7.6	73.6	5	2.6	51	16	17.8	37.2	33.6	21	29	79.8	91.4	12.2	21.4	39	26.6	10.4	37	7.2	30.6	65	62.2	76	35.6	43	31.6	24.6	61.2		6.8	29.8	8.8	62.4	85	67.4	69.6	78.2	62.2	71.2	61.8	78.6	12		7.2	65	20.6	66.2	7.2
ENSG00000115828										76.8		77	92			95.4						89.6						79.4				84.2		82.6	71.6				96.4			88.6
ENSG00000163171	81.8	80.4	84.6	71.8	73.4	87.2	85.4	94.4	88.8	77.4	79.4	63.8	89	88.6	87.2	84.6	70.4	85.4	86.4	90.4	73	83.2	88	84.4	96.2	67.2	65.8	83.4	62.8		87.2	54.4	79.2	80.2	57.4		55.2		58.8		77.2	69.8	90.2		91.4		67.4	87.4	92.6
ENSG00000115841													76.6			69.2										80.6																			75.2
ENSG00000138061	97.4		97.8	99.4	98.8	94.4	91	96.8	89.6	98.8			93.8	99.8	98.4	96.2		99.8		99.4	98.2		94.6		97.2	97.4	85	96.8	99.6		98	98.4	98			95		97.4							99.8		95.8		97.2
ENSG00000119787	55.4	43.8	74.6	41.4	17.8	13.2	46.6	67.6	75	48.2	15	49	45.6	60	17.4	59.6	9.6	68.4	12.2	72.2	90.8	80.8	76.8	77.8	70.2	23.2	30.6	38	16.2	56.8	43	55.4	65.4	28	25.6	53.8	49.4	57.4	30.4	66.6	30.2	35.4	47.2	50.2	17.6	56.8	28.2	37.8	86.8
ENSG00000143889	26.4	6.4	10.2	14.4	31.2	25.8	57.2	33	9.4	38	4.6	24.6	48.2	27	25.6	42.8	18.2	55.6	34.4	55.8	39.6	47.2	38.4	41.4	59.4	41.8	16.8	28.2	25.4	57.8	61	30.2	25.6	62.8	23.4	30.8	22.2	29.8	28.8	22.4	30.4	23.4	36.6	44.2	34.2	3	26.8	12.8	19.2
ENSG00000143891	75.6	67	76.8	65	65	67.8	44.8	62.6	79.8		74.6		79	69.6	57	44.2	66.8	70.8		68	56.2	79.6	81	84.4	58.2		74.2		61		37.2	73.8	79.6										60.8		71.4		95		62.2
ENSG00000115875	61.8	59.6	41.8	48	37.8	38.4	26.4	13	43.2	72	6	31	83.6	33.8	39.4	38.6	51	29.2	28.8	28.6	26	28.2	32	19.2	14.8	0.4	27.4	47.4	57	32	68.4	60.8	56	75	18	31.4	44.4	39.4	21.4	17.6	46.2	90.2	41.8	26.8	19.6	39.6	28.6	86.6	38.8
ENSG00000152147													24			37.4		35.8				25				67.4					74.2				22				6.2			36.2			19.4
ENSG00000163214	9.4	23.2	9.8	12.4	18.4	3.4	23.4	11.8	8.2	0.2	4.2	24	88	28.8	37.8	9	22.2	18.6	23.6	19.4	35.6	27.6	32.6	38	7.8	89.2	21.4	2.6	31.8	15.4	28.4	25.6	18.8	34.6	17.2	16.2	16	16.6	25.8	19.4	11.2	18.2	9.4	5.4	49.6	13.4	29.6	16.2	6
ENSG00000188010					50.2						43.4	38.4	35.4	70.6												89.2			68.4		42.6			55.4	33.4	68.6	63.8	66	58.2	60.4	68	66.6				59.4	82.4	81.2
ENSG00000214694																														94.2
ENSG00000115904	54.2	73	52.2	17.8	25.2	37.2	33	10.2	60.4	5.8	2.8	22.8	10.2	7.2	40.4	29.2	10.4	92.6	13	86.4	65.8	17.2	17.6	15.2	32	31.2	26.4	7	32	37.2	55.8	17.6	55.6	13.6	27	24.2	15.6	24.2	22.2	37.6	22	24	47.4	38.6	7	32.4	14	32	63
ENSG00000011566	43.2	32.4	54	36.8	26.8	41.2	17.6	28.2	23	30.2	6.8	21.6	36.2	34	34.8	69.2	26	64.6	6.6	57.4	52.2	43.8	52.2	51.4	51.4	28	48	34.4	48.8	65	50		34.2	11.8	33.4	25.8	14.6	34.2	24.4	38.4	52.6	32	49.2	65	12.2	20.2	50.4	18.2	41.2
ENSG00000152154											90	75.2		84																59				75	61.8	78.4	71	85.6	80.2	84.8	82	64.4		80.2		83.4	92.4	80.2
ENSG00000138050	33.8	12.6	58	60.6	15.2	42.4	46.6	7.8	35.4	43	11.8	51.8	77.2	17.2	9	31.4	34.2	30.2	8.4	32.8	9.6	16.4	4.8	29	19.4		17.4	35.6	25	45	58.6		59.6	20.2	25.2	25.6	20.6	55	34.4	34.4	28.8	23.4	55.2	40.4	18	12.6	20.4		14.6
ENSG00000183023			92	93.4	86.2	83	85.2					85.8			58.8	80.4		89.8		92.6		85.4	84		93.4				91.6	85.2	92.6	89.8			86.4	90.4	89.2	92.2	91.4	94	94.8	89.8		91		96	96.8	87.6	95.4
ENSG00000143924	63.8	46	72.8	72.2	79.4	71.6	26	38.2	66.8	40.4	46	26.8	57.4	71.6	91.8	55.6	77	74	44.8	70.6	72.2	83	64.8	73.4	60.6	6.2	78.4	54.2	83.6	36.8	42.6	78.6	66.8	95.2	41.4	42.4	39.4	45.8	28.2	65	52.4	42	67.2	32.8	39	59.4	57.8	53	66.6
ENSG00000115944	17.2	15.4	23.2	19.4	33	12.4	31.2	13.2	32.2	16.2	39.6	33.8	25.8	45	20.6	22	25	9.6	34.8	21.4	44.6	12.4	24.4	20	34.8	21.2	27	12.2	31.6	18.8	35.8	35	23.6	60	32.8	71.8	51.8	67.4	45.2	31.6	59.4	54.8	65.8	55.4	19	48.8	75.8	56.6	12.4
ENSG00000057935	4	10.2	1.8	2	1.4	11.6	13.6	18.8	7.4	4.8	48.8	66.2	55.6	1.6	9.8	7.8	57.8	3	13.8	3.4	2.6	6.8	20	4.2	16.8	1	4	17.6	0.4	7.4	5.4		6.8	28	56.6	50.2	39.4	54.8	39.6	10.2	69.8	55.8	50.2	4.8	9.4	22.6	2	75.8	37.4
ENSG00000162881																																89.2											84.6		97.4
ENSG00000162882			85.8	81.8			78.6										89.6						88.6		74								82.4										47.2		82.8		95.4		84.6
ENSG00000152518	28.2	94.6	81.2	45.6	66.6	40.8	69.2	36.8	27.2	63	51	98.6	79.6	38	84.8	76	68.2	85	76.8	79.4	36.2	89.8	59.8	48	60.8	98.8	71.2	55.6	70.8	98.8	53.2	83	37.4	97	97.6	93.4	91.8	85	92	95.8	82	95	81.6	99.2	93.6	95.2	60.4	91.2	62.6
ENSG00000115970	44.6	67.8	13	12.2	3.8	14.4	1.4	8.8	15.2	16.8	13.8	12.6	8.4	5.8	10.8	3.4	6.8	15	5.8	8	3.2	10.8	33.4	10	35.6	20	26.8	27.6	4.6	5.4	61.2	20.6	6	21	6	2	4	0.8	12.2	36.2	14.4	7.2	1.6	3.6	99.8	1.4	16.6	24	6.2
ENSG00000152527	82.8		81	91.6	93	90.6	88.6	94	87.2	94	75.2	73	83.4	87.8	91.2	93.8	83.4	80.4	89	80.8	86.6	83.8	82.8	84	81.8	98.6	89.6	95.8		87.4	88.8		87.8		73.6	78.6	82	83.2	81.6	80.2	83.4	78.6	72.4			81	92.6	86.6	72.6
ENSG00000138036	35.6	16.6	55.4	45.6	20.6	41.4	73.2	33	36	33.8	24	49.4	39	21.8	65	51	18.6	26	6.6	34.2	5.8	10.6	66	4.4	12.2	25.8	16.2	39.6	26.6	67	41.4		30.8	19.8	50.4	52	49.8	56.8	30.4	36	53.4	46.6	37.4	61.6	17.2	24.2	55.6	37.4	26.4
ENSG00000138075																																													67
ENSG00000143921																																													75.2
ENSG00000138095	26.6	24	22	34.8	64.4	51	31.6	38.8	26.2	10	21	26.4	42.6	32	49.8	32	59.4	52.8	46.6	54.2	41.2	62.8	28.4	45.6	46.6	58.8	36.8	13.4	76.4	41.4	46.2	33.8	29.2	43.8	38.6	40.2	50.2	35	53.4	39.8	38.8	54	20.2	33.4	37.6	55.6	51.2	25.8	29.2
ENSG00000138032	73.8	86	82.2	60.8	59.4	68.6	61.4	45.8	69.2	50.4	24.2	47.2	21	34.8	47.4	41.4	42.4	91.8	46	89.4	70.8	65.6	19.4	35.2	89.6	8.2	76.8	56.8	75.4	25.8	29	61	68.8	42.6	18.2	26.8	18.4	26	31.6	58.4	44.8	22	59.4	7.6	43.4	49	15	30	62.8
ENSG00000138079																	93.8																														87.2
ENSG00000138078	65.4	72	65.8	64.8	58.6	54.8	23.8	36.6	48.8	55.2	41.6	72.4	31.2	25.6	32.6	53.2	67.8	25.4	32	26.8	20.4	15.8	41.8	38	33	68	34.6	52	70	79.2	28.8		69.2	29.4	49.4	78.4	63.4	79.2	51.2	73.6	73	74	31.6	52.4	33.8	84.4	36.4	60.8	17.8
ENSG00000143919												81																							81.2	23.8	45.6	20.2	39.4			68.8						72.6
ENSG00000138083																																		97.6		73.8	71.2	85.4	96.2
ENSG00000170577		96.6				88.4					74.6																							86
ENSG00000068784	50.6		28.8	19.4	24.8	10	30	28.8	17.8	46.4	35.4		38.4	52.8	43.6	35.6	66	47.2	40.4	30.4	44	14.4	19.8	33	36.6	58.4	37.8	48.8			61.2	53.6	20.2	41.6									45.4		61.2		54.8		16
ENSG00000171132	56	83.8	23.4	54.6	36.6	45	40.2	22.2	51.4	31.4	30.2	89	75.4	55	93	67.6	37	42.8	48	54	62.6	59.8	54.6	72	49.2	65.4	31.2	41	55.4	86.6	53.6	74.4	29	68	86.2	97.6	85.4	93.6	85.8	97.8	98	92.8	53.4	55.2	96.4	99.6	77.4	92	37.6
ENSG00000116016	54	72.4	57.8	59.4	25.4	45.6	81	74.2	78	72.8	46	96.8	60.8	65.4	70.4	77.6	92	58.4	46	78	53.8	88	63.4	68.8	68.2	90.6	77.2	66.2	38.2	98.4	80.4	95.6	72.4	95.8	94.8	76	94	75.8	84.8	93.8	63.8	75.8	97.8	98.8	48.2	75.6	49.4	79.6	39.4
ENSG00000187600																										95.4
ENSG00000250565																										88.6												51.4		40.6								30
ENSG00000119729	67	45	42.8	44.4	41.8	60.2	65.2	81.2	83.2	63.8	73.6	77.2	86.6	61.2	75	17.8	79.8	20.6	81.4	32.6	88	73.4	75.6	82.6	87.6	85	28.6	71	55.2	82	90	35.4	38.8	73.2	72.6	15.2	35	17.2	29.6	40	31.8	63.6	89.8	80.2	92	36.8	61.2	30.6	54.2
ENSG00000151665						5.4					9.8		46.4				15.8		5.8							19.4					16.8			25.2			37.6		30.8	27.6						47.2
ENSG00000119878	29.4	23.2	24.4	26.4	22.6	10.2	35.2	11.8	21	25	31.2	44.6	26.6			19.4		40	24.2	33.2	37.4	24.2	36.8	32.2	26.8	9.4	38.8	44	41.8	59.6	43.8	65	27.4	15	36.6	49	29.8	33.8	34	62.2	38.4	58.2	28.2	50.8	41.2	44	62.2	58.4	14.6
ENSG00000171150	63.6	11.4	23.8	29.2	67.4	68.8	38.2	47.6	55.4	37.2	30.8	48.8	49.4	58.6	40.8	72	39.6	54.4	27.2	43.8	65.2	44.6	49.4	52.6	49.4	18.2	31.4	45.6	31.6	84	45		41.6	34.2	52.4	45.4	39.6	35.6	30.2	21.8	21.4	48.8	73.6	84	34	28.4	64	13.8	27.6
ENSG00000180398	37.6	77.4	34.4	51	49	22.8	57	55	34.6	42	70.8	50.2	27.2	57.8	41.4	56.6	55.2	56.4	63.2	54.2	57.6	54	35.6	66	62.6	70.6	55.2	64.2	60.2	61.8	23.4	52.6	54	65.8	46.8	35.2	39.4	25.4	66.6	55.6	58.8	52.2	47.4	49.6	77.2	61.8	37.6	53.6	60.8
ENSG00000068724	50.6	65.6	57.4	41.4	54.2	42	60	47.4	50.8	27.2	13	66	54.2	15.8	13.8	13.4	85	64.4	58.6	68.2	62.6	74	69.2	50.4	16.8	60.6	49.2	18.2	38	23	41	33	59.6	4.2	63.2	50.2	37.6	29.8	61	72.4	66.2	66.6	56.8	11.6	65.2	61.4	52	56.6	62.4
ENSG00000143933	12.8	69.2	34	28.4	11.8	5	35.6	33.2	9.6	17.2	21.4	16.6	8.4	16.8	11.6	22.4	49.8	42	6	20.6	68.8	35.8	37	17.6	47.4	22.4	43.2	12.2	15.8	17.2	49	81.4	21.2	17	14.6	51.4	18.6	44.8	12.4	9	23.2	23.8	25.8	52.2	36.4	2.8	16.2	35	48.6
ENSG00000119888											83.4			70.4	92		30		97				91.6	95	86.6	62.6								83.6													49.8
ENSG00000095002	64.4	47	70.4	56	59	47.8	41.6	61	43.8	42	27.8	46.2	62.4	53.2	72.4	44.6	45.6	75.2	67	76.8	54.2	52.8	52.8	58	43.8	50	57.8	46.2	63	31.8	91.8		80	45.2	56.8	76.2	64	75.8	48	36.8	43.4	60.8	64.8	16.6		54.8	53.6	33.4	31.8
ENSG00000184261												82															96			73.6				80.4	81.4				72	93.4	96.4	81.4		59.8				83.6
ENSG00000116062	10.2	33.6	18.2	13.8	19.8	18	41.2	8	7.2	14	2.2	31.4	53	15.6	9.2	35.4	92.2	49.8	56	41.8	33.2	42.4	50.8	45.8	23.4	36.4	2.2	7.6	22.6	18.4	86.4	15	14.6	17	18.8	11.4	27.4	33.8	35	55.4	54	41.6	61.6	24	44.4	42.8	37.6	27.4	45.4
ENSG00000138081	12	14.4	25.2	21.4	55	22.8	42.2	24.6	13.4	23.4	8	66.8	32	10	43.4	51.4	23.2	60	75.2	55.6	37.8	44.2	21.8	30.8	46.8	37.4	16	19.2	63.8	77.8	5.8	68.8	34.6	48.8	77.2	64.2	74.2	63.4	61.8	54.2	55.6	73.6	46.2	86.6	41	51.4	40.4	51	40
ENSG00000170802	62	42.6	83.4	52.8	49.8	49.4	70.2	53.4	78.6	42.6	38.6	83.8	28.8	58.4	25.6	63.8	40.6	51.4	50.4	52	40	57.6	39.4	54	66	59.6	60.2	59.2	43.2	88.8	48.4	86.2	63.8	57.2	85.2	79.8	89.4	78.4	85.2	81.4	91.2	87.6		87.8	70	78.8	50.2	80.6	29.8
ENSG00000162869	10	18	11.4	25.2	2.2	16	89.2	7.8	6.4	6.6	38.2	34.4	41.8	72	6	3.2	5	80.6	4	65	58	11	2.6	6.8	5.6	32.6	2.8	8.6	6.2	3.4	3.4	50.6	30.4	8.6	29.4	13.8	9.2	9.8	2.4	12.6	18.4	34.8	7.2	2.8	40.6	32.2	62.6	28.4	17.8
ENSG00000243244	88.4		93.4	81.2	82.6	86.2	92.6	90.8	94.6	85	75.4		87.6	76.8	81	89.6		90.2	86.8	87.8	98.8	91	97.8	98.4	83		63	89.2	71.4	99	92.2		77.4							94.2			78.2			90.4	77.2		91.2
ENSG00000242441																										92.4
ENSG00000179915					88.4							67						97.2		94.6		96.4				74.8	98.6			76				91.6	61.4	70.6	72	66.6	88.6	94.4	85.2	64		64.6		87.8		69
ENSG00000115239	19.2	2.8	5	5.8	3.4	14	23.2	31.4	13	15.2	3.2	63	7.8	5.6	7.6	23.8	24.4	3.6	13.2	6	1	1	24.2	5.6	56.8	17.2	6.6	20.8	1.2	47.2	17.6	2.2	2	3.4	55	56.2	70	59.2	28.4	33.8	19.8	50.4	10.6	32	36.8	81	2.6	44.6	13.6
ENSG00000068912	12.6	6	38	49	19	11	54.2	27.2	10.6	17.2	82.8	68.2	49.4	45	48.8	89.6	77	16.8	29	10.2	29.2	13.2	32.4	25.2	67.8	17	24.4	20.2	43	45.2	41.8	46	48.4	71.6	71.2	61	61.8	54	69.2	46.8	48.6	78.8	48.4	71.4	82.8	51.8	14	35.8	1
ENSG00000068878	69.4	74.6	82.8	60.2	80.6	75	74.8	58.2	63.6	37.6	43.4	76	44.4	58.6	78	21	66.4	87.8	68.8	84	69	78.8	28	50.2	50.4	61.4	67	71.6	85.8	39.6	84.6	55.4	69.2	63.4	69.4	58	68.2	66	61.8	60.6	76.4	65.6	61.4	9.6	46.4	60.8	70	71.4	61
ENSG00000170634	60	60.6	48.4	37	65.6	38.6			61.8		95.2	38.8	39	28.6		12.8	7.6	28.4		32.4	42.2	24			19.6				71.8	26.4			22.6	38.2	29.4	68.2	59.6	52.2	64	64.2	48.6	51		57.4	28.4	26.8	58.8	77.2	3.4
ENSG00000178021																										66.8
ENSG00000177994																										96.8
ENSG00000115306	34.4	24.2	29	38	20.4	39.8	31.6	55.8	65.2	22.2	33.2	17.8	19.2	35.2	39.6	58.2	37.4	19.8	47.2	19.6	45.4	48.4	54.2	44.2	55	87.2	20.4	25.6	4.8	5.2	9.4	66.6	26.4	79.2	91.8	34	41.6	51.2	54	48.8	18	12.8	27.8	17.2	89.2	26	22.8	32.8	22.8
ENSG00000214595												77.2	95.6	86.4		90.8										65.6				89				75	78.8	90.8	76	86.4	71.2		79.4	83.4		85.2		95.6		78.2
ENSG00000162994																									54	60.4								31.6
ENSG00000143947	28.8	14.4	38	15	13.6	13.4	48.2	22	38	19.6	12.6	38	77.6	32.4	19.4	36	19.6	10.4	23.6	11.2	20.4	12.6	35.4	14.2	24	36.4	35	21.4	11.8	36.6	38.8	40.6	28.4	30.4	85.6	42.4	47.8	42.6	59.6	50.4	32.6	53	50.2	80.4	13.8	51	23.2	63.2	31.6
ENSG00000085760	20.6	46.8	1.8	22.8	68.4	38.2	6.4	44	34.8	6.8	4.2	17.8	19.4	4.4	59.4	2	60.2	21	21.8	29.8	53.8	51.4	28	60.8	8.8	2.2	6.8	14.4	82.6	26.2	36.8	2	11	4.8	23.8	11.2	9.6	4	22.2	14.2	12	19.2	9.8	19.4	36.2	16.6	11.6	11.4	3.6
ENSG00000115355	79.4	40.8	45	52.4	21.8	67.2	56.4	68.8	84.8	65.8	58.6	55.6	34	44.8	55.4	58.6	59	55.4	58.2	30.2	63.2	49.8	59.6	73.8	58.6	62.4	32.8	72.6	22.6	83.6	77.4	75.2	55.2	69	44	35.6	59.2	39.2	57	57.6	45.2	33.6	47.8	82	37.6	51.4	40.4	31	14.4
ENSG00000163001	43	23.8	28.8	42	7.6	38	22.4	42	32.8	52	16	46.2	33.2	26	9.2	45.6	18.8	31.4	18.6	32.6	45.4	40.2	67.6	72	21.2	81.8	15.2	59	7	5.4	65.2		25	46.4	48.6	66.2	44.4	62.2	36.8	37.4	53.4	57.6	40.2	35.6	61.4	59.2	42	68.8	45.2
ENSG00000275052	8	5.4	28.4	9.4	12.8	2.6	7.4	10.2	6.8	21.4	16	19	27.4	9.4	2.6	26.8	25.6	58.8	35.4	50	7.4	21.4	3.8	6.4	7.8	25.2	17	29.8	6	36.8	12.2	58.8	9.6	7.6	5.6	7.6	7.6	7	5.2	5	8	5.6	1	15	9.4	5.2	21.2	6.6	19.6
ENSG00000138035	45.8	22.8	44.4	49	30.2	62	22.8	23.8	42	33.8	22.8	76.8	21.2	25	43.2	51.4	14.6	42.8	56.6	27.4	24.2	31.4	18.2	21	41.6	22.4	69.6	37.8	52.8	81.4	73.4		45	37.6	82.4	49.8	56	47	62	40.8	75	58.2	53.8	73	60.6	69	51.8	63	55.2
ENSG00000055813	84.2					84.2			94			84.8		79	80.4														82.8						84.6	96.4	78.4		79	88.8	96.4	86.8				92.2		85
ENSG00000028116	1.2	15.2	5.2	11.4	27.6	2.8	8.2	64.8	4.6		21		49.6		7.4		45.8	61	66												54.8		2.8							48.6									9.4
ENSG00000115392							21.4	16.4			17.2	61.2	38.4	29.4		35.4	22		10.6				32.6	19.6	17.4	27.4								50	47.8	46.2	47	63.6	46.4	54.2	54.8	63.8	40.2		63	71.6		37.6	43.2
ENSG00000119866										83.4	80	83.8				86	63.4		79.6			64.2	81.6	68.8				84							85.2	94.6	85	94			93	82.2
ENSG00000115421	44.6	8	21.8	5.8	10	35	17.8	28.2	11	25.6	22.2	27.6	5.8	36.2	15.2	25.4	9.4	14.8	8.4	12.8	8.8	8.2	23.2	5.8	12.6	29.8	13	16.4	5.8	25.4	5.2	32.4	13.4	24.6	24	20.6	22.8	16.6	36.6	65.8	31	40.8	14.8	23.8	7.4	34.4	12.2	32.2	3
ENSG00000162924	92.2					96		98.2		90	45.8				92.2	96.6	60.6		85.6				90					82.6				68.2
ENSG00000162927																																													36.2
ENSG00000162928	7	17.4	16	2.6	14.6	2	3	63	6.8	68	14.4	9.6	23.2	31.8	7	13	35.2	33.6	38.6	17.4	19.8	6.2	32	33.2	51.8	17.8	4	50	51.4	28.8	18.8	17.8	2	20.6	4	8.8	5.6	4.2	2.6	2	0.6	1.8	6.6	23.6	22.4	0.6	13.8	4	53.2
ENSG00000162929	52.8			61	56.6	57.2	57	16	57		39.4	52			78.6				22			58.4		43.4	76.2	9.8	46.8		20.8	44	59.8			55.2	60.4	51.6	55	37.6	41.8	51.4	49	68.2		33.2		63.4		38	20.2
ENSG00000237651	72.6		78.2	65.4	77.2	70.2	78.2		73.8			63.2	67.4	76.6		65.6		73.4		70	82	72.6				75.4	60.2		76.6	64.4	77		80	63.6	69.4	68.6	58.6	63.4	44.4	57.6	51.4	70.2	79.8	74.2	67	31.6	90.4	79.4	88.6
ENSG00000115464	51	69.8	71.6	63.6	64.2	48.2	68	44.4	47.2	62	30.8	40.2	69.4	45	39	81	58	82.6	82	83.6	59.4	85	50.4	65.6	57.4	58	53.4	58.6	78.2	73.2	23	50	74.2	50.6	73.2	56	69.8	65.4	59.8	52.2	59.4	49.2	36.6	90.6	61.6	47.2	52.8	49.6	77.6
ENSG00000082898	75.2	69.2	79.2	62.4	70.6	65.2	81.2	45.2	47.2	65	46.4	65	74.6	95.2	77.8	52	85	77.4	37.8	75	64	81.2	50.8	52.2	57.4	55	65.8	57	72	91	27.6	67.6	84.2	89.4	56.6	70	39.6	59.8	51.2	82	57	49.2	84.4	85.2	52.8	62.8	65.8	48.2	25.6
ENSG00000170264														66												59								39.8	31.4	53.8	37		40.8	52.6	55.2	37.6	50					45
ENSG00000115484	41	11.8	14.6	73	53.4	53.8	45.2	42.2	44.2	31.8	48	45.8	64.4	72.2	76.4	66.2	66.2	51.4	50.8	58.8	31.4	58.2	45.6	45.4	42.2	27.8	64.6	36.4	65.2	66.2	72	36.6	67.4	46.6	55	70.8	53.8	58	57.2	68.6	60.2	60.8	64.4	79.8	72.6	68	32	74.4	73
ENSG00000173163	16.4	20.6	56.6	43	75	14.8	45	37.6	35.4	8.6	31.8	5.2	5.6	45	7.2	36.8	6.6	15	30	14.6	13	21.6	28.4	11	17.2	56.8	36.2	9.8	47		25.2	31.8	35	18.2	12	40.8	28.2	31	9	49	17.6	20.2	15.4		11.6	19	54	53.8	36
ENSG00000170340	54		58	73.4	69.2	59.6	87.2	87.6	48.8	83	69.2	67.8	37.8	52.8	50.2	55	89.2	53.4	82.4	46.8	62.2	70.6	30.4	72.8			79.4	82.2	62.2		63.6	84.4	83.8	72	47.4	95	89.2	95.4	75	54.6	60	77.6			65.6	66.2	53.4	79	59.8
ENSG00000186889																																							77.2
ENSG00000115504	64.6	12.8	67	81.6	52	54.2	64	52.8	70.6	50	68.8	58.4	37.2	44.6	33.8	43	25.6	73.8	46	65.8	93.8	60.2	92.2	91.8	80.6	78.8	62.8	43.8	30.4	64.2	82		54.8	81.6	50.6	38.4	56.6	42.8	53.8	81	49.8	54.8	43	31	57.6	81.2	33.2	46.4	66.2
ENSG00000115507										74	67.8																	76.2
ENSG00000143951	30.8				28.8																								58.6
ENSG00000014641	88	93.8	56	94.2	56	84.6	73.6	52.4	90.8	51	89.4	71.4	27.2	81.8	76.2	47.4	29.2	68.2	48.8	74.6	63	63.8	63.8	30.4	62.2	72.4	57.6	36.6	69.4	67.6	62.8	18.6	28.8	70.6	69	86.2	68.4	86.2	70.4	88.2	83.2	84.8	23	89.2	58.2	95	70.4	85.2	56.2
ENSG00000143952	9.4	1.8	7.8	1	3.6	1.2	11	6.4	6.8	8.2	54.2	44	1.2	3.8	5	21.8	10.2	2.8	3.2	2	0.8	6.8	7.2	4.4	54	10.8	19.4	10.2	2.8	44.2	1	62	1.2	27	65.2	39.4	32.8	47.6	36	7.4	45.4	51.6	2.6	25.4	2.6	41.8	8.6	60.8	3.6
ENSG00000197329	89.8	65.8	81.2	92.2	92	87.2	79.2	87.6	90.2	86.6	89.8	82.8	88.4	93	95.4	85.6	90.6	78.4	94	86.4	94	68	66.4	90.4	73.4	51.2	66.8	69	94.4	77	88.6	94.6	89.8	93.6	82.8	82	79.4	82	81	86.2	70	69.4	97.8	61	96	74.2	98	76.2	82.4
ENSG00000119862	66.4	96.4	69.8	60.2	40.8	44.2	56.8	88	46.6	81.8	96.6	45.2	72.6	39.2	70.8	86.2	60.8	27.8	87.8	18.8	13.8	40.4	75.8	64.2	73.8		54.4	79	41.6	38.8		96.8	54.6	49	52.8	70	50.8	65.8	56.2		52.4	53.2	60.6	41.6	63.8	49.4	24.4	47.8	75.8
ENSG00000119844	18.8	14.8	29.4	9.8	9.8	9	7.4	48.6	19.8	63.4	28.6	46	29.6	8.8	5.6	17.6	39.4	20.8	25.4	13.2	60.8	21.2	30.2	47.6	58.2	30.6	13.8	54.2	5	45.2	28.8	14.6	5.4	4.2	54.2	29.8	19.2	22.4	27.4	16.8	21	56	6.2	24.2	15.4	6.2	63	8.4	13.4
ENSG00000179833	81	36	44.6	53.6	36.2	81.2	44.6	98	62.4	86.4	81.4	26.4	20.6	52.2	64.8	67.8	31.6	24.8	91	56.8	60.2	34.2	60	78.8	43.2	21	62.2	75.8	18.2	76.2	41.2	68.8	46.4	52	38.8	18.2	22.2	52.6	72.8	44.6	55.4	58.6	54	72.4	79.2	41.4	65	73	13.4
ENSG00000115902	88.2	94	80.4	79.6	79.4	83.6	92.4	73.6	98.4	80.8	84.8	74.2	89.2		80.6	83.8	82.6	76	85.6	56.4	82.4	65.8	67.6	68	63.8	81.6	77.4	84.8	89.8	33	93.2		84	80	67.8	63.6	68.2	73.4	79.2	80.8	87.8	71.8	90.4	68.6	95.4	91		88.4	79.2
ENSG00000011523	50.4	49.4	36	40.4	34.2	51.6	24.2	55	52.2	36	43.4	38	20.6	27	49.6	48	60	33.6	53.6	36.2	45	54.6	65.2	68.6	51.6	37.8	32.2	27.8	35	31	52.2	58.6	32.6	22.6	56.8	44	54	42.4	29.4	40	26.8	56	35.4	58.4	12	27	25.4	29.4	38.8
ENSG00000198369	57.8	49	41	43.6	44	45.8	64.4	52	56.6	63.2	41.8	59.6	64	22.6	53.2	68.6	70	58.6	32.4	65	68.2	66.4	54	59.4	32.2	62	41.2	45.4	66.4	88.6	69.6		29.2	28.2	46.2	66	68.2	62.8	51.6	45	49.8	33.4	74.8	85.6	44.8	42.6	39.6	32	78.4
ENSG00000143995	65	85.8	88.6	79.8	70.6	84.2	26	52.2	84.4	78.6	66	98	45.4	88.4	88.6	93	54.4	41.4	69	49	98.2	47	96.8	94	79	97	63.2	76.2	84.8	81	81.4		87.2			38	64.4	62.8		78	90.8		85.8	72	58.6	76.6	88.2	78	70.2
ENSG00000143971	21.8	41.2	27.6	49.8	49.2	52.4	15.2	13	31.8	45.2	5.6		75.6	50.8	30.2	29.6	9	30.8	11.6	32.6	11.8	14.2	14.4	21	13.6	28.6	31.4	42	27.8	50.2	12.6		52.4	26.6						53.2			33.6	42.8	14		9		27.2
ENSG00000197223	18.4	28.8	42.6	35.4	21	12.6	16.6	54.4	26.8	46.2	20	41	16.4	39	12	44.8	22	29	9.8	36	21.8	17.2	4.2	13.6	41	12.2	37	45.4	40.6	24.4	30.8	75.8	48.8	26.6	50.8	61.4	51.4	59.4	50	41.8	52.2	57.8	5.4	48.2	25.4	29.4	64.6	61.4	25.8
ENSG00000243667	24.2	34	12.4	5.4	33		23.4	11.2	18.2		4.6		26.6	10.2		7		10.6	9	12.6	18.4	17.2		13.4	12.6	13	7.2		34		2		15.4		37.8	65.4	52	36.2	71.4	31.6	75.6		29.4	9.8	14			51.6	12.4
ENSG00000115946	86.4	80	84.6	84.4	81.2	89.2	82.4	79.4	85	67.8	60.6	12.2	64.4	75.8	89.2	57.4	71.2	85	77.8	82	80	79.2	67.4	71	82.4	10.6	94.2	57.2	81.2		92.2		83	62.8	54.4	68.6	56.2	66	38	23.4	92.6	43.8	87		84.8	52.2	65.4	54.2	91.2
ENSG00000221823	27.8	55.2	2.2	3.4	6	17.4	33.4	19.2	52.2	42.2	36.2	71	22.4	5.4	14.2	12.6	13.6	15.2	21	12.6	23.8	3	2.2	6.2	25.4	49	18.2	36	6.6	79	43.6	30	6.6	70.8	50.6	83.4	72.6	87	79.2	84.8	87.8	69.8	32.4	29.2	25.8	84	4.4	82.4	9.4
ENSG00000119865	29	84.6	31.6	21	43.4	25.4	50.6	85	76.4	85.8	90.6	41.6	72.6	68.8	51.4	68.4		46.8		46.6	87	45.8	81.4	80.2	79.2		28.8	75	78.2	7.6	54.4		30.6	75.8	45	48.6	28.6	43.6	44.4	57	73.8	51	9.2	18.6		40.2	68.2	70.8	45.8
ENSG00000163219	78			87.8	74.8	70.6	62.2		78.6						69.8	40.4							93.2						91			37.6											92.8		81.4		85.2
ENSG00000163217					98
ENSG00000169605																					99
ENSG00000198380	87.8	38.6	57.2	55.2	57.4	80.4	52	47.4	86	44.2	86	46.2	84.6	89.4	83.4	70	83.8	49.2	88.6	54.6	91.6	98	82.8	84.8	65.4	42.2	66.6	47.6	58.6	30.4	47.6	64.4	73.6	69.8	50.6	25.4	47.2	25.6	67.4	6.4	27	49.8	72.2	15.2	91.6	44.8	60.6	30	73.2
ENSG00000169599	70.6	33.2	43.6	28.2	55.4	66.2	33	27.8	76.4	15.8	27.8	21.2	6.4	29	8.8	10	40.6	31	28.4	34	23.8	33.8	47.2	9.4	36.2	21.2	26.4	24	64.2	38.4	72.8		17.8	12.6	35	32.4	24.6	20	24.8	9.2	22.6	43.8	15.6	71.2	40.6	11.4	48	52.6	37.4
ENSG00000115977	46.8	73	38	30.6	48.8	41	67.8	10.6	57.4	3	10.8	64	14.6	64.6	41.2	18.4	68	1.2	9	12.6	68.6	2.8	36.6	24	44.4	2.8	13.6	6.4	65.8	9.8	41.6	21.2	15	45.6	57.2	71.2	61.6	66.6	60.8	76.2	80.4	75.8	69.8	6.2	38.8	86.4	19	64.4	28.8
ENSG00000196975	69.8	48.8	47.4	48.8	69.4	39.8	65.6	33	57.6	29.4	48.4	72.6	66.8	49.4	48.4	73	49.8	31.2	36.8	31	86	56.8	90.2	78.8	41	20.8	62.6	27.4	59.8		61.2	28	30.4	84.6	92.2	68.4	73.6	70	80.4	40.4	56.6	73.8	50.2		65.6	69.4	61.4	63	66
ENSG00000087338	76.2	20	36.2	27.8	18	74.4	19.2	13.6	75.2	81.4	37.4	19.4	20.2	16	8	40.6	44.2	22	17.2	15.4	11	25.8	39.4	34.2	28.8	54.8	16.4	33.2	14.8	46	9.4	59.4	14	48.6	22.2	13.6	15.8	25.8	12.4	9.6	9.4	19.2	12.6	49.4	22.8	8	46.6	12.2	36.2
ENSG00000124380	14.6	11.4	9.8	10.8	7.8	8.2	34.6	4	25.6	12.4	8.6	22	9	9.8	2.6	10.4	15.6	4	3.4	4.4	17.4	5.6	6.4	6.4	18.2	6.8	17.6	18.4	35	41.6	25.4	12.4	12.2	11.4	18.4	42.8	27.4	25.2	12.8	13.4	30	29.4	28.2	11	36.8	4.2	28.4	46.2	29.6
ENSG00000059728	88.6	71.8	90.6	92.2	97.2	96.2	84.2	97.4	88.6	93.4	98.6	83.6	79.2	88	97.8	93.4	94.6	89.2	97.6	99.6	99.2	98.2	98.2	99.4	84.2	46.2	67.8	92.8	98	98.6		54.4	93.4	74.8	80.2	90	90.2	88.4	86	84.8	95.4	97	86.6	98.8	97.6	85.8	94.2	96	100
ENSG00000244617										95.8																		96				97.6							58	62.6
ENSG00000169564	43.6	17.2	48	56.2	51.8	40.8	69.4	76.4	56.4	58.2	65.6	51.8	67.6	70.2	42.8	54.2	79	76.4	78	75.8	44.8	76.2	31	46.2	75.8	43	61.4	59.2	52	74.4	50.2	19.2	42.6	60.2	48.4	48.8	49.4	45.8	55	63.4	57.2	45.4	76	66	73.2	63	39.8	63	64.4
ENSG00000115998	19.8	26.8	11.8	29.8		30	10.6	17.2	13.4	26.4	14.2	4.2	17.2	33.2		9.2	30	26.4		34.6	26.4	21.6	42.8	29.4	5.2	82.4	12	31	23.8	5	23	15.2	23.4	21.2	8.6	3.8	4.8	2.8	16.8	41	23.2	4	28	6.8	35.6	18.8	25.6	18.2	22.4
ENSG00000116001	48.4	18.8	42.8	21.8	28.4	64.4	45.4	40.4	52.4	71	47.8	67.2	43.4	38.8	48.4	36.4	37.8	23.4	38	33.8	40.8	21.6	27.4	24.8	18.6	78.6	49.4	58.6	31.6	73.8	51.4	49.8	50.4	33.4	28.6	45.6	34.6	38.2	28.2	43.2	47.4	40	35.6	38.8	53.2	63	45	42.4	27.4
ENSG00000116005	70	88.4	64.4	71.4	76.8	66.6	75.4	51.8	76	56.2	67	48.8	80.8	81.2	79.2	81.8	78.4	75.8	70	71.2	68.2	72	70.4	54.6	70.4	94.8	79.2	56.2	80.2	45.2	83.4	45.4	64.6	56.4	52.6	32.6	52	35.8	80.6	68	40	55.4	71	42.2	77.6	73.8	69.4	46.8	72
ENSG00000143977	66.4	59.6	77.2	67.2	62.4	61.2	70.6	68	71.2	47.6	61.2	47	36.6	70.4	55.6	69.4	44.6	72.2	78.2	74	48.8	59.8	40.8	47.4	61.4	10.2	79.2	52.4	47.6	21.8	86.2		67.4	41.2	55	50	56.2	44.6	52.6	42.4	37.4	64.6	36.8	49.8	64.8	35.8	54.4	64	86.6
ENSG00000035141	13.4	66.2	13.8	32.2	27.8	26.4	25	57.8	31.8	40	45.4	18	5.6	13.8	51.8	37.4	26.2	28	37.8	37.6	68.2	36	37.8	57.2	30	42.6	12.8	16.6	45	30.6	61.2	12.2	18.2	24.8	27.2	48.2	34.2	38.6	42.8	49.8	51.2	42	22.6	34.6	6.6	64.6	28	59.2	27
ENSG00000163235										75.8	90.2						58.8		93.4									85				90.2				70.4	83.6	70.6	82.6	83.6	80.4	93.6				77.2	81.2	76.2
ENSG00000075340												83.4														68.4				30.8				94.6	75.6	94.4	85.8	93.6	80.4	97	90.8	85.4		32		98.2		90.6
ENSG00000116031										95																		95.6
ENSG00000116039										97.6	98																	97.4																			90.2
ENSG00000144031																	71									93.2
ENSG00000144043	57	22.6	5.6	24.2	9.6	38.2	3.4	7.2	59	57.6	16	32.2	11.4	26.8	34.8	0.6	17.4	8.8	17.4	9	8.8	4.4	8	4.8	6.8	35.4	13	29.6	11.2	42	29.4	15.6	19.4	71.6	52.6	48.6	50.2	55	17.6	46.2	25.6	56.8	14.4	25	24.2	28.8	18.4	25.2	17.2
ENSG00000124357	60	20.4	39.2	71	17	42	35.2	72.4	45.4	48.4	87	13.4	10.2	29.2	58	79	25.4	12.8	74.2	10.2	29	8.4	53.4	14.4	17	48	26.6	49.4	17.2	32	60.8	45.8	36	18.4	12	5.8	15	5.4	20.6	51.6	25.8	5	28.6	25.8	37.2	17.8	19.8	5	45.8
ENSG00000124370	14.4	51.2	16.4	12	28.8	25.8		31	29.6	40.6	57.8		42.8			78.8	39.6	10.2	39.8	6	36.8	8.6	13.8	7	47		3.6	28.2	63.6		53.8		22.2	40.6									23.4		41.6		71.4		37.6
ENSG00000124383	21.8	48	32.8	37.4	46	54.2	35.6	39.8	14	30.8	30.6	3	53.6	15.8	55	14.4	18.2	24.6	27.8	20.8	19.8	15.8	4.4	9.6	10.4	29.2	26.8	45.6	33.6	19.2	47	62.8	50.2	42.6	10.4	23.6	24	20.8	3.8	18.6	11	23	24	14	50.8	10.8	9.4	12.6	21.6
ENSG00000124374		96			90.6		84	65.4		79.4	80.6	100		81.4			83.8	73.2	64.4	74.2	89	48.8	66.6	51.8	78.4		72.4	77.8	94	96.6					100	99.4	99.8	98.2	99.4	96.2	94.2	99.8	65.8	96.2	85.8	91.2	88.8	98.6	67.6
ENSG00000075292	10.4	3.8	12.2	1.4	7	16.4	30.4	22.8	5.2	21.2	2	35.6	21.6	23.6	23.6	40	18.8	7.6	2.6	6.8	19	9.6	27.6	29.2	12	32.6	20.8	9	6.4	42.8	8.4	45	7	22	7.8	7	10.6	7.8	6.8	8.6	16.6	22.2	47.8	41.6	13.6	47.2	16.8	13.2	6.6
ENSG00000135636	86.6	78.2	92.8	85.2	65.4	84.4	93.8	94.4	91.6	87.2	97.4	97.6	81.4	86.4	83.8	82.6		90.2	90.6	87	93.2	83	88.4	89.6	89	91.4	91.6	95.6	71.8	91.4		82	92.4	78.6	97.8	94.6	97	86.6	84.6	84.4	96.2	97.8			94.4	87	68.8	96.8	94.2
ENSG00000003137	94			85.4	98.6	90.4			96.8	86.8	89.8	92.4		98.4									95.8			84.8	95.2	84.6		95.4			88.4	95.6	91.4							96.4		95			97.2	98.6
ENSG00000144036	36	4.8	18.6	62.6	58	23.8	8.4	53.6	37.2	73.2	93.4	18.4	54	9.8	38.4	35.4	4.2	7.6	53.6	6.2	49.8	11.4	67.6	26.6	22.2	13.2	26.4	76	71.8	6.2	27		33	44	15	7.4	17.4	10.4	19.8	12.8	24	6.8	24.8	7.2	8.2	18	5.2	20.6	9
ENSG00000116096	81.6	78	75.2	90.2	81	82.6	88	55.2	78		63.4	90.2	73	89.6	92.6		71.2	84.6	68.8	86.2	74.4	88.8	73.2	80	67.4		93.8		80		31.6		89.6		90.6	92.8	88.2	93.6	85.2		96	95.2	100		30.6	88.6	80	97	83.8
ENSG00000135638												75.6																							73.4												89.2
ENSG00000135631	57.8	47.8	65.6	57.6	45.4	48.4	55.4	57.4	45.6	79.8	45.2	71.6	79	57.2	51.6	70.6	35.2	25.8	57.8	31.2	58.8	61.2	78.6	53.6	46.8	78.6	75.4	66	70.8	41.8	37		57.4	61.6	70.8	72.8	64.8	74.6	75.8	90.6	85.4	74.2	56.4	36.8	75.8	94	61.2	79.4	66.6
ENSG00000135632	30.4	41.4	45.6	26.6	36	35.6	48.6	16.2	24.6	47.6	15.2	27	53.6	7.8	52.4	45.2	43.4	51	48	53.2	14.8	30.4	51	20.4	14	34.8	37	33.2	41	23	49.6	59.2	27.2	17.8	11.2	11	18.2	24.8	11.8	25.2	19.6	4	55	20.2	45.2	24.6	12	1	61.6
ENSG00000135617	72.6	67	56.6	53.4	72.6	72.6		59.4	81.4	53.2	78	35.2	72.4	76.6		70.4	78.8	60.2	69.2	65.2	46.2	57.6	69.6	57.4	45.4	70	55.6	55.2	44.8	46.2	86		43	46.4	44.4	53.6	61.6	49.6	54.2	47.6	38.8	50		59.6	57.4	54	62	58.6	69.4
ENSG00000135624	52	3.2	30.8	44.6	27.2	48.4	44.6	47.8	46.8	41.2	46.8	22.2	39.8	59.4	55.6	58.2	38.2	47.6	55.2	51.6	38.2	51.6	44.4	28.4	59.4	27.8	66.6	44	48.2	56.2	71.2	20	34.4	28.6	21.2	19.6	22.2	15.6	17.2	6.4	18.2	34.2	21.8	77.2	79.2	19	29.4	22.8	67.4
ENSG00000163013										73.2		67.6	73			73	70.2	66			51.4		87.6	67.8	58.4	19.8		55.6		36	47.2	41.6	70	81.8	61	84	71.2	84	82.4		89.6	61.4	85	10.4		95.4		81.8
ENSG00000135625																																					98.4
ENSG00000116127	30.2	15.6	40	43.6	48.8	31.4	42.4	62	29.2	31.8	22.8	51	23.4	38.8	35.6	60.2	52.8	23	22.8	21.6	37.4	25	36.4	48.4	26.4	73.6	36.8	32	33.8	68	67.4		40.8	51.2	58.2	56.6	57.2	28.2	64.2	36.4	50.4	43.2	56.4	49.4	30.4	35.4	35	41.4	23.6
ENSG00000144035																																													96		94.8
ENSG00000144034	12.8	50.4	36	22.2	16.2	5	33.4	33.8	36	29.8	32.8	16	22	7.2	18.8	6.2	34.2	7.4	23.2	8.6	14.8	5.2	6.6	12.8	10.6	46.8	39.4	53.8	46	45	83.8		26	3	22.6	13.8	17.4	11.2	25.8	52.6	7.2	21.8	14.2	51.2	24.2	29.2	43.8	16.8	39
ENSG00000144048	6	2.6	28.6	6	2.4	7	47.8	58.6	10.6	53	69.6	16	2.8	1.2	6.4	7.8	7.6	7.4	29.6	13	1	2.4	3.4	3.6	13	27.6	5	37.2	2.2	9.6	6.6	30.2	21	12.8	6.4	4.6	3.8	1.2	6.6	6.2	20.2	7.2	25.6	9.8	8	1.6	5	5.8	33.4
ENSG00000187833																										84
ENSG00000124356	0.2	49.8	1	1.2	19	0.2	1.2	41.4	0.8	6.6	20	31.8	8.4	0.2	1.2	0.2	0.4	41.8	20	25.8	0.8	16	16.4	18.8	16.4	1.4	2.4	8.8	37.6	0.4	6.6	7.8	0.4	0.2	60.8	16.8	52.6	40.4	72.8	66.6	54.8	26.8	0.2	0.4	2.6	62.4	4.8	20	3
ENSG00000163017	100		96.2	98.8	100	99.8	99.6	99.6	98.4	99	92				97.4			94.2	98.2	94.8	99.2	92.4	100	98.8	99.2		100	99.8					96.2																93
ENSG00000114956	20	11	57.2	32.8	10.2	17	28	10.8	25.4	7.8	9.8	5	2.4	20	5.2	24.6	21.4	20.4	9	19	12	20.6	4.8	22.8	16.2	24.6	45.2	8.8	17.4	13.8	49	5.2	32.4	48.2	12.4	52.8	43.6	53.4	25.6	37.4	30	13.4	2	40.6	31	14	19.8	33	29.8
ENSG00000187605	66.2	76.2	96	77.2	85.2	70.2	62	89.2	69.2	73	77	74.6	76	39.4	52.8	70.2	30.8	63.6	72.6	50.4	75.2	90.4	74.6	86.8	67	32.6	55.8	72.6	78.8	38.8	79	44.6	89.4	84.8	85	86	86.6	79.4	51.8	61	66.8	77.2	59.6	44.4	35	57.8	64	81.6	90.8
ENSG00000163170		75.2			75.8							32	64				68.4		65		59.4			78.6					63.4	30.6	86.2				32.8	66.8	48.2	58.4	48.2	59.2	67.8	43.8		43.8		56	72.8	73
ENSG00000114978	5.4	30.4	4	8.2	12.8	7.2	31.2	13.8	14.2	9.6	54.8	66.2	14.4	12.2	6.4	21	21.8	37.8	12.4	28.2	35.6	22.2	24.2	7.4	34.8	49.4	21.6	11.4	8.6	52	4	30.8	18	73.2	71.4	52.6	48	45.4	54	78.6	56.8	56.8	17.4	41.2	17	58.8	29.4	56.6	12
ENSG00000065911	93.6	96.6	94.6	95	97	91	97.2	84.8	94.6	88.8	81.2		97.8	95.4	94.4	91.4	98.2	96	93.6	97	96.2	97.2	71.4	88	97.2	64.2	98.8	86.4	92.2		83.8	73.6	93.6	94.8					93	95.4			97.4			92.8	94		95
ENSG00000188687														91												79.4	73			77														90.2
ENSG00000284308												45.2														85.4								65.8		97.8	92.8				89.2
ENSG00000005448							36.6					59				45.2										75.8	29.6			34.6	89			56	62.2	76	75.8	82	69.6		66	69	55	43.2			47	70.4	64
ENSG00000114993	81.2	76.8		77.8	51	56	80.4	58.8	80.6	56.6	31.6	98.6	29	36	32.2		53.2	78.6	55	64.4	36.8	69.8	67.6	63	42.8		82	58.2	40.6	81	12.4		49.8	32.2	96.8	90.2	96.6	82.6	94.4	64.2	89	96.2	83.2	87.4	91.2	83.6	70.2	84.6	45.4
ENSG00000115274	17	62.2	29	15.4	6.2	15	44.2	15.2	27.2	16.4	35	35	44.2	70.2	15.8	23.8	49.8	37.4	23.2	21.4	33.8	25.8	16.8	16	25.8	21.8	25.6	18.2	18.8	56	58.4	25.4	32	56	46.4	44.4	39.8	55	24	3.6	29.6	45.4	63	24.2	50	32.2	13	50.8	49
ENSG00000239779	41.4	59.2	40.4	42.6	35.2	48	68.6	55.2	37.2	38.6	52.8	52.4	60	71	47.4	55	62.2	63.2	81.2	53	49.2	58.2	29	42.2	55.2	38.8	45.8	39	47.6	63	62.6	6.6	63.2	45.4	57.8	24.8	36.2	18.4	20.2	16.4	25.8	44	68	79.2	41	15	37.8	24.6	61
ENSG00000115275	39.4	29.2	62.6	44.8	47.4	39.4	20.8	24.6	35.4	31.6	59.4	18.4	66.8	50.4	25.8	39.6	37.6	54.6	12.2	49.8	75.2	63	51	52.2	49.2	14.6	46	23.2	30.2	19.4	13.2	17.4	52.2	67	8.2	6.4	10.4	16.2	6.6	25	7	11	46	9.6	17.4	13.8	27.2	30	43.2
ENSG00000135637																15							67.4							28.4	19.4													22	48
ENSG00000115282	4.8	8.6	2.2	10.8	27.2	15.8	44.8	13.4	2.4	14.8	3	43.6	16.8	8.4	21.6	12.2	7	14	8.8	8	5.6	13	26.4	6.8	8	9.4	16.4	8.4	40.2	28.6	8.6	6.2	4	15.8	32.4	34.8	23.2	24	28.2	12.8	38.8	43.2	45.4	39.2	80.8	36.8	7.4	44	0.4
ENSG00000115289	27.2	40.4	78.4	45.8	30.8	38	11.8	5.4	27.4	23	8.4	27	24	12.2	58.8	10.6	12.4	37.6	5.8	40.2	10.4	39.2	11	5.8	4.4	18.6	58	20.8	7	16.4	9.8	7.4	57.8	36.8	38.4	43.4	47.4	54.2	50.6			45.2	61	22.6	21.4		5.6		67.2
ENSG00000144045																			61
ENSG00000115307	48.8	54.8	49.2	47.2	39	37	68.8	25.2	45.4	43.6	33.8	38.6	66	50.2	28.6	50	24	50	45.6	44.6	45.2	55.8	34.4	44.6	30.8	50.4	64.2	37	43.6	78.6	44.8	13.8	41.8	71.8	25.2	25	35.4	13.6	35.2	46	23.2	28	66.2	91.6	3	31.8	20	25.8	80
ENSG00000115317	17.2	2.4	22.2	6.4	0.6	9	6.8	0.8	31.4	1	25.4	11.2	19.2	2.6	5.6	8.4	10.8	6.8	3.8	11.2	9.4	9	21.2	1.6	10.8	4.2	25.2	4.4	2.2	3.6	24	0.6	10.4	5.8	10.8	1.8	1	0.6	4.4	1.4	14.6	12.2	5.8	5.4	27.6	9.8	0.4	18.6	20.6
ENSG00000115318	82.6		68.2	45.4	97	77.2	60						78.2		70	80.2		87.6		82.6		91					60.2				94.2	30.4	57																82.4
ENSG00000115325	75		40.2	63.2		70	30.8				76.6		54.6	39.6	53.8	52.8	41.2	29		36	50.4	31.6	45.8	19.2			32.4				32.2	56.4	63.6										39.4						22.8
ENSG00000159374																										44.8
ENSG00000135622				58.2		75.8	67.2		55		71.6	75.8		70.2			55.8								59.4	34.4	75.8			58	40.2		51.6	17.6	80.4	39	48.8	25.8	83.8	77.8	81.4	81	70.8	38.6		61.2	66.2	78.8
ENSG00000159399	99.2	98.8	99.4	97.8	99.8	98.8		100	98.6	97.2	97.2			90	90.8	89.6			96.6		93.8		99.2	99.4	97.4	54.4	99	97.8	98.8		78.2	97	98							97			96.4						95.4
ENSG00000115350	60.6	58	79.6	61.2	62.6	43.2	72.2	40.4	74.6	45.6	55.2	59	42.8	60.2	39.6	51.2	28.6	53.4	47.6	60.8	40.6	70.4	43.4	35.8	48.2	25.4	73	51	48.6		47	64.2	67.4		64.4	70	62.6	53.6	70.6	51.6	66.6	71	46.6		60.2	50.2	48.4	80.8	85.8
ENSG00000115353	88.6						96		89.4
ENSG00000115363																84.4	73.8														90.2														47.8		76.6
ENSG00000115364	42.4	69.6	28.6	44.2	43.2	48.6	54.6	58	49	29.8	36.4	44	60.2	49.8	54.4	34.2	19.8	39.4	47.6	26.4	25.8	35.8	44	45	28.8	10.4	20.8	27.4	67	8.6	61.8		42.4	32.8	27.8	35.8	42.2	48	35.6	48.6	20	40.4	38.8	4.6	46	30.8	79.2	25.2	51.8
ENSG00000005436	8.8	49.6	7.8	11	11	17.4	36.4	13.8	12.2	5.8	4.4	16.6	8	11	7.6	29.8	9.2	10	5.4	10	3	5.8	5.6	23	21.6	9	2.2	6.4	15	21.8	20.4		5.6	4.2	4	17.4	7	6.6	11.2	25.2	26.4	6	5.6	12	67	24.4	19.2	12.4	2.2
ENSG00000176204												87.4																							84.8							84.2
ENSG00000143954																	99.6									100
ENSG00000172023																	95.6
ENSG00000115386																	82.6						99.4
ENSG00000172016																	99.8						93.8
ENSG00000066032												37.4														58.8				29.4				96.6	20.4	55.2	61.8	61.6	81	78	67.6	24.4		91.8		66.2		56
ENSG00000162951												86.8																							84	96	91.6	97.4	88.8		95.8	84.8						89.8
ENSG00000163541	85.8	58	17	73	49.8	76.8	11.8	71.2	79.4	18.4	63.4	0.8	35	65.6	18.8	27.4	11.2	29.6	51.8	34.8	50.2	70	88.4	72.2	27	1.6	14.6	23.8	51.6	2.2	63.8	36	7.2	10.6	10.4	13.6	4	9.8	12.4	18.6	6.4	6.6	1.2	30	42.2	4	89.8	18.2	74.6
ENSG00000115423														88.8												81.6								58			94.2
ENSG00000186854																							83.8								76.8	91.8											98.2
ENSG00000034510	37.8	79	80.6	56.8	57.2	36.2	70.6	37.2	54.4	73.4	70.6	37	62.8	66.6	34	62	84.6	66.2	47.8	76.8	51	82	52	59	67.6	72.4	77.6	66.4	78.6	97	54.4	12.4	71.8	86	32.4	47.2	39	40.8	39.8	94.4	65.8	51.8	79	97.8	95.4	58.6	58.8	72.2	95.4
ENSG00000176407	39.2	72.2	28.2	28.2	17.4	27	14.4	61.4	50.4	12.4	65.4	25.6	36.4	11.2	17.4	1.8	80.2	43.2	57.8	48.8	39.2	38	26.2	21	51	45.6	29.6	60	39.4	9.6	52	18.8	11.2	29.2	18.4	20.8	7.8	13	18.4	36.6	40.2	21.2	21.8	3.6	6.6	55	19.8	37.6	68.2
ENSG00000152284	60.8	70.4	43	35.6	48	53.4	28.8	79.6	53.2	84.8	58.4		81.8	65	61.8	58.2	75	44.6	74.4	41.2	91	62.8	88	88.6	64.4	43.6	49	84.2	81	71.2			50	85.4		65.4	69.6	66.2	69.4		76.6	87.4	30	79.4	62	68.8	56.2	68.6	71.2
ENSG00000042445	91.4	92.2	50.2	98.6	87	92	53.6	80.8	97.6	70.8	70.4	54.4	80	82.4	68.8	12.6	89.8	52.8	72	86.4	81.2	98	95.2	95.4	48.6	49	90.2	69.6	85.2	13.8	13.4	21	92.2	37.6	47	49.2	53.6	56.8	70.6	64.4	29	48	22.6	11.2	53	38.2	82.4	44.6	50.2
ENSG00000115459	92.4	65.2	15.4	89.6	36.8	95.2	33.4	21.6	95.2	37.6	26.6	34.8	52.6	27.4	17.2	29.6	49.6	27.2	37.6	32.2	27.4	21.6	57.6	22	33.6	15.8	54.2	32.4	28.8	10	30.6	46.8	69.4	30	13.2	13	11.8	10.4	16.6	27.2	25.2	14.2	30.8	8.2	33.6	36.4	18.2	24.4	7.6
ENSG00000042493	93.6		96.4	99.4	94.2	91.4	85	86.6	91.8	79.2	94.4	91.4	84.4	91.6	90.6	94.4	93	88.8	59.6	85.6	89	91.6	82.4	88.6	76.4	68.8	85.8	81.8			92.6	80.6	98.4	81.8	97.8	90.6	90	88	89.2	99.6	89.8	92.6				92.2	72.2	89.6	98.6
ENSG00000152292																										73.2
ENSG00000115486	46.2	45.2	25.4	37.6	16.6	31.4	8.4	4.6	38.4	36.2	33	2	24.8	17.6	26.4	18.2	52.6	5.8	18.2	6.6	22.6	3	6.8	13.6	6.4	53.6	25.6	19	3.8	32.2	6.8	8.2	31.2	8.6	2	3.8	12.4	3.8	20.4	17	16.2	5.8	3.4	44.4	60.4	9.2	21.4	17.4	30.4
ENSG00000118640	90			94.8		83.4		94.4	92	60	54		69.6	79.6	60.2	85.6	52.2		66.2		86.2		89	93.4	82.4	72.2		70.6				53		69.8						94.8					36.4		55.6		92.8
ENSG00000168899	70.2	79	88.2	57.2	58.8	51.6	69.6	56.4	82.8	67.8	77.2	88.8	62.4	71	52.6	86	63	67.6	72.8	80	82.4	66	59.4	76.6	70.6		86.4	71	76.2		67.4	64.6	64.2	97.8	96.2	90.8	93.8	92	84.8	75.2	78.6	91.2	70.2		83.6	80	69.6	87.6	64.6
ENSG00000168894	49	53.6	70	55.6	65	46.8	38.4	38.6	62.6	28.8	32.2	37.6	64.6	50.4	45.8	48.8	69.6	46	53	57.6	31.4	35.8	24	16.2	32.4	57	61.8	37	36.6	23.2	35.4	50	63	58.6	42.4	51.8	56	46.8	44.6	48.6	29.4	46.4	36.6	27.8	45.6	43.4	71.8	60.8	66.8
ENSG00000168890	59.2	92.8	52.4	27.4	30.8	31	6.6	30	65	57.4	45	55	43.2	35.2	37.2	36	58	47.8	42.8	42	39.2	27.6	23.2	42.4	15	45.8	49.2	59.4	43.8	46.6	76.4	12.6	10.6	60	82.2	61.2	59.4	64.8	45.8	40	31.4	66.6	37.2	59.6	29.6	32.6	78	32.2	32.4
ENSG00000168883	8	19.8	26.6	12.2	3	2.8	10.6	14.4	14	9.4	12	5	0.4	6	1.4	1.2	0.2	30.8	10.2	30.8	4.8	10	1	1	15.2	1.8	27.2	10	7.8	1.2	38.8	0.4	3.4	10	3.6	3.4	3.4	10.4	1.2	1	0.2	17.6	2.8	0.4	3.8	12.6	3.6	10.6	33.2
ENSG00000168887	14.6	34.2	19.6	26.8	13.4	37.6	40	7.6	28.8	8.8	11.8	65.4	6.8	14.8	12.2	8.2	16.6	19	10.2	20.2	43	19	33.8	25.8	11.6	2.4	9	11.6	7.2	23	25	67.6	18.6	4.4		58.4	53.4	50.4	52	21.2	66	69.8	44.4	55	6.8	50	5	38.8	19.8
ENSG00000168878														99.8	94.4
ENSG00000115523															99	98																98.2
ENSG00000168874	94	97	90	89.2	84.8	91	91.6	92.8	94.6	97.8	90.6	97.6		94.4	90.4	91.8		88.6	90	92.4	80.6	82.6	79.2	89.2	93.4		76.8	98.2	85		98.8		96			96.6		99.4	98.2	96.6	94.8		92		94	99.4	98.4	96.8	84.6
ENSG00000115525	80	88.4		81.4	81.6	76.2	86.8	98.2	75	82.2	78	22.4	74.8	75.2	80.6	63.6	72.8	83.4		82.2	83.8	67	73.4	76.2	81.4	53.4	68.8	80	92.2	74	91.8	77	85.4	96	16	59.2	45	58	42.4	72.4	8.2	12.8	81	61.8	68.6	39.8		17.6	93.4
ENSG00000068654	68.8	60.8	74.2	76.4	66.8	78.6	60	59.8	63.4	70.8	42.8	35.4	61.2	65.4	81.8	41.2	60.6	73	57.8	66.4	51	65.6	41.2	43.6	56.4	9	80.6	53.2	56.6	58.4	65.8	56.2	75	57	33.8	19.8	19.2	16	18.4	44.2	18	28.8	71.2	46.6	76.4	16.2	63.8	20.2	61.8
ENSG00000132300	1.8	56.2	4	4.8	27	12.2	19.4	0.4	2	5.8	11.4	7.4	1.6	3.8	0.8	24.8	3.8	0.4	2.2	0.4	2.2	3.6	9.8	20.6	1.4	9	1	4	55.6	4	14.8	33.2	1.2	6.4	2.2	2.2	1	2.8	0.6	10	3	4.6	6.4	1.8	0.4	8	0.4	5.2	0.2
ENSG00000132305	36.8	37.4	20.8	27.2	48.2	51	56.4	41.2	58.4	7.6	57.4	23	30.8	56	29	8.8	12.6	34	20.6	40.6	50.6	32.4	38.4	54.6	45.8	13.2	27.8	31.2	58.4	8	68.6	21.4	17.6	10.2	39.6	19	23.6	14.6	45.2	32	42.2	44.6	25.2	19.2	40	70	36.6	22	42.4
ENSG00000132313	36.4	73	36.6	53.4	71.6	53	56	48.4	58	13.8	43	22	8.8	51.2	41.8	12.4	1.8	58.2	16	58	44.6	52.6	40.8	56.4	41.8	44	9.8	24.4	75.4	10.8	63.6	50	53.2	38.8	24.2	50.2	44.6	28.4	26.8	1.6	24	33	42	6.2	16.4	5.2	55	27	47
ENSG00000068615		88.8	86	89.6	75.8		97.4					85.6						88.4		87	96.6	77.6				87.4			77.2	79.8			89.8	80.4	87.8	84	75	93	88.2		85.6	91		81.6		98.6		83	98.4
ENSG00000115548	53	11.4	58.2	37.6	51.4	71.2	36.6	70	40.2	57.8	44.6	43.4	58.8	31.4	59	81.2	17.6	61.4	63.6	50.2	37	39	41.8	53.4	54.6	19	38	50	15.6	45.6	51	82.4	60.8	71	41.2	32.2	28.2	32.8	56.4	60.6	61.6	51.8	81.8	64.4	91.6	56	74.8	50.2	44
ENSG00000115561	10	17.2	9.4	12	10.4	5.8	58.6	23.6	36.6	4.6	27.8	57.2	33.6	39.4	12.2	31.6	28	46.6	11.4	55.2	40.8	23.6	57.4	18.6	56.6	4.8	28	3	32.2	88.2	52.4	65	10.8	33	53	69	71.4	65.8	55	45	41.6	59	52	90	42.2	23.8	44	57	40.6
ENSG00000239305	33.2	32	42.2	35	57.6	22.4	70.8	29.8	20	28.2	54.6	16	28.4	13.4	3.8	32.6	83.4	42.2	58	29.2	29	47.8	85.4	72	24.6	13.4	69.4	31.6	60.8	39.8	66	49.6	45.8	14	1.6	13.8	5.2	2.6	8.4	64.4	10	3.4	30.4	19.8	41	20.4	35.2	13	37.2
ENSG00000153561	74	28	67.8	71.4	66.8	38	29.6	90	61.2	61.8	93.2	48.6	34	20	28.4	37.6	38	48.6	90.8	69.8	22.4	52.4	60.4	57.2	17.8	30.8	57	73	73.8	84.8	21.2	60.8	48.8	33.2	31.8	22	28.8	20.6	69.6	57.2	42.2	26.4	33	32.4	63.6	46.6	28.2	16	17.8
ENSG00000153563															92.4	72							82.6									98
ENSG00000172116																																97.6
[truncated: 13,399 more rows]

## Sheet: EyeGEx LCV
Gene	Retina LCV
ENSG00000000003	48.4
ENSG00000000419	27.8
ENSG00000000457	43.2
ENSG00000000460	57.2
ENSG00000000971	88.6
ENSG00000001036	62.6
ENSG00000001084	48.6
ENSG00000001167	37.4
ENSG00000001460	11.6
ENSG00000001461	6.2
ENSG00000001497	22
ENSG00000001561	72.6
ENSG00000001617	97.2
ENSG00000001629	24
ENSG00000001630	38.6
ENSG00000001631	32.4
ENSG00000002016	29.4
ENSG00000002549	80.6
ENSG00000002586	66.4
ENSG00000002746	16.2
ENSG00000002834	38.6
ENSG00000002919	7.6
ENSG00000002933	91.4
ENSG00000003056	15.8
ENSG00000003096	22.2
ENSG00000003249	93.4
ENSG00000003393	17.2
ENSG00000003402	21.8
ENSG00000003509	19.4
ENSG00000003756	5
ENSG00000003987	58.6
ENSG00000003989	57.6
ENSG00000004059	71.6
ENSG00000004139	73.2
ENSG00000004142	35.6
ENSG00000004455	54.6
ENSG00000004478	77.4
ENSG00000004487	0.4
ENSG00000004534	68.2
ENSG00000004660	85
ENSG00000004700	40.2
ENSG00000004766	42.8
ENSG00000004776	82.6
ENSG00000004777	96.8
ENSG00000004779	22.8
ENSG00000004864	56
ENSG00000004866	18
ENSG00000004897	51.4
ENSG00000004961	7.2
ENSG00000004975	95
ENSG00000005007	91.6
ENSG00000005020	44.8
ENSG00000005022	56.8
ENSG00000005075	90.8
ENSG00000005100	3.6
ENSG00000005108	55
ENSG00000005156	14.4
ENSG00000005175	49
ENSG00000005194	6.8
ENSG00000005206	95.8
ENSG00000005238	51
ENSG00000005249	64
ENSG00000005302	4.8
ENSG00000005339	45.4
ENSG00000005379	91.4
ENSG00000005436	53
ENSG00000005448	84
ENSG00000005469	74.4
ENSG00000005483	14.6
ENSG00000005486	89.2
ENSG00000005513	96.6
ENSG00000005700	63.2
ENSG00000005801	50.4
ENSG00000005810	26
ENSG00000005812	69
ENSG00000005882	79.6
ENSG00000005884	83.6
ENSG00000005889	80.8
ENSG00000005893	80
ENSG00000006007	21
ENSG00000006025	82.6
ENSG00000006042	38.2
ENSG00000006071	74.6
ENSG00000006116	56.6
ENSG00000006118	99
ENSG00000006125	0.6
ENSG00000006194	12.2
ENSG00000006210	92.8
ENSG00000006282	89
ENSG00000006283	93.4
ENSG00000006432	60.8
ENSG00000006451	42.2
ENSG00000006459	78.2
ENSG00000006468	51
ENSG00000006530	8.4
ENSG00000006576	64.2
ENSG00000006607	22
ENSG00000006611	79.4
ENSG00000006625	9.6
ENSG00000006652	33.6
ENSG00000006695	10.2
ENSG00000006704	88.8
ENSG00000006712	39.6
ENSG00000006715	23
ENSG00000006740	54.8
ENSG00000006744	61
ENSG00000006757	71.4
ENSG00000006831	24.6
ENSG00000007047	84
ENSG00000007062	50.6
ENSG00000007168	21.8
ENSG00000007174	43.4
ENSG00000007202	27.4
ENSG00000007237	82
ENSG00000007341	7.6
ENSG00000007372	38.2
ENSG00000007392	17.4
ENSG00000007402	81
ENSG00000007545	56.8
ENSG00000007866	89.8
ENSG00000007923	53.4
ENSG00000007944	20
ENSG00000008018	2.4
ENSG00000008056	68.6
ENSG00000008083	52
ENSG00000008086	33.2
ENSG00000008128	74.4
ENSG00000008130	76.6
ENSG00000008196	80.2
ENSG00000008256	49.2
ENSG00000008277	68.8
ENSG00000008282	58.4
ENSG00000008283	33.8
ENSG00000008294	36.4
ENSG00000008300	81.8
ENSG00000008311	54
ENSG00000008324	2.8
ENSG00000008405	51.2
ENSG00000008441	84.6
ENSG00000008513	85.6
ENSG00000008710	99.8
ENSG00000008735	93.4
ENSG00000008838	84.8
ENSG00000008853	80.4
ENSG00000008869	23
ENSG00000008952	48.4
ENSG00000008988	44.8
ENSG00000009307	8.8
ENSG00000009335	8
ENSG00000009413	57.6
ENSG00000009694	77
ENSG00000009780	31.6
ENSG00000009830	36.4
ENSG00000009844	45.2
ENSG00000009954	10.4
ENSG00000010017	21.2
ENSG00000010072	35.6
ENSG00000010165	10.8
ENSG00000010219	8
ENSG00000010244	36.4
ENSG00000010256	87.8
ENSG00000010270	10.2
ENSG00000010278	88.2
ENSG00000010282	86
ENSG00000010292	38
ENSG00000010295	73.6
ENSG00000010310	83.4
ENSG00000010322	89
ENSG00000010404	29.2
ENSG00000010539	45.2
ENSG00000010610	71.6
ENSG00000010626	53.6
ENSG00000010803	42.4
ENSG00000010810	25.2
ENSG00000010818	25.6
ENSG00000011007	8.2
ENSG00000011009	91.8
ENSG00000011021	25.8
ENSG00000011052	97.6
ENSG00000011105	89.8
ENSG00000011114	16.4
ENSG00000011143	15
ENSG00000011198	30
ENSG00000011201	88
ENSG00000011243	78.8
ENSG00000011258	54
ENSG00000011260	33.6
ENSG00000011275	67
ENSG00000011295	55.8
ENSG00000011304	78
ENSG00000011347	86
ENSG00000011376	44.6
ENSG00000011405	76.6
ENSG00000011451	97.2
ENSG00000011454	1
ENSG00000011485	67.8
ENSG00000011523	14.2
ENSG00000011566	71.2
ENSG00000011638	60
ENSG00000011677	79.6
ENSG00000012048	43.4
ENSG00000012061	74.4
ENSG00000012174	41.4
ENSG00000012232	56.6
ENSG00000012660	65.6
ENSG00000012822	51.4
ENSG00000012963	10.4
ENSG00000012983	66
ENSG00000013016	63.4
ENSG00000013275	51.8
ENSG00000013288	70.4
ENSG00000013293	39
ENSG00000013306	88.8
ENSG00000013374	0.6
ENSG00000013375	37.4
ENSG00000013392	13.4
ENSG00000013441	69.2
ENSG00000013503	41.4
ENSG00000013523	32.8
ENSG00000013561	29
ENSG00000013573	87
ENSG00000013583	11.2
ENSG00000013619	22.6
ENSG00000014123	76.2
ENSG00000014138	6.4
ENSG00000014216	90
ENSG00000014641	17.2
ENSG00000014824	61.8
ENSG00000014919	8.2
ENSG00000015153	69.2
ENSG00000015171	24.8
ENSG00000015479	41.6
ENSG00000015532	90.8
ENSG00000015568	92.4
ENSG00000015592	66.2
ENSG00000015676	37.6
ENSG00000016082	45.8
ENSG00000016402	31.8
ENSG00000016864	13.6
ENSG00000017260	44.8
ENSG00000017427	55
ENSG00000017797	12
ENSG00000018189	41
ENSG00000018236	61.4
ENSG00000018408	72.8
ENSG00000018510	53.6
ENSG00000018610	21.2
ENSG00000018625	86.2
ENSG00000018699	30.8
ENSG00000019144	75.4
ENSG00000019485	30.4
ENSG00000019505	69.2
ENSG00000019582	99
ENSG00000019991	98.2
ENSG00000019995	37.4
ENSG00000020129	94.4
ENSG00000020181	85.2
ENSG00000020426	7
ENSG00000020577	46
ENSG00000020922	45.6
ENSG00000021300	49.8
ENSG00000021355	96.8
ENSG00000021574	52
ENSG00000021645	23
ENSG00000021776	37.6
ENSG00000022267	33
ENSG00000022277	12.6
ENSG00000022355	79.4
ENSG00000022567	75.4
ENSG00000022840	15
ENSG00000022976	45.8
ENSG00000023041	25.2
ENSG00000023171	21.2
ENSG00000023191	98.8
ENSG00000023228	37.6
ENSG00000023287	71.2
ENSG00000023318	29.2
ENSG00000023330	4.8
ENSG00000023516	67
ENSG00000023608	74
ENSG00000023697	41
ENSG00000023734	29.4
ENSG00000023839	78
ENSG00000023902	99
ENSG00000023909	56.4
ENSG00000024048	20.6
ENSG00000024862	27.8
ENSG00000025039	76.6
ENSG00000025156	80.6
ENSG00000025293	3.4
ENSG00000025770	93
ENSG00000025772	26.8
ENSG00000025796	50.8
ENSG00000025800	0.6
ENSG00000026025	89.2
ENSG00000026297	61.2
ENSG00000026508	100
ENSG00000026652	71
ENSG00000026950	86
ENSG00000027001	37.4
ENSG00000027697	41.6
ENSG00000028203	59.8
ENSG00000028310	41
ENSG00000028528	1
ENSG00000028839	36.2
ENSG00000029363	66
ENSG00000029364	5.6
ENSG00000029534	81.4
ENSG00000029639	1.8
ENSG00000029725	22.6
ENSG00000030066	27.8
ENSG00000030419	70.2
ENSG00000030582	93.6
ENSG00000031003	67.2
ENSG00000031081	86.4
ENSG00000031698	26
ENSG00000031823	85.4
ENSG00000032219	54.8
ENSG00000032389	56.8
ENSG00000032444	96.6
ENSG00000032742	45.8
ENSG00000033011	42
ENSG00000033030	13.8
ENSG00000033050	44.8
ENSG00000033122	59.2
ENSG00000033170	30.8
ENSG00000033178	71
ENSG00000033327	57.2
ENSG00000033627	19.4
ENSG00000033800	44
ENSG00000033867	88.4
ENSG00000034053	78.2
ENSG00000034510	87.4
ENSG00000034677	40.2
ENSG00000034693	50.2
ENSG00000034713	12.4
ENSG00000035115	12
ENSG00000035141	27.8
ENSG00000035403	29
ENSG00000035681	21.2
ENSG00000035687	49
ENSG00000035862	42.8
ENSG00000035928	15.6
ENSG00000036054	60
ENSG00000036257	40.8
ENSG00000036530	51
ENSG00000036549	38
ENSG00000036672	80.6
ENSG00000037042	66
ENSG00000037474	26
ENSG00000037637	53.8
ENSG00000037749	49.2
ENSG00000037757	66.2
ENSG00000038219	39
ENSG00000038274	42
ENSG00000038295	74.4
ENSG00000038358	88
ENSG00000038382	26.4
ENSG00000038532	66.6
ENSG00000039123	47.2
ENSG00000039319	74.2
ENSG00000039523	93.2
ENSG00000039560	29.6
ENSG00000039650	85
ENSG00000040199	60.2
ENSG00000040275	48.4
ENSG00000040341	23.2
ENSG00000040487	83
ENSG00000040633	46.4
ENSG00000040933	7.2
ENSG00000041357	27
ENSG00000041802	54.6
ENSG00000041880	75
ENSG00000041982	96.8
ENSG00000042088	6.2
ENSG00000042317	21.6
ENSG00000042429	28.6
ENSG00000042445	20.6
ENSG00000042753	23.4
ENSG00000042781	79.4
ENSG00000042813	58.4
ENSG00000043093	73.6
ENSG00000043143	65.2
ENSG00000043514	29.2
ENSG00000044090	85.4
ENSG00000044115	47.4
ENSG00000044446	11.4
ENSG00000044524	81.6
ENSG00000044574	77.6
ENSG00000046647	61
ENSG00000046651	87.4
ENSG00000046653	61
ENSG00000046889	58
ENSG00000047056	5
ENSG00000047188	70.4
ENSG00000047230	47.8
ENSG00000047249	4
ENSG00000047315	43.6
ENSG00000047346	65
ENSG00000047410	40.6
ENSG00000047457	99.2
ENSG00000047578	95.6
ENSG00000047579	66.8
ENSG00000047617	70
ENSG00000047621	56.4
ENSG00000047634	85.4
ENSG00000047644	45.6
ENSG00000047849	29.8
ENSG00000047932	56.2
ENSG00000048028	40.6
ENSG00000048052	48
ENSG00000048140	86
ENSG00000048342	56.2
ENSG00000048392	76.2
ENSG00000048405	53.8
ENSG00000048471	70.8
ENSG00000048544	46.8
ENSG00000048545	84.6
ENSG00000048649	22
ENSG00000048707	8.6
ENSG00000048740	23.4
ENSG00000048828	21
ENSG00000048991	1.6
ENSG00000049089	98.4
ENSG00000049130	84.8
ENSG00000049167	50.8
ENSG00000049239	70.2
ENSG00000049245	20.2
ENSG00000049246	37.6
ENSG00000049449	74.6
ENSG00000049541	18.2
ENSG00000049618	16
ENSG00000049656	37
ENSG00000049759	17.4
ENSG00000049769	72.4
ENSG00000049860	50.8
ENSG00000049883	46.6
ENSG00000050030	67.4
ENSG00000050130	38.4
ENSG00000050165	47.8
ENSG00000050393	70.6
ENSG00000050405	57.8
ENSG00000050426	6.4
ENSG00000050438	39.4
ENSG00000050748	14.4
ENSG00000050767	94.6
ENSG00000051009	79
ENSG00000051108	12
ENSG00000051382	46.2
ENSG00000051620	37.4
ENSG00000051825	44
ENSG00000052126	37.4
ENSG00000052723	64.6
ENSG00000052749	75.4
ENSG00000052795	32.4
ENSG00000052802	68.8
ENSG00000052841	5.4
ENSG00000053108	37
ENSG00000053254	39.8
ENSG00000053371	59.2
ENSG00000053372	56.6
ENSG00000053438	94.6
ENSG00000053524	42.2
ENSG00000053747	31.4
ENSG00000053770	64.8
ENSG00000053900	52
ENSG00000054116	1.4
ENSG00000054118	6.2
ENSG00000054267	39.2
ENSG00000054282	1.6
ENSG00000054356	96.8
ENSG00000054392	40.8
ENSG00000054523	28.6
ENSG00000054611	69.4
ENSG00000054654	56.2
ENSG00000054690	21
ENSG00000054793	18.2
ENSG00000054965	3
ENSG00000054983	37
ENSG00000055044	55.8
ENSG00000055070	45
ENSG00000055118	96.8
ENSG00000055130	37.6
ENSG00000055147	38.6
ENSG00000055163	23.8
ENSG00000055208	45
ENSG00000055211	35.8
ENSG00000055332	61.2
ENSG00000055483	81.6
ENSG00000055609	23
ENSG00000055917	45.6
ENSG00000055950	30
ENSG00000056050	38.8
ENSG00000056097	16.8
ENSG00000056487	57.6
ENSG00000056558	84.8
ENSG00000056586	49.2
ENSG00000057019	66
ENSG00000057252	35.6
ENSG00000057608	26.6
ENSG00000057663	39.8
ENSG00000057757	2.4
ENSG00000057935	3.4
ENSG00000058056	36.8
ENSG00000058063	75.6
ENSG00000058091	59.2
ENSG00000058262	16.2
ENSG00000058272	46.6
ENSG00000058335	85
ENSG00000058404	94.2
ENSG00000058453	99.6
ENSG00000058600	17.8
ENSG00000058668	58.6
ENSG00000058673	28.6
ENSG00000058729	51.8
ENSG00000058799	8.8
ENSG00000058804	50.2
ENSG00000059122	99.8
ENSG00000059145	69.4
ENSG00000059573	9
ENSG00000059588	84.4
ENSG00000059691	64.6
ENSG00000059728	62.6
ENSG00000059758	64.6
ENSG00000059769	63
ENSG00000059804	99.4
ENSG00000059915	99
ENSG00000060138	74.4
ENSG00000060237	12.6
ENSG00000060339	25.6
ENSG00000060491	92.4
ENSG00000060642	11.6
ENSG00000060656	96
ENSG00000060688	5.8
ENSG00000060709	52.8
ENSG00000060718	70
ENSG00000060749	52.6
ENSG00000060762	20.8
ENSG00000060971	58.6
ENSG00000060982	87.8
ENSG00000061273	82.8
ENSG00000061337	87
ENSG00000061676	68.2
ENSG00000061794	33.6
ENSG00000061918	45.6
ENSG00000061936	35.8
ENSG00000061938	98.8
ENSG00000061987	65.4
ENSG00000062194	39.8
ENSG00000062370	38.2
ENSG00000062485	8.6
ENSG00000062582	18.2
ENSG00000062598	33
ENSG00000062650	98.2
ENSG00000062716	13.6
ENSG00000062725	52.2
ENSG00000063015	90.2
ENSG00000063046	26.2
ENSG00000063177	90.2
ENSG00000063180	72
ENSG00000063244	94.2
ENSG00000063245	88
ENSG00000063322	58.4
ENSG00000063587	4.4
ENSG00000063601	2.6
ENSG00000063761	52
ENSG00000063854	90.4
ENSG00000063978	6.4
ENSG00000064042	68
ENSG00000064102	40.6
ENSG00000064115	17.6
ENSG00000064300	97.8
ENSG00000064309	38.8
ENSG00000064313	43
ENSG00000064393	8.6
ENSG00000064419	0.6
ENSG00000064601	68.4
ENSG00000064607	12.6
ENSG00000064651	89.6
ENSG00000064652	15.2
ENSG00000064687	99.8
ENSG00000064703	41
ENSG00000064726	48.8
ENSG00000064933	59.6
ENSG00000064995	2
ENSG00000064999	52
ENSG00000065000	89.4
ENSG00000065029	80
ENSG00000065060	25
ENSG00000065135	40
ENSG00000065150	13
ENSG00000065154	14.4
ENSG00000065183	51.6
ENSG00000065243	69.6
ENSG00000065308	19.6
ENSG00000065427	11.2
ENSG00000065457	29.4
ENSG00000065485	20.8
ENSG00000065491	0.6
ENSG00000065518	15.4
ENSG00000065526	43.6
ENSG00000065534	61.4
ENSG00000065548	42.6
ENSG00000065559	20.8
ENSG00000065600	6.4
ENSG00000065609	18.6
ENSG00000065613	47.8
ENSG00000065615	42.6
ENSG00000065621	39.8
ENSG00000065665	10.2
ENSG00000065802	11
ENSG00000065809	43.8
ENSG00000065833	66
ENSG00000065882	32.4
ENSG00000065883	17.6
ENSG00000065923	24.2
ENSG00000065970	1.2
ENSG00000065978	31.2
ENSG00000065989	78.2
ENSG00000066027	37.8
ENSG00000066032	74.4
ENSG00000066044	0.2
ENSG00000066084	23
ENSG00000066117	12.8
ENSG00000066135	30.8
ENSG00000066136	18.2
ENSG00000066322	25.2
ENSG00000066382	28
ENSG00000066422	56.4
ENSG00000066427	9.8
ENSG00000066455	27.4
ENSG00000066557	66.4
ENSG00000066583	27
ENSG00000066629	34.8
ENSG00000066651	80
ENSG00000066654	64.2
ENSG00000066697	4
ENSG00000066739	36.2
ENSG00000066777	64.8
ENSG00000066827	99.8
ENSG00000066855	80.6
ENSG00000066926	30.4
ENSG00000066933	28.4
ENSG00000067057	97.2
ENSG00000067064	80.4
ENSG00000067082	72.8
ENSG00000067113	8.8
ENSG00000067141	9.4
ENSG00000067167	85.4
ENSG00000067177	11.8
ENSG00000067191	86.2
ENSG00000067208	23
ENSG00000067225	82.6
ENSG00000067248	42.2
ENSG00000067334	45.6
ENSG00000067365	41.2
ENSG00000067369	9.8
ENSG00000067445	46.8
ENSG00000067533	64.2
ENSG00000067560	1.6
ENSG00000067596	17.6
ENSG00000067606	78
ENSG00000067704	28.4
ENSG00000067715	33.8
ENSG00000067798	39.4
ENSG00000067829	91
ENSG00000067836	94.8
ENSG00000067840	97.4
ENSG00000067842	77
ENSG00000067900	55.4
ENSG00000067955	57.6
ENSG00000068024	16.4
ENSG00000068097	62
ENSG00000068120	75.6
ENSG00000068305	31.8
ENSG00000068308	42
ENSG00000068323	75.4
ENSG00000068354	70
ENSG00000068366	68.8
ENSG00000068383	16.4
ENSG00000068394	60.2
ENSG00000068400	69.8
ENSG00000068438	6.8
ENSG00000068615	62
ENSG00000068650	38.2
ENSG00000068654	67.8
ENSG00000068697	47.8
ENSG00000068724	82
ENSG00000068745	34.8
ENSG00000068784	33.4
ENSG00000068796	79.4
ENSG00000068878	35.6
ENSG00000068885	67.6
ENSG00000068903	83.6
ENSG00000068912	56.6
ENSG00000068971	75.8
ENSG00000069020	16.4
ENSG00000069248	19.2
ENSG00000069275	35.4
ENSG00000069329	49
ENSG00000069345	16.6
ENSG00000069424	92.4
ENSG00000069509	47
ENSG00000069535	83
ENSG00000069667	92.6
ENSG00000069849	88.8
ENSG00000069869	47.2
ENSG00000069943	61
ENSG00000069956	41.2
ENSG00000069966	9.8
ENSG00000069998	82.4
ENSG00000070010	23.8
ENSG00000070018	40.4
ENSG00000070047	96.2
ENSG00000070061	20
ENSG00000070081	37.2
ENSG00000070087	37.2
ENSG00000070159	67.4
ENSG00000070182	81.4
ENSG00000070214	71
ENSG00000070269	25.4
ENSG00000070366	59.2
ENSG00000070367	74.6
ENSG00000070371	82.8
ENSG00000070413	91.2
ENSG00000070444	86.8
ENSG00000070476	43.2
ENSG00000070495	95.6
ENSG00000070501	2.2
ENSG00000070540	45.8
ENSG00000070601	78.8
ENSG00000070610	68
ENSG00000070614	76.2
ENSG00000070669	55.8
ENSG00000070718	12.2
ENSG00000070729	86
ENSG00000070731	52
ENSG00000070756	28.2
ENSG00000070761	12.2
ENSG00000070770	8.4
ENSG00000070778	4.8
ENSG00000070785	8.2
ENSG00000070814	87
ENSG00000070831	29
ENSG00000070950	22.8
ENSG00000070961	53.8
ENSG00000071051	62.4
ENSG00000071054	36.6
ENSG00000071073	47
ENSG00000071082	17.6
ENSG00000071127	70.2
ENSG00000071189	70.4
ENSG00000071205	80.2
ENSG00000071242	65.6
ENSG00000071243	34
ENSG00000071246	88.8
ENSG00000071282	96.6
ENSG00000071462	27.6
ENSG00000071537	54
ENSG00000071553	72.8
ENSG00000071564	83.8
ENSG00000071575	59
ENSG00000071626	63.6
ENSG00000071794	68.6
ENSG00000071859	81
ENSG00000071889	90.2
ENSG00000071894	99.4
ENSG00000071909	68.6
ENSG00000071967	91.4
ENSG00000071994	32.2
ENSG00000072041	79.4
ENSG00000072042	6.8
ENSG00000072062	64.8
ENSG00000072071	93.8
ENSG00000072110	83.4
ENSG00000072121	4
ENSG00000072133	65.2
ENSG00000072134	32.4
ENSG00000072135	42.6
ENSG00000072182	91.8
ENSG00000072210	35.6
ENSG00000072274	80.6
ENSG00000072310	98.2
ENSG00000072364	53
ENSG00000072401	81.8
ENSG00000072415	55.6
ENSG00000072422	31
ENSG00000072501	54.2
ENSG00000072518	71.8
ENSG00000072609	41.2
ENSG00000072682	82.2
ENSG00000072736	5.2
ENSG00000072756	50
ENSG00000072778	81.6
ENSG00000072803	12.2
ENSG00000072832	79.4
ENSG00000072849	25.4
ENSG00000072954	53.6
ENSG00000072958	79.6
ENSG00000073008	37.4
ENSG00000073050	74.8
ENSG00000073060	97.4
ENSG00000073331	84.2
ENSG00000073350	99
ENSG00000073417	49.2
ENSG00000073464	12.8
ENSG00000073578	66.2
ENSG00000073584	6.2
ENSG00000073605	61.4
ENSG00000073614	37
ENSG00000073670	88.2
ENSG00000073711	29.8
ENSG00000073712	73.4
ENSG00000073792	45.4
ENSG00000073803	2.8
ENSG00000073910	13.8
ENSG00000073921	40.6
ENSG00000073969	33.6
ENSG00000074054	9.2
ENSG00000074201	15.2
ENSG00000074211	57.4
ENSG00000074266	54.2
ENSG00000074317	94.8
ENSG00000074319	7.6
ENSG00000074356	7.2
ENSG00000074416	85
ENSG00000074582	51.4
ENSG00000074590	27.4
ENSG00000074603	56.4
ENSG00000074621	81.2
ENSG00000074657	20
ENSG00000074695	75.2
ENSG00000074696	32.2
ENSG00000074755	44.4
ENSG00000074800	79.4
ENSG00000074935	71.4
ENSG00000074964	96.2
ENSG00000075035	45
ENSG00000075043	96.6
ENSG00000075089	61
ENSG00000075131	37.8
ENSG00000075142	33
ENSG00000075151	9.8
ENSG00000075188	21.6
ENSG00000075213	82
ENSG00000075234	47.6
ENSG00000075239	27.4
ENSG00000075240	80.6
ENSG00000075292	42.6
ENSG00000075303	72
ENSG00000075336	15.6
ENSG00000075340	38.8
ENSG00000075391	44.4
ENSG00000075407	60.4
ENSG00000075413	2.8
ENSG00000075415	15.4
ENSG00000075420	40.4
ENSG00000075426	100
ENSG00000075539	61.4
ENSG00000075568	1.2
ENSG00000075624	92.6
ENSG00000075702	92.8
ENSG00000075711	85.6
ENSG00000075785	1.8
ENSG00000075790	54.6
ENSG00000075826	40.8
ENSG00000075856	8.8
ENSG00000075914	0.6
ENSG00000075945	47.2
ENSG00000075975	5.2
ENSG00000076003	42
ENSG00000076043	37.4
ENSG00000076053	54.4
ENSG00000076067	18
ENSG00000076108	25.8
ENSG00000076201	95.8
ENSG00000076242	26.6
ENSG00000076248	0.4
ENSG00000076321	15.6
ENSG00000076344	98.2
ENSG00000076351	30.4
ENSG00000076356	74.8
ENSG00000076382	31.4
ENSG00000076513	51.4
ENSG00000076554	66.2
ENSG00000076555	53.2
ENSG00000076641	61.2
ENSG00000076650	5
ENSG00000076685	22
ENSG00000076706	98
ENSG00000076826	97.2
ENSG00000076864	91.8
ENSG00000076924	98
ENSG00000076928	94.2
ENSG00000076984	90.2
ENSG00000077044	90.4
ENSG00000077063	28.6
ENSG00000077092	19.4
ENSG00000077097	82.4
ENSG00000077147	72.2
ENSG00000077157	19.8
ENSG00000077232	84.8
ENSG00000077235	77.6
ENSG00000077254	51.2
ENSG00000077264	58.2
ENSG00000077279	86.2
ENSG00000077312	67
ENSG00000077380	15.8
ENSG00000077454	97.8
ENSG00000077458	72.2
ENSG00000077514	7.6
ENSG00000077549	16.8
ENSG00000077585	47.2
ENSG00000077616	62.8
ENSG00000077684	8.4
ENSG00000077721	50.2
ENSG00000077782	96
ENSG00000078018	42
ENSG00000078043	41.8
ENSG00000078053	10.6
ENSG00000078061	68.6
ENSG00000078070	4.8
ENSG00000078098	67.4
ENSG00000078114	68.2
ENSG00000078124	35.4
ENSG00000078140	60
ENSG00000078142	40.4
ENSG00000078177	70.2
ENSG00000078237	24.8
ENSG00000078246	18.2
ENSG00000078269	91.4
ENSG00000078295	51.6
ENSG00000078304	20.4
ENSG00000078328	73.8
ENSG00000078369	62.4
ENSG00000078403	9.2
ENSG00000078549	76
ENSG00000078596	78
ENSG00000078618	11.4
ENSG00000078668	14.4
ENSG00000078674	62
ENSG00000078687	43.8
ENSG00000078699	32.4
ENSG00000078725	41.2
ENSG00000078747	52
ENSG00000078804	79.8
ENSG00000078808	97
ENSG00000078902	80
ENSG00000078967	6.2
ENSG00000079101	93.8
ENSG00000079102	24.2
ENSG00000079134	39.2
ENSG00000079156	28.6
ENSG00000079215	89.8
ENSG00000079246	24
ENSG00000079277	6.4
ENSG00000079308	80.8
ENSG00000079332	20.6
ENSG00000079335	40.6
ENSG00000079387	29.2
ENSG00000079432	99.6
ENSG00000079459	26.2
ENSG00000079482	39.8
ENSG00000079616	69.2
ENSG00000079691	31.6
ENSG00000079739	22.8
ENSG00000079785	54.2
ENSG00000079805	87
ENSG00000079819	27.8
ENSG00000079841	47.4
ENSG00000079931	99
ENSG00000079950	53.4
ENSG00000079974	25.6
ENSG00000079999	82.8
ENSG00000080189	86.4
ENSG00000080200	69.6
ENSG00000080298	71.8
ENSG00000080345	73
ENSG00000080371	56.8
ENSG00000080493	79.2
ENSG00000080503	1.4
ENSG00000080511	91.8
ENSG00000080546	40.4
ENSG00000080561	35.4
ENSG00000080573	98.6
ENSG00000080603	95.6
ENSG00000080644	89.2
ENSG00000080802	1
ENSG00000080815	12.8
ENSG00000080819	18
ENSG00000080822	60.6
ENSG00000080823	90.2
ENSG00000080824	81.8
ENSG00000080839	18.4
ENSG00000080845	82.4
ENSG00000081014	37.2
ENSG00000081019	72.6
ENSG00000081026	27.6
ENSG00000081052	64.2
ENSG00000081087	72.6
ENSG00000081138	62
ENSG00000081148	78.4
ENSG00000081154	69
ENSG00000081177	1.6
ENSG00000081181	47.6
ENSG00000081189	53
ENSG00000081277	95.2
ENSG00000081307	53.2
ENSG00000081377	12.6
ENSG00000081386	43.6
ENSG00000081479	91
ENSG00000081665	4.8
ENSG00000081721	20.6
ENSG00000081760	56.2
ENSG00000081791	13.4
ENSG00000081803	64.8
ENSG00000081870	25.6
ENSG00000081913	18.2
ENSG00000082014	64.8
ENSG00000082068	11.8
ENSG00000082126	67.8
ENSG00000082146	57.4
ENSG00000082153	68.6
ENSG00000082196	68.6
ENSG00000082212	70.2
ENSG00000082213	42
ENSG00000082258	58
ENSG00000082269	64
ENSG00000082397	39.8
ENSG00000082438	43.4
ENSG00000082458	3
ENSG00000082515	2
ENSG00000082516	6
ENSG00000082641	54.6
ENSG00000082684	93.6
ENSG00000082701	23.2
ENSG00000082781	57.2
ENSG00000082805	6
ENSG00000082898	73
ENSG00000082996	38.6
ENSG00000083067	62.8
ENSG00000083093	33
ENSG00000083097	49.2
ENSG00000083099	31.6
ENSG00000083123	25.6
ENSG00000083168	10.6
ENSG00000083223	30.6
ENSG00000083290	0.2
ENSG00000083312	74.8
ENSG00000083444	92.2
ENSG00000083457	4.4
ENSG00000083520	60.8
ENSG00000083535	46.4
ENSG00000083544	11.8
ENSG00000083642	46.8
ENSG00000083720	58.4
ENSG00000083750	12.2
ENSG00000083799	35
ENSG00000083812	52.4
ENSG00000083814	4.6
ENSG00000083828	30
ENSG00000083844	29.6
ENSG00000083845	95.2
ENSG00000083857	84.4
ENSG00000083896	13.4
ENSG00000083937	62.6
ENSG00000084070	11
ENSG00000084072	15.2
ENSG00000084073	69.2
ENSG00000084090	30.2
ENSG00000084092	9.4
ENSG00000084093	63.8
ENSG00000084112	54
ENSG00000084207	95.8
ENSG00000084234	5.2
ENSG00000084444	42.2
ENSG00000084463	26.2
ENSG00000084623	25.6
ENSG00000084636	97
ENSG00000084652	39
ENSG00000084676	2
ENSG00000084693	52.8
ENSG00000084710	48.4
ENSG00000084731	73.8
ENSG00000084733	45
ENSG00000084754	1
ENSG00000084764	80
ENSG00000084774	75.2
ENSG00000085063	37.4
ENSG00000085185	88.8
ENSG00000085224	68.4
ENSG00000085231	34.8
ENSG00000085274	76.2
ENSG00000085365	90.8
ENSG00000085377	10.6
ENSG00000085382	65.2
ENSG00000085415	30.6
ENSG00000085433	58.2
ENSG00000085449	37.6
ENSG00000085491	76.4
ENSG00000085511	0.4
ENSG00000085552	95.4
ENSG00000085563	75.6
ENSG00000085662	20.4
ENSG00000085719	47.4
ENSG00000085721	36.4
ENSG00000085733	46.4
ENSG00000085760	33
ENSG00000085788	54.4
ENSG00000085832	43
ENSG00000085872	86.8
ENSG00000085978	13.2
ENSG00000085982	41
ENSG00000085998	69.2
ENSG00000086015	89.8
ENSG00000086061	88.6
ENSG00000086062	83
ENSG00000086065	15.4
ENSG00000086102	15.6
ENSG00000086200	31.6
ENSG00000086232	11.8
ENSG00000086289	46.2
ENSG00000086300	92.6
ENSG00000086475	2
ENSG00000086504	83.8
ENSG00000086544	74.6
ENSG00000086589	4
ENSG00000086598	43.8
ENSG00000086619	73
ENSG00000086666	60.6
ENSG00000086696	88.6
ENSG00000086712	74.8
ENSG00000086758	14.4
ENSG00000086827	17.4
ENSG00000086848	13.2
ENSG00000086991	68.8
ENSG00000087053	38.6
ENSG00000087074	94
ENSG00000087086	92.4
ENSG00000087087	90.2
ENSG00000087095	43
ENSG00000087111	79
ENSG00000087152	74.6
ENSG00000087157	61
ENSG00000087191	22.6
ENSG00000087206	5.8
ENSG00000087245	91.2
ENSG00000087250	97.8
ENSG00000087253	81
ENSG00000087258	68.2
ENSG00000087263	7.6
ENSG00000087266	83
ENSG00000087269	8.4
ENSG00000087274	59.4
ENSG00000087299	45.4
ENSG00000087301	58.2
ENSG00000087302	23
ENSG00000087338	61.4
ENSG00000087365	47.2
ENSG00000087448	33
ENSG00000087460	69.2
ENSG00000087470	58.2
ENSG00000087502	55.6
ENSG00000087995	15.8
ENSG00000088035	75.8
ENSG00000088038	81.2
ENSG00000088179	71
ENSG00000088205	57
ENSG00000088247	81.4
ENSG00000088256	93
ENSG00000088280	75.2
ENSG00000088298	48.6
ENSG00000088356	40.6
ENSG00000088367	54.8
ENSG00000088387	7
ENSG00000088448	19.4
ENSG00000088451	39
ENSG00000088538	8
ENSG00000088543	68.6
ENSG00000088682	16.6
ENSG00000088727	21
ENSG00000088766	37.4
ENSG00000088808	40.4
ENSG00000088812	20.8
ENSG00000088832	21.2
ENSG00000088833	19.8
ENSG00000088854	18.2
ENSG00000088876	3.4
ENSG00000088888	24.4
ENSG00000088899	95
ENSG00000088930	6.6
ENSG00000088970	22
ENSG00000088986	66
ENSG00000089006	18.4
ENSG00000089009	4.6
ENSG00000089022	11.2
ENSG00000089048	53.6
ENSG00000089050	31.4
ENSG00000089053	9.4
ENSG00000089057	7.4
ENSG00000089063	31.4
ENSG00000089091	3.6
ENSG00000089094	23.8
ENSG00000089123	10
ENSG00000089154	78.6
ENSG00000089157	75
ENSG00000089159	95.8
ENSG00000089169	61.8
ENSG00000089177	1.2
ENSG00000089195	48.8
ENSG00000089199	46
ENSG00000089220	15.2
ENSG00000089234	8.2
ENSG00000089248	20.2
ENSG00000089280	20.6
ENSG00000089289	17.6
ENSG00000089335	54.8
ENSG00000089351	89
ENSG00000089356	80.6
ENSG00000089472	42.6
ENSG00000089486	89
ENSG00000089597	13.8
ENSG00000089682	38.6
ENSG00000089693	67
ENSG00000089737	14.6
ENSG00000089775	67.4
ENSG00000089818	20.6
ENSG00000089876	18.4
ENSG00000089902	43.6
ENSG00000089916	44.2
ENSG00000090020	85.2
ENSG00000090054	5.4
ENSG00000090060	69.4
ENSG00000090061	6.2
ENSG00000090097	96
ENSG00000090104	99.4
ENSG00000090238	91.8
ENSG00000090263	15.2
ENSG00000090266	32
ENSG00000090273	54.2
ENSG00000090316	46
ENSG00000090372	87
ENSG00000090432	54.8
ENSG00000090470	13.6
ENSG00000090487	6.6
ENSG00000090520	38.4
ENSG00000090530	87.4
ENSG00000090565	89.6
ENSG00000090581	78.8
ENSG00000090612	51.8
ENSG00000090615	94.8
ENSG00000090621	20.2
ENSG00000090661	83.4
ENSG00000090686	43.8
ENSG00000090857	71.6
ENSG00000090861	42.8
ENSG00000090863	4.4
ENSG00000090905	3
ENSG00000090975	92
ENSG00000090989	42.2
ENSG00000091009	48.2
ENSG00000091039	84.6
ENSG00000091129	61.8
ENSG00000091136	64.6
ENSG00000091140	62.2
ENSG00000091157	21
ENSG00000091164	35.2
ENSG00000091317	62.2
ENSG00000091409	97.4
ENSG00000091428	47.4
ENSG00000091436	65.8
ENSG00000091483	30.2
ENSG00000091490	46
ENSG00000091513	57.2
ENSG00000091527	63.8
ENSG00000091542	82
ENSG00000091592	34.2
ENSG00000091622	85
ENSG00000091640	73.4
ENSG00000091656	47.2
ENSG00000091664	90.2
ENSG00000091732	15.2
ENSG00000091972	43.8
ENSG00000091986	60.6
ENSG00000092010	59.2
ENSG00000092020	47.4
ENSG00000092036	41.4
ENSG00000092051	46
ENSG00000092068	83
ENSG00000092094	25
ENSG00000092096	97
ENSG00000092098	89.4
ENSG00000092108	41.2
ENSG00000092140	82.4
ENSG00000092148	49.2
ENSG00000092199	4
ENSG00000092200	50.8
ENSG00000092201	9.2
ENSG00000092203	2
ENSG00000092330	13.6
ENSG00000092421	53.8
ENSG00000092439	57.4
ENSG00000092445	80.6
ENSG00000092470	15
ENSG00000092529	27
ENSG00000092531	48
ENSG00000092621	75.8
ENSG00000092820	54
ENSG00000092841	58.2
ENSG00000092847	1
ENSG00000092853	81.4
ENSG00000092871	16.8
ENSG00000092931	18.2
ENSG00000092964	76.6
ENSG00000092969	73.6
ENSG00000092978	45.2
ENSG00000093000	17.6
ENSG00000093010	94.4
ENSG00000093072	88.6
ENSG00000093144	51.6
ENSG00000093167	22
ENSG00000093183	4.8
ENSG00000094631	83.8
ENSG00000094841	11
ENSG00000094880	12.6
ENSG00000094914	49.6
ENSG00000094916	16.2
ENSG00000094975	77.6
ENSG00000095002	61.4
ENSG00000095015	76.6
ENSG00000095059	84.2
ENSG00000095066	70.2
ENSG00000095139	10.4
ENSG00000095203	12
ENSG00000095209	62.2
ENSG00000095261	24
ENSG00000095319	60.4
ENSG00000095397	95.2
ENSG00000095464	69.6
ENSG00000095485	15
ENSG00000095539	79.2
ENSG00000095564	86.8
ENSG00000095574	70.4
ENSG00000095637	91.4
ENSG00000095713	85.8
ENSG00000095739	87.2
ENSG00000095777	88
ENSG00000095787	35.8
ENSG00000095794	68.2
ENSG00000095932	98.4
ENSG00000095951	3.2
ENSG00000096060	93.6
ENSG00000096063	58.6
ENSG00000096070	70
ENSG00000096080	66.4
ENSG00000096092	51.8
ENSG00000096093	26.4
ENSG00000096384	70.8
ENSG00000096401	31
ENSG00000096654	32.4
ENSG00000096696	46.8
ENSG00000096717	51.2
ENSG00000096746	41.4
ENSG00000096872	45.4
ENSG00000096968	63.2
ENSG00000097007	92.8
ENSG00000097021	90.4
ENSG00000097033	42.8
ENSG00000097046	97.2
ENSG00000097096	85.6
ENSG00000099139	48.8
ENSG00000099194	97.2
ENSG00000099204	29.4
ENSG00000099219	47.6
ENSG00000099246	85.4
ENSG00000099250	73
ENSG00000099256	52.2
ENSG00000099260	75.8
ENSG00000099290	8.2
ENSG00000099326	81.6
ENSG00000099331	94.4
ENSG00000099341	62.6
ENSG00000099365	87.4
ENSG00000099381	87.6
ENSG00000099622	76.8
ENSG00000099783	37.8
ENSG00000099797	95.4
ENSG00000099804	92.2
ENSG00000099810	42
ENSG00000099814	99.2
ENSG00000099817	95.2
ENSG00000099821	98.6
ENSG00000099822	95.8
ENSG00000099860	99.8
ENSG00000099875	97.8
ENSG00000099901	8.2
ENSG00000099910	72.4
ENSG00000099917	90.2
ENSG00000099940	0.2
ENSG00000099942	12.4
ENSG00000099949	94.6
ENSG00000099954	47.4
ENSG00000099956	81.2
ENSG00000099968	1.4
ENSG00000099977	31
ENSG00000099991	94
ENSG00000099992	95.6
ENSG00000099995	39.8
ENSG00000099999	80.8
ENSG00000100003	77.2
ENSG00000100012	85.4
ENSG00000100014	17
ENSG00000100023	77.2
ENSG00000100027	15.6
ENSG00000100028	6.2
ENSG00000100029	69.4
ENSG00000100030	5.8
ENSG00000100034	86.4
ENSG00000100077	44.2
ENSG00000100083	89.8
ENSG00000100084	43
ENSG00000100095	50.8
ENSG00000100097	94
ENSG00000100099	19.2
ENSG00000100100	69.6
ENSG00000100104	4
ENSG00000100105	40.8
ENSG00000100106	85.4
ENSG00000100109	29
ENSG00000100124	51.6
ENSG00000100129	7.4
ENSG00000100138	30.8
ENSG00000100142	49.4
ENSG00000100150	24.8
ENSG00000100151	71.2
ENSG00000100154	11.4
ENSG00000100167	32.2
ENSG00000100201	22.6
ENSG00000100207	13.8
ENSG00000100211	3.6
ENSG00000100216	8.4
ENSG00000100219	78
ENSG00000100220	6
ENSG00000100221	91.2
ENSG00000100225	34.4
ENSG00000100226	91.6
ENSG00000100227	47.6
ENSG00000100234	85.8
ENSG00000100239	90
ENSG00000100241	98.8
ENSG00000100242	92.6
ENSG00000100243	94.4
ENSG00000100246	68.6
ENSG00000100266	49.4
ENSG00000100271	23.8
ENSG00000100280	95.6
ENSG00000100281	28.4
ENSG00000100284	90
ENSG00000100285	96.2
ENSG00000100288	21.8
ENSG00000100296	43.6
ENSG00000100307	80.6
ENSG00000100316	73.8
ENSG00000100320	55.4
ENSG00000100321	93
ENSG00000100324	88.2
ENSG00000100325	60.6
ENSG00000100330	12.8
ENSG00000100335	0.6
ENSG00000100344	43.6
ENSG00000100345	95
ENSG00000100346	81.8
ENSG00000100347	2.2
ENSG00000100348	69.6
ENSG00000100350	49.4
ENSG00000100353	20.8
ENSG00000100354	23.8
ENSG00000100359	94.8
ENSG00000100360	23.8
ENSG00000100362	89.6
ENSG00000100364	52
ENSG00000100372	19.4
ENSG00000100376	99.4
ENSG00000100380	19.2
ENSG00000100387	14.4
ENSG00000100393	29.2
ENSG00000100395	66.8
ENSG00000100401	95.2
ENSG00000100403	91.8
ENSG00000100410	2.6
ENSG00000100412	89.6
ENSG00000100413	81.2
ENSG00000100416	62.4
ENSG00000100417	83
ENSG00000100418	18.8
ENSG00000100422	33
ENSG00000100425	51.4
ENSG00000100426	43.4
ENSG00000100439	46.4
ENSG00000100441	13
ENSG00000100442	54.4
ENSG00000100445	37.2
ENSG00000100461	24.8
ENSG00000100462	10.6
ENSG00000100473	78.2
ENSG00000100478	26.8
ENSG00000100483	43.4
ENSG00000100485	41
ENSG00000100503	30
ENSG00000100504	91.8
ENSG00000100505	59.4
ENSG00000100519	40.6
ENSG00000100522	24.2
ENSG00000100523	51.8
ENSG00000100528	71
ENSG00000100532	43.8
ENSG00000100554	45.8
ENSG00000100564	14.4
ENSG00000100567	31.4
ENSG00000100568	3.2
ENSG00000100575	8.8
ENSG00000100578	37
ENSG00000100580	41.8
ENSG00000100583	72.2
ENSG00000100591	85
ENSG00000100592	81.8
ENSG00000100596	44.8
ENSG00000100600	45.2
ENSG00000100601	1.4
ENSG00000100603	19
ENSG00000100604	86
ENSG00000100605	90.6
ENSG00000100612	31.4
ENSG00000100614	72.2
ENSG00000100632	7.8
ENSG00000100644	53.4
ENSG00000100647	50.6
ENSG00000100650	18.6
ENSG00000100664	63.2
ENSG00000100678	23.4
ENSG00000100697	56.8
ENSG00000100711	14
ENSG00000100714	19.2
ENSG00000100722	45.4
ENSG00000100731	38.6
ENSG00000100744	81.6
ENSG00000100749	33.4
ENSG00000100764	9.8
ENSG00000100767	80.2
ENSG00000100784	37.2
ENSG00000100796	33.4
ENSG00000100804	36.4
ENSG00000100811	22
ENSG00000100813	30.6
ENSG00000100814	22.8
ENSG00000100815	56.6
ENSG00000100823	50
ENSG00000100836	22
ENSG00000100842	79
ENSG00000100852	77.4
ENSG00000100865	24.8
ENSG00000100883	31.8
ENSG00000100884	86.6
ENSG00000100888	7.8
ENSG00000100890	9.4
ENSG00000100897	35.8
ENSG00000100902	20
ENSG00000100906	94.8
ENSG00000100908	82.6
ENSG00000100911	54.8
ENSG00000100916	48.4
ENSG00000100918	84.6
ENSG00000100934	48.8
ENSG00000100938	1.8
ENSG00000100941	25.4
ENSG00000100949	88.8
ENSG00000100968	88.4
ENSG00000100982	90.8
ENSG00000100983	50.2
ENSG00000100987	60.6
ENSG00000100991	12.2
ENSG00000100994	91
ENSG00000100997	58
ENSG00000101004	30.2
ENSG00000101019	0.6
ENSG00000101040	7
ENSG00000101052	36.2
ENSG00000101079	13.6
ENSG00000101084	18
ENSG00000101098	80
ENSG00000101109	9.2
ENSG00000101126	16.2
ENSG00000101132	45.4
ENSG00000101134	38
ENSG00000101138	21.6
ENSG00000101144	77
ENSG00000101146	2.6
ENSG00000101150	38
ENSG00000101152	92.4
ENSG00000101158	4.6
ENSG00000101160	67.6
ENSG00000101161	87.2
ENSG00000101166	59.4
ENSG00000101181	81.2
ENSG00000101182	24.6
ENSG00000101187	97.6
ENSG00000101189	58.6
ENSG00000101190	8.4
ENSG00000101191	35.6
ENSG00000101193	3.8
ENSG00000101199	98
ENSG00000101204	96.2
ENSG00000101210	99.2
ENSG00000101224	79.2
ENSG00000101236	94
ENSG00000101246	87.4
ENSG00000101247	27
ENSG00000101265	65.2
ENSG00000101266	4.8
ENSG00000101290	2.8
ENSG00000101294	38.6
ENSG00000101298	92.2
ENSG00000101310	16.2
ENSG00000101333	61.6
ENSG00000101335	96.2
ENSG00000101337	34
ENSG00000101343	41.6
ENSG00000101346	9.8
ENSG00000101347	60.8
ENSG00000101349	26
ENSG00000101350	18.4
ENSG00000101353	7.4
ENSG00000101361	29.2
ENSG00000101363	23.2
ENSG00000101365	23.4
ENSG00000101367	29.2
ENSG00000101384	17.2
ENSG00000101391	16
ENSG00000101400	92.4
ENSG00000101407	6.6
ENSG00000101413	10
ENSG00000101417	29.4
ENSG00000101421	2.4
ENSG00000101439	94
ENSG00000101442	2
ENSG00000101444	57.2
ENSG00000101445	56.6
ENSG00000101452	4.8
ENSG00000101457	60.4
ENSG00000101460	97.2
ENSG00000101464	0.6
ENSG00000101473	46.4
ENSG00000101474	10.4
ENSG00000101489	44.6
ENSG00000101493	64.6
ENSG00000101542	65.8
ENSG00000101544	18.2
ENSG00000101546	38.8
ENSG00000101557	72.4
ENSG00000101558	56.6
ENSG00000101574	44.6
ENSG00000101577	10.8
ENSG00000101596	62.4
ENSG00000101605	44
ENSG00000101608	35.2
ENSG00000101624	38.4
ENSG00000101639	35.8
ENSG00000101654	61.2
ENSG00000101665	58.6
ENSG00000101670	74.4
ENSG00000101680	87.8
ENSG00000101745	78.6
ENSG00000101746	19
ENSG00000101751	67.4
ENSG00000101752	70.6
ENSG00000101773	51.2
ENSG00000101782	63.8
ENSG00000101811	10.4
ENSG00000101843	28.8
ENSG00000101844	15
ENSG00000101846	66.6
ENSG00000101849	80.4
ENSG00000101856	33.2
ENSG00000101868	19.4
ENSG00000101871	31
ENSG00000101882	23.4
ENSG00000101890	92.4
ENSG00000101901	28.2
ENSG00000101928	57.6
ENSG00000101935	81.4
ENSG00000101938	69
ENSG00000101940	94.6
ENSG00000101958	80.2
ENSG00000101966	72.8
ENSG00000101972	72.8
ENSG00000101974	56.6
ENSG00000101977	58.4
ENSG00000102001	83.8
ENSG00000102003	64.6
ENSG00000102024	66
ENSG00000102030	76
ENSG00000102038	42
ENSG00000102053	8
ENSG00000102054	28
ENSG00000102057	81.8
ENSG00000102076	95.2
ENSG00000102078	2.4
ENSG00000102081	55
ENSG00000102096	94.8
ENSG00000102103	84
ENSG00000102104	68.2
ENSG00000102119	86.6
ENSG00000102125	80.8
ENSG00000102144	88.4
ENSG00000102158	21.6
ENSG00000102172	10.8
ENSG00000102178	62.6
ENSG00000102181	63.2
ENSG00000102189	82
ENSG00000102218	35.4
ENSG00000102221	19.2
ENSG00000102225	90
ENSG00000102226	81.4
ENSG00000102230	72.8
ENSG00000102241	19.8
ENSG00000102265	98
ENSG00000102271	51
ENSG00000102309	8
ENSG00000102312	68.2
ENSG00000102316	65.6
ENSG00000102317	98
ENSG00000102390	48
ENSG00000102393	81.2
ENSG00000102401	51.6
ENSG00000102409	38.2
ENSG00000102445	51.4
ENSG00000102452	30.8
ENSG00000102466	52.4
ENSG00000102471	76.4
ENSG00000102531	65.4
ENSG00000102543	9
ENSG00000102547	40.4
ENSG00000102572	1.6
ENSG00000102575	83.8
ENSG00000102580	29.8
ENSG00000102595	46
ENSG00000102606	7.8
ENSG00000102678	88.4
ENSG00000102699	7.6
ENSG00000102710	24
ENSG00000102738	12.4
ENSG00000102753	60.4
ENSG00000102755	92.6
ENSG00000102763	36.4
ENSG00000102780	81.4
ENSG00000102781	48.8
ENSG00000102786	35.2
ENSG00000102796	24.4
ENSG00000102804	6
ENSG00000102805	57.6
ENSG00000102858	95.6
ENSG00000102870	74.2
ENSG00000102878	96
ENSG00000102882	89.8
ENSG00000102893	25
ENSG00000102897	22.6
ENSG00000102898	14.8
ENSG00000102900	19.8
ENSG00000102901	75
ENSG00000102904	33
ENSG00000102908	67.8
ENSG00000102910	31.8
ENSG00000102921	5.4
ENSG00000102931	10.8
ENSG00000102935	81.6
ENSG00000102974	1.2
ENSG00000102977	91
ENSG00000102978	5.4
ENSG00000102984	35.6
ENSG00000103005	11
ENSG00000103018	3.8
ENSG00000103021	43.6
ENSG00000103034	83.8
ENSG00000103035	1.6
ENSG00000103037	61
ENSG00000103042	59.4
ENSG00000103043	79.6
ENSG00000103047	10
ENSG00000103051	40.6
ENSG00000103056	92.8
ENSG00000103061	9.8
ENSG00000103064	9.4
ENSG00000103091	85.6
ENSG00000103111	47.6
ENSG00000103121	8.2
ENSG00000103148	90.2
ENSG00000103150	60.6
ENSG00000103160	47.8
ENSG00000103168	87
ENSG00000103175	87.2
ENSG00000103184	55.6
ENSG00000103187	86.8
ENSG00000103194	24.4
ENSG00000103197	95.6
ENSG00000103202	83.2
ENSG00000103222	76.6
ENSG00000103226	85
ENSG00000103248	42.4
ENSG00000103249	98.4
ENSG00000103257	99.8
ENSG00000103264	90.2
ENSG00000103266	95
ENSG00000103274	51.8
ENSG00000103275	7
ENSG00000103316	93
ENSG00000103319	33
ENSG00000103335	94
ENSG00000103342	31.8
ENSG00000103343	0.6
ENSG00000103351	31
ENSG00000103353	0.2
ENSG00000103356	5
ENSG00000103363	97.2
ENSG00000103365	45.4
ENSG00000103381	13.8
ENSG00000103404	23.4
ENSG00000103415	62.2
ENSG00000103423	45.6
ENSG00000103429	7.2
ENSG00000103449	55.6
ENSG00000103460	64.6
ENSG00000103479	22.4
ENSG00000103485	84.2
ENSG00000103489	49.4
ENSG00000103494	27.4
ENSG00000103495	85
ENSG00000103496	76.2
ENSG00000103502	84.4
ENSG00000103507	83.8
ENSG00000103510	52.2
ENSG00000103512	26.2
ENSG00000103540	67
ENSG00000103544	2.6
ENSG00000103549	89
ENSG00000103550	62.4
ENSG00000103591	24.6
ENSG00000103599	25.8
ENSG00000103647	74.6
ENSG00000103657	11.4
ENSG00000103671	8.6
ENSG00000103723	81
ENSG00000103742	29.6
ENSG00000103769	45.6
ENSG00000103811	48.8
ENSG00000103852	16.4
ENSG00000103855	60.8
ENSG00000103932	67.6
ENSG00000103942	8.2
ENSG00000103966	46.2
ENSG00000103978	28.6
ENSG00000103994	27.4
ENSG00000104047	51.6
ENSG00000104064	18.8
ENSG00000104067	10.4
ENSG00000104093	55.2
ENSG00000104112	49
ENSG00000104129	54.2
ENSG00000104131	54.8
ENSG00000104133	30.4
ENSG00000104142	83.4
ENSG00000104154	23.4
ENSG00000104164	65.4
ENSG00000104177	72
ENSG00000104218	41.4
ENSG00000104219	81.6
ENSG00000104228	20
ENSG00000104231	37.6
ENSG00000104237	80
ENSG00000104267	51.4
ENSG00000104290	91.2
ENSG00000104299	14.6
ENSG00000104320	64.4
ENSG00000104324	24.6
ENSG00000104325	24
ENSG00000104327	71.6
ENSG00000104331	67.2
ENSG00000104341	49.6
ENSG00000104343	75.8
ENSG00000104361	56.8
ENSG00000104365	36.4
ENSG00000104375	61.4
ENSG00000104381	43.8
ENSG00000104388	74.8
ENSG00000104408	54.6
ENSG00000104412	50.6
ENSG00000104419	72.4
ENSG00000104427	74.6
ENSG00000104435	91.4
ENSG00000104442	56.6
ENSG00000104447	23.8
ENSG00000104472	7.2
ENSG00000104490	25.6
ENSG00000104517	27.2
ENSG00000104529	97.6
ENSG00000104549	39.6
ENSG00000104611	62.8
ENSG00000104613	21.6
ENSG00000104626	51.4
ENSG00000104635	94.2
ENSG00000104643	36.2
ENSG00000104660	55.6
ENSG00000104671	13
ENSG00000104679	89
ENSG00000104687	2
ENSG00000104695	29.8
ENSG00000104714	19.6
ENSG00000104722	97.4
ENSG00000104723	32.4
ENSG00000104728	34.8
ENSG00000104731	68.4
ENSG00000104738	18.2
ENSG00000104756	52.8
ENSG00000104763	53.6
ENSG00000104765	93.8
ENSG00000104805	96
ENSG00000104812	87.8
ENSG00000104814	95.6
ENSG00000104823	83.6
ENSG00000104824	14.8
ENSG00000104833	90.8
ENSG00000104852	90.6
ENSG00000104853	93
ENSG00000104859	88.2
ENSG00000104866	97.6
ENSG00000104872	73
ENSG00000104880	88.4
ENSG00000104881	88
ENSG00000104884	83.8
ENSG00000104885	97.6
ENSG00000104888	49
ENSG00000104904	92.4
ENSG00000104936	95.8
ENSG00000104946	87.2
ENSG00000104957	90.6
ENSG00000104960	98.6
ENSG00000104964	96.2
ENSG00000104967	43.8
ENSG00000104969	96.4
ENSG00000104973	84.4
ENSG00000104979	84
ENSG00000104980	76.4
ENSG00000105053	63.4
ENSG00000105058	28
ENSG00000105063	93
ENSG00000105072	72.4
ENSG00000105088	96.2
ENSG00000105127	17
ENSG00000105135	90
ENSG00000105136	13.2
ENSG00000105171	9.4
ENSG00000105176	29.2
ENSG00000105185	29
ENSG00000105186	15.6
ENSG00000105193	85
ENSG00000105197	27.8
ENSG00000105202	71.6
ENSG00000105204	94.8
ENSG00000105220	93.6
ENSG00000105221	89.2
ENSG00000105223	96.8
ENSG00000105245	85.6
ENSG00000105254	84
ENSG00000105258	92.2
ENSG00000105270	73.8
ENSG00000105278	83
ENSG00000105287	84.8
ENSG00000105290	92.6
ENSG00000105323	52
ENSG00000105325	96.8
ENSG00000105341	71.8
ENSG00000105357	93.4
ENSG00000105372	90.4
ENSG00000105373	94.8
ENSG00000105379	88.6
ENSG00000105392	76.2
ENSG00000105393	63.8
ENSG00000105397	92.4
ENSG00000105401	89.4
ENSG00000105402	87.4
ENSG00000105409	95.4
ENSG00000105426	95.6
ENSG00000105429	86.8
ENSG00000105438	49.4
ENSG00000105443	91.4
ENSG00000105447	73
ENSG00000105483	42.8
ENSG00000105486	70.2
ENSG00000105497	32.2
ENSG00000105499	35.4
[truncated: 7,943 more rows]
